# Supplementary material for: Serum amyloid alpha 1-2 are not required for liver inflammation in the 4T1 murine breast cancer model
Source: Front Immunol. 2023 Feb 3;14:1097788. doi: 10.3389/fimmu.2023.1097788 (PMC9935569; doi:10.3389/fimmu.2023.1097788)
Supplement: Supplementary file 2 [file Table_1.xlsx]

## Sheet: Table S1
Supplemental Table 1: The sequences of primers used in this study
Saa genotyping primers	5' primer	3' primer
Saa genotyping pair1	AGGGTTTCATAGCAAGGAAATGC	ACCAATGGTGGGTGGTATCAC
Saa genotyping pair2	ACAACTGCCCCTAACTCAGTTTC	AGTGACCTGCTGGGAGTTTC
Genes	5' primer	3' primer
Saa1-2	AGTCTGGGCTGCTGAGAAAATC	AATTGGGGTCTTTGCCACTG
Saa3	GAGCCTGGGCTGCTAAAGTC	CTCATTGGCAAACTGGTCAGC
S100a8	CCAATTCTCTGAACAAGTTTTCG	TCACCATGCCCTCTACAAGA
Ly6g	TGGATTTTGCGTTGCTCTGG	CACGTTGACAGCATTACCAGTG
Mpo	GAACAATCAGTACCGGCCCA	TCTGGCGATTCAGTTTGGCT
Itgam	ACGTGTTCCAAGTGGACAAC	ATGGAAGCACTGAAGCCTTC
Wfdc17	ACAGTCTTGTTTCTGGTGGCT	CCAACACTTTCTGGTGAAGGC
Lrg1	TTGGCAGCATCAAGGAAGC	CAGATGGACAGTGTCGGCA
Ifitm1	GACAGCCACCACAATCAACAT	CCCAGGCAGCAGAAGTTCAT
18S rRNA	GTAACCCGTTGAACCCCATT	CCATCCAATCGGTAGTAGCG
Gapdh	TGCGACTTCAACAGCAACTC	CCTGTTGCTGTAGCCGTATTC
