# Supplementary material for: Serum amyloid alpha 1-2 are not required for liver inflammation in the 4T1 murine breast cancer model
Source: Front Immunol. 2023 Feb 3;14:1097788. doi: 10.3389/fimmu.2023.1097788 (PMC9935569; doi:10.3389/fimmu.2023.1097788)
Supplement: Supplementary file 3 [file Table_2.xlsx]

## Sheet: liver transcriptome (Mizuno)
Sheet1: edgeR analyses of RNA-seq data from the livers of sham-operated (n = 4) and 4T1-bearing (n = 4) mice (from Mizuno et al., Nature Communications, 2022)
Symbol	log2FoldChange	log2CPM	PValue	FDR
Ms4a3	14.7442	5.00291	2.05433e-85	1.19814e-83
Stfa2	14.3074	4.56611	0	0
BC100530	13.2462	5.0885	0	0
Stfa3	13.2138	3.47515	0	0
Ctsg	12.6645	6.08493	2.18741e-94	1.5295e-92
Mpo	12.1098	8.08331	1.34662e-39	2.61393e-38
Stfa2l1	11.5499	4.13008	0	0
Cd177	11.5369	6.17386	4.41876e-282	2.54199e-279
Prss34	11.5235	1.7976	4.42635e-103	3.59102e-101
BC117090	11.5202	1.79152	2.72117e-154	4.59188e-152
Elane	11.4687	6.13574	5.64669e-89	3.50316e-87
Ltf	11.2088	7.19246	3.16139e-221	1.08137e-218
Prtn3	11.1324	7.00675	4.87935e-112	4.60844e-110
Cebpe	10.9393	2.79258	3.9745e-78	1.98037e-76
Mcpt8	10.8306	1.11726	1.51863e-64	5.84187e-63
Mmp8	10.7441	5.39277	0	0
Gm5483	10.7268	4.15456	0	0
Ceacam10	10.6653	0.947022	3.0686e-109	2.71582e-107
Ngp	10.6212	7.91212	2.67655e-57	8.70807e-56
Prss57	10.6169	2.46293	1.4287e-63	5.31811e-62
Abca13	10.4921	3.06952	7.28701e-111	6.68293e-109
S100a8	10.4691	8.94706	0	0
Itgb2l	10.4635	0.755346	6.10484e-72	2.68274e-70
S100a9	10.0725	9.61717	0	0
Asprv1	10.0135	4.51916	0	0
Chil3	9.99885	4.34268	1.04186e-156	1.88368e-154
Mrgpra2b	9.82938	0.130685	7.87014e-63	2.88709e-61
Ctsj	9.68149	-0.0116825	6.31775e-68	2.61299e-66
Camp	9.64138	4.83836	2.80107e-139	3.77132e-137
Lin28a	9.57083	1.42912	3.40977e-95	2.41084e-93
Prok2	9.4291	2.49758	2.71134e-196	7.45971e-194
Ifitm6	9.22194	5.36306	0	0
Fcnb	9.11565	2.85693	5.20656e-64	1.96114e-62
Olr1	9.05766	0.932967	9.33893e-49	2.422e-47
1700020L24Rik	8.8011	0.683777	4.03617e-48	1.0196e-46
Slco4c1	8.4829	0.369107	3.24615e-80	1.67687e-78
Trem1	8.38113	3.03634	8.72697e-302	5.52243e-299
Trem3	8.35821	2.70328	1.05291e-72	4.67566e-71
Il1r2	8.27697	3.48372	5.25844e-127	5.94204e-125
9830107B12Rik	8.25425	0.142953	2.59473e-78	1.29798e-76
Dio2	8.23155	1.32104	3.53457e-47	8.73702e-46
AA467197	8.21952	0.113164	1.55886e-81	8.35973e-80
Tarm1	8.18634	0.798986	3.15236e-84	1.78907e-82
Cxcr2	8.17466	5.00557	0	0
Myb	8.0747	3.06367	3.27687e-70	1.41061e-68
Pglyrp1	8.04906	4.92714	1.77916e-59	6.08569e-58
Celsr3	7.78653	0.886098	2.2493e-89	1.40232e-87
Cacna1b	7.75227	-0.324178	2.56874e-37	4.52785e-36
Mcemp1	7.74414	3.72337	2.15723e-263	1.05007e-260
Saa2	7.72126	10.2945	3.80454e-35	6.1731e-34
Slfn4	7.62853	5.72561	0	0
Prss16	7.61986	0.260939	8.45423e-42	1.77147e-40
Retnlg	7.60218	5.41681	0	0
Clec4e	7.47878	2.69337	1.83547e-186	4.38296e-184
Muc13	7.39438	0.871348	4.41552e-44	1.01054e-42
Chil1	7.36066	4.25385	0	0
A2m	7.36035	1.54626	4.8104e-26	5.33104e-25
Ear1	7.32847	0.75375	5.10015e-28	6.21844e-27
Mmp25	7.29419	2.91942	6.71137e-285	4.04472e-282
Mmp9	7.23633	5.35441	0	0
Il1f9	7.15007	2.78279	1.63415e-219	5.44259e-217
Lcn2	7.14812	9.93746	3.18853e-65	1.24935e-63
Ccr1	7.12166	3.72666	0	0
Clec5a	7.1072	3.26293	2.22584e-75	1.05903e-73
Rhov	7.0957	-0.254313	3.14947e-56	9.94007e-55
Cst7	7.07794	1.86935	4.28334e-56	1.34851e-54
Tmem40	6.97463	1.34593	6.88504e-86	4.07183e-84
Saa1	6.9598	10.8873	1.14839e-23	1.14803e-22
Prg2	6.94692	3.50326	7.30238e-16	4.73215e-15
Padi4	6.86029	2.85748	1.74954e-276	9.62702e-274
Entpd3	6.80612	1.01104	2.29092e-84	1.31194e-82
Olfm4	6.80572	2.3745	1.00871e-114	1.0213e-112
Alox5	6.72569	2.97285	2.17261e-218	7.05038e-216
Clec4d	6.70339	2.19467	1.76035e-182	3.8412e-180
Bcat1	6.68655	0.668651	2.21533e-31	3.11871e-30
Gfi1	6.61386	2.19361	1.08011e-48	2.79547e-47
Rab44	6.60251	3.17903	2.58878e-84	1.47584e-82
Osm	6.58905	0.0817993	8.27971e-65	3.19476e-63
Ffar2	6.51037	0.73731	4.45785e-31	6.18625e-30
Klra17	6.44209	0.987313	8.27533e-87	4.94022e-85
Far2	6.41966	-0.877224	4.96716e-27	5.76738e-26
Dmkn	6.40567	0.405046	5.62427e-34	8.82042e-33
Nos2	6.37815	1.94568	4.38003e-123	4.77877e-121
AI839979	6.36295	0.577822	4.98331e-56	1.56498e-54
F13a1	6.24186	4.12359	4.28144e-58	1.41848e-56
Lrp8	6.12345	0.948083	2.17342e-51	5.97973e-50
Slc16a3	6.11586	3.23586	2.18866e-240	8.65615e-238
Dgkg	6.09179	1.15398	8.00074e-57	2.56998e-55
Epx	6.0675	0.972664	1.16261e-10	5.13755e-10
Vcan	6.02667	2.46391	5.2502e-47	1.29022e-45
Lmo1	6.00059	-0.466839	2.09092e-29	2.6703e-28
Alox5ap	5.95132	5.37717	0	0
Rdh12	5.91433	1.72139	4.57944e-53	1.32323e-51
Ggt1	5.90222	2.45217	7.44141e-193	1.92201e-190
Nfe2	5.89718	3.1241	3.93406e-164	8.03056e-162
Treml2	5.83221	3.74361	2.34964e-90	1.48685e-88
Mgst2	5.7777	0.204191	7.18085e-32	1.02806e-30
Csf3r	5.76208	6.12544	0	0
Anxa1	5.75471	7.17923	1.96641e-225	6.91303e-223
A530064D06Rik	5.7313	1.07771	1.75062e-96	1.27332e-94
Cxcl14	5.73075	2.67151	5.036e-103	4.05959e-101
Mogat2	5.72932	-0.206254	2.75627e-25	2.96879e-24
Lppr3	5.7052	1.96336	5.89854e-40	1.16099e-38
Tubb3	5.69255	-0.760351	5.30998e-19	4.19757e-18
Pstpip1	5.66517	3.17001	1.82524e-156	3.25355e-154
Pi16	5.65169	3.23126	5.66862e-261	2.56222e-258
Gpr15	5.62768	-0.557096	1.52588e-33	2.32668e-32
Saa3	5.62551	5.91049	2.68385e-127	3.06007e-125
Mefv	5.62241	2.15849	1.7779e-77	8.7553e-76
Rasgrp4	5.59319	3.17665	1.92382e-245	7.85416e-243
Itgam	5.5314	5.63029	2.27567878191138e-310	1.51584e-307
Gpr141	5.51908	1.61561	1.37968e-38	2.54909e-37
Tacstd2	5.49261	0.343655	1.7187e-58	5.72418e-57
Cd300lf	5.45067	4.18602	1.04051e-268	5.26746e-266
Slc2a3	5.402	3.68035	1.09793e-147	1.73692e-145
Sult1e1	5.3908	1.05469	1.10449e-16	7.53963e-16
Pram1	5.34561	3.76868	4.28276e-195	1.15325e-192
Phgdh	5.32457	1.5648	2.91658e-29	3.69123e-28
Atp1a3	5.32205	1.9237	7.13229e-104	5.93857e-102
Rgcc	5.31992	0.806273	9.0387e-25	9.43843e-24
Slc2a6	5.31367	1.68231	8.27279e-110	7.42556e-108
Rasd1	5.30368	1.92192	2.25063e-70	9.7215e-69
Ugt8a	5.29008	2.17295	8.1222e-19	6.36498e-18
Acpp	5.28336	0.648419	4.48656e-86	2.66582e-84
Slco4a1	5.19367	0.736505	2.31583e-29	2.94564e-28
Hdc	5.16821	4.53027	1.64565e-205	4.84356e-203
2810417H13Rik	5.15163	2.07792	7.59722e-42	1.59984e-40
Ms4a2	5.14958	-0.76373	3.98315e-24	4.04581e-23
Gpr84	5.11443	0.648018	2.7548e-52	7.76497e-51
Emb	5.10587	3.93923	1.03557e-159	1.95614e-157
Card9	5.06315	2.89785	9.61417e-97	7.03335e-95
Marco	5.05189	5.56117	8.84298e-140	1.20341e-137
Fst	5.0354	2.54023	1.40069e-91	9.13768e-90
Ncf1	5.0045	6.00547	7.15632e-146	1.06553e-143
Ptpn7	5.00165	3.35377	7.63451e-39	1.42511e-37
Slpi	4.99017	2.91926	5.52132e-81	2.92077e-79
Sorl1	4.98393	4.81192	4.41121e-129	5.21759e-127
Slfn1	4.97992	3.2951	8.27856e-190	2.05438e-187
S100a6	4.97329	4.92458	1.999e-196	5.62208e-194
Chst11	4.96435	2.16417	2.9325e-97	2.17039e-95
Sh2d5	4.96266	1.77124	1.50634e-36	2.58673e-35
Ncf4	4.96265	4.88549	1.26664e-127	1.45732e-125
Tmem154	4.93643	2.60196	7.44933e-142	1.04754e-139
Panct2	4.9227	-0.194616	1.73061e-35	2.8519e-34
Cxcl1	4.90916	5.40085	5.74962e-90	3.62026e-88
Cyp4f18	4.88413	2.13089	1.5084e-122	1.61782e-120
Irg1	4.84074	-0.0659609	2.65251e-35	4.32604e-34
LOC100038947	4.83565	-0.271	2.40643e-42	5.17076e-41
Ltb4r1	4.82945	2.66052	1.11522e-108	9.8015e-107
F630028O10Rik	4.81917	3.65051	3.5398e-166	7.34421e-164
Fsd2	4.81543	-0.703901	7.06069e-31	9.71305e-30
Cd33	4.7854	3.51909	1.54684e-258	6.75063e-256
Rgs18	4.76506	1.28733	4.53603e-31	6.28785e-30
Csf2rb2	4.76048	4.99082	1.08933e-106	9.37859e-105
Def6	4.71767	2.71469	1.5133e-62	5.51942e-61
Sell	4.69829	4.53159	3.31838e-110	3.0214e-108
Adam8	4.66039	3.14294	2.6907e-147	4.20414e-145
Scara5	4.62556	1.91755	1.47168e-21	1.32661e-20
Tmc3	4.61076	-0.470858	3.88887e-39	7.3459e-38
Tnfsf14	4.60826	1.78122	5.07002e-65	1.97434e-63
Bmper	4.5978	3.41762	1.67823e-148	2.68857e-146
Il18rap	4.57219	2.87413	8.94611e-94	6.05465e-92
Trim30b	4.54666	-0.548006	1.07503e-31	1.53216e-30
Napsa	4.53873	2.98773	2.32506e-16	1.55364e-15
Dnaic1	4.53235	2.44988	6.51644e-47	1.5983e-45
Serpina4-ps1	4.53047	5.88703	3.01728e-09	1.17679e-08
Lrr1	4.52946	-0.812653	1.18897e-29	1.53547e-28
Asns	4.52564	1.62394	2.26051e-30	3.02102e-29
Glipr2	4.52282	4.10482	3.83535e-156	6.7417e-154
Spn	4.5108	3.73334	3.99858e-52	1.12208e-50
Ly6c2	4.48233	1.37218	5.80945e-27	6.73301e-26
Cd101	4.47768	0.0387993	2.43743e-42	5.2285e-41
Mapk13	4.46368	2.34267	1.52888e-10	6.66996e-10
Nnmt	4.46095	6.75434	1.2916e-59	4.44199e-58
Ppp1r3d	4.42643	1.99486	1.78659e-143	2.59897e-141
Gm15987	4.4223	-0.0791626	2.81819e-36	4.79395e-35
Parvg	4.42013	3.85122	1.75204e-54	5.25446e-53
C5ar1	4.39599	3.92713	7.13691e-227	2.5807e-224
Slc28a2	4.37237	3.04105	1.23223e-48	3.18269e-47
Map3k9	4.35423	2.18886	4.20975e-77	2.05709e-75
Arhgdib	4.35062	6.31123	9.00453e-74	4.09933e-72
Fpr2	4.34207	3.64471	6.39037e-185	1.49771e-182
Coro1a	4.33765	6.00272	6.12518e-114	6.1524e-112
Adamts4	4.32792	1.67393	2.53935e-104	2.15691e-102
Dpep2	4.31128	0.557956	8.13918e-44	1.84936e-42
Stk26	4.30607	1.9385	2.80791e-34	4.42552e-33
Sirpb1a	4.30007	0.837376	5.35525e-78	2.6475e-76
Gm14085	4.29735	1.02756	5.68193e-74	2.59605e-72
Orm2	4.28851	8.64374	2.07595e-44	4.81195e-43
Arid3a	4.27911	3.47079	1.00387e-152	1.65e-150
G6pdx	4.26693	5.86528	4.94937e-80	2.536e-78
Cd244	4.25857	1.17398	1.48674e-75	7.12955e-74
Ipcef1	4.23072	2.13415	2.09606e-70	9.08483e-69
Ccl6	4.23025	6.02531	1.00432e-189	2.44436e-187
Bzrap1	4.22062	1.19736	7.34289e-30	9.56086e-29
Nkg7	4.21815	2.39759	7.07515e-31	9.72237e-30
Ubash3a	4.21704	0.761876	4.83661e-27	5.62611e-26
Ydjc	4.21646	-0.256435	3.72804e-28	4.56749e-27
Derl3	4.21459	2.24445	4.77266e-12	2.34861e-11
Hrh2	4.1953	-0.856645	1.00816e-32	1.4958e-31
Depdc1b	4.19246	1.43854	2.53566e-28	3.13698e-27
Ppbp	4.17087	1.5754	2.98775e-14	1.74495e-13
Tiam2	4.16492	0.16214	2.90702e-43	6.50022e-42
Ifitm1	4.16247	6.10913	7.38505e-190	1.8693e-187
Samsn1	4.14214	2.24746	1.04009e-65	4.17883e-64
Relt	4.13742	2.06168	4.0602e-88	2.49446e-86
Pip5k1b	4.12907	0.278057	1.7052e-13	9.49035e-13
Plaur	4.12281	2.64506	6.05618e-71	2.643e-69
Kif15	4.11276	2.36475	4.6649e-19	3.69919e-18
Selplg	4.10695	4.73503	2.84655e-210	8.5776e-208
Dnajc6	4.10485	0.00389083	7.05662e-21	6.1465e-20
Gm1966	4.10439	0.905023	5.53875e-81	2.92077e-79
Myom3	4.0964	1.81448	1.60098e-18	1.23549e-17
Pfkfb4	4.07979	3.35456	4.9261e-198	1.41693e-195
Gapt	4.07002	0.0914664	2.63164e-32	3.84152e-31
2022-09-05	4.06333	1.60428	8.89616e-57	2.84318e-55
Lilr4b	4.05687	3.73775	2.70597e-217	8.56169e-215
Tnfrsf13b	4.0481	-0.663269	1.30183e-26	1.48298e-25
Atp8b4	4.02571	4.20102	1.74846e-53	5.09872e-52
Xylt1	4.00199	0.48654	1.83134e-53	5.30377e-52
Olfml2b	3.9958	2.06408	5.43368e-56	1.7022e-54
Mt2	3.98966	8.09551	1.23645e-12	6.40283e-12
Fgr	3.98524	4.52714	5.90266e-271	3.11267e-268
Plac8	3.9807	5.81609	1.76086e-40	3.56566e-39
Srgn	3.97772	5.78942	2.46078e-82	1.35407e-80
Kcnab2	3.97456	3.21664	2.01101e-34	3.18541e-33
Cyb561	3.97347	2.82232	8.06527e-34	1.25862e-32
Rac2	3.97087	6.04498	2.43929e-117	2.55138e-115
Mycn	3.96811	1.32381	4.94566e-33	7.43377e-32
Kif14	3.96336	1.51744	4.69848e-21	4.13806e-20
Cxcr4	3.94733	3.08105	1.92611e-48	4.93458e-47
Sele	3.94277	-0.131025	2.56295e-11	1.19649e-10
Bub1	3.94051	1.9885	2.02745e-23	1.99839e-22
Dok3	3.9342	3.68901	2.22688e-112	2.16279e-110
Psat1	3.93375	2.22959	1.8751e-32	2.74667e-31
Arg2	3.91972	2.38003	6.85536e-95	4.82008e-93
Tubb1	3.90967	0.0497558	1.40822e-13	7.87559e-13
Lsp1	3.90896	4.74154	1.73043e-183	3.91077e-181
Fut7	3.90689	-0.322098	2.8339e-42	6.04821e-41
Ms4a8a	3.90521	2.91774	5.46742e-82	2.96977e-80
Pif1	3.89378	0.490834	2.58904e-26	2.91003e-25
Rtn4rl2	3.88435	-0.729213	4.87708e-24	4.94189e-23
Spns3	3.87707	0.00966624	3.99393e-27	4.65873e-26
Wfdc17	3.87647	5.94417	4.99938e-246	2.10907e-243
Ccl8	3.8513	0.0343128	3.53334e-25	3.77049e-24
Ccr2	3.84708	3.83718	7.95573e-80	4.04368e-78
Aldh1a3	3.84355	0.720695	2.02206e-54	6.04993e-53
Ska1	3.83906	0.42671	2.68454e-20	2.27871e-19
Ncf2	3.83599	4.7636	3.04375e-120	3.23712e-118
Mybl2	3.82678	1.20363	6.40584e-27	7.41063e-26
Cd37	3.82023	3.41059	4.15903e-135	5.16046e-133
Susd3	3.81975	-0.408359	9.05661e-36	1.51614e-34
Cpa3	3.80315	0.0551686	2.40816e-24	2.46783e-23
Sla	3.79965	4.4599	1.49055e-61	5.31392e-60
Smpd3	3.79907	4.31158	2.2416e-13	1.23186e-12
Peg10	3.79173	0.471875	1.86757e-28	2.32181e-27
Stx11	3.78483	1.93184	2.27762e-103	1.85971e-101
Armcx4	3.78431	5.02627	1.49897e-144	2.20592e-142
Itprip	3.77629	3.03607	2.3315e-55	7.14467e-54
Fmnl1	3.77318	4.40653	3.10583e-235	1.19113e-232
Emilin2	3.7712	5.087	1.80455e-183	4.00673e-181
Myo1f	3.76088	4.73905	7.18818e-263	3.36939e-260
Fam101b	3.74258	3.32253	3.07164e-83	1.72012e-81
Cytip	3.73753	3.45022	6.78706e-123	7.34162e-121
Rgs14	3.72778	1.85015	1.6955e-46	4.09507e-45
Mapkapk3	3.72215	3.03063	3.15112e-35	5.12603e-34
Ttll8	3.71764	-0.871219	4.0256e-25	4.28855e-24
Cd52	3.70521	4.01776	1.74669e-102	1.39032e-100
S100a11	3.69933	4.2235	6.43746e-133	7.83389e-131
Cd24a	3.69248	4.7986	8.98809e-14	5.076e-13
Rrm2	3.69102	3.88724	1.11107e-34	1.77547e-33
Pik3r5	3.69067	3.33794	3.05507e-106	2.6125e-104
H19	3.68896	1.583	1.46726e-18	1.13368e-17
Gpr160	3.6881	1.31963	1.29916e-32	1.92082e-31
Gm21188	3.65303	0.460942	1.85032e-18	1.42357e-17
Tnf	3.65143	-0.0632025	9.49574e-27	1.08956e-25
Fcho1	3.65119	1.54292	3.51698e-36	5.96662e-35
S1pr4	3.6473	1.75964	3.01019e-60	1.04662e-58
Plp2	3.63766	2.39888	2.95027e-83	1.65949e-81
Hmgb2	3.63399	4.80018	1.46554e-47	3.63683e-46
Kcnj2	3.62989	2.48746	2.30893e-33	3.50802e-32
Smpd5	3.62267	-0.439414	4.31707e-29	5.44192e-28
Slc41a3	3.62024	3.53746	2.76739e-157	5.07596e-155
Ptgir	3.60983	0.740235	7.58898e-29	9.50951e-28
9530077C05Rik	3.60262	0.206799	2.34708e-12	1.18629e-11
Inpp5j	3.59877	-0.279727	1.79344e-21	1.60749e-20
Slfn2	3.59474	4.49689	8.69798e-112	8.09423e-110
Gna15	3.59153	0.926502	1.43069e-33	2.19211e-32
B4galnt4	3.58928	-0.314188	9.99983e-28	1.20074e-26
Selp	3.58527	3.31137	4.9178e-139	6.41647e-137
Bub1b	3.57945	3.05406	1.02671e-17	7.51534e-17
Mmp7	3.57765	0.444081	3.10936e-12	1.55788e-11
Ifnlr1	3.5677	0.686616	8.39064e-57	2.6884e-55
Lgals3	3.56763	4.83253	2.35422e-154	4.02635e-152
Kcnt2	3.56184	2.97356	7.58783e-38	1.36797e-36
Grrp1	3.55799	-0.562268	2.91316e-30	3.85659e-29
Itgb2	3.54508	5.80505	5.18748e-181	1.11276e-178
Cdc6	3.52706	1.6406	2.69873e-16	1.7948e-15
Spi1	3.52443	4.80596	2.48462e-159	4.62432e-157
Cmtm7	3.51959	3.82398	1.54653e-34	2.462e-33
Sapcd2	3.51893	-0.536213	9.2318e-20	7.62648e-19
Myo5a	3.50793	3.07911	2.55909e-40	5.1491e-39
Apobr	3.50246	3.89688	2.23867e-112	2.16279e-110
AI467606	3.49256	2.502	7.28984e-98	5.45918e-96
Lilrb4a	3.48809	4.58003	4.51986e-195	1.19174e-192
Rassf2	3.48276	3.86397	7.66323e-42	1.61106e-40
Treh	3.4787	0.903173	8.70825e-37	1.50975e-35
Kcnn3	3.4775	-0.076835	2.06836e-21	1.84606e-20
Ankrd22	3.47125	1.06484	3.54784e-60	1.23018e-58
Bsn	3.46975	-0.852681	5.08476e-12	2.49913e-11
Lyl1	3.4667	2.55314	1.0762e-36	1.85311e-35
Ckap4	3.4583	4.30421	1.7988e-101	1.41401e-99
Pkm	3.45736	6.70678	8.28236e-81	4.33147e-79
Naip1	3.44976	-0.290305	1.64058e-25	1.79613e-24
Mki67	3.44606	5.75734	1.65983e-19	1.3544e-18
Plk1	3.44161	2.50091	2.9938e-20	2.53781e-19
Ampd3	3.43181	3.14026	3.33258e-125	3.69975e-123
Ccdc88b	3.42561	3.79103	1.34854e-65	5.33348e-64
Igsf6	3.41492	4.43458	1.24897e-63	4.66283e-62
Pirb	3.41356	5.04145	9.07714e-138	1.17225e-135
Ticrr	3.41284	0.756379	9.09406e-19	7.10459e-18
Crybb3	3.40943	1.09783	4.25111e-17	2.99066e-16
Mcf2l	3.3969	1.38186	6.37796e-50	1.70654e-48
Asf1b	3.39511	2.06231	2.95419e-28	3.63345e-27
4632428N05Rik	3.38852	5.41962	2.96208e-230	1.10259e-227
Gpr35	3.38721	1.97641	1.40277e-37	2.50401e-36
Lrg1	3.37777	9.71739	2.58443e-184	5.94701e-182
Myo1g	3.37469	3.40646	3.51728e-82	1.92704e-80
Cep55	3.3717	1.47479	1.03187e-23	1.034e-22
Rgs19	3.3696	3.37834	5.57643e-65	2.16489e-63
Dach1	3.35494	1.3089	2.0412e-24	2.09687e-23
Uhrf1	3.3547	3.18706	1.91051e-14	1.12988e-13
Nfasc	3.35363	0.909849	8.2001e-50	2.17569e-48
L1cam	3.34909	0.995823	1.41616e-42	3.07426e-41
Plcg2	3.34899	4.01484	2.95446e-79	1.48971e-77
Tmem100	3.34019	-0.60726	4.00481e-18	3.01158e-17
Anxa3	3.33698	4.4621	1.07488e-55	3.33423e-54
Mctp1	3.33503	0.999713	1.38483e-21	1.25457e-20
Ccdc109b	3.33126	-0.460975	2.44706e-18	1.8623e-17
Scube1	3.32918	0.512322	2.99451e-36	5.08705e-35
B430306N03Rik	3.32896	3.72683	2.8402e-139	3.78375e-137
Hk3	3.32528	4.23018	2.5067e-36	4.26983e-35
Cass4	3.32416	-0.717966	7.1242e-28	8.63639e-27
Ndc80	3.32106	1.42056	4.61516e-19	3.66204e-18
S100a4	3.31199	1.51497	4.67756e-37	8.15415e-36
Csf2rb	3.3112	5.96516	3.55165e-85	2.06191e-83
Isyna1	3.30774	4.32139	1.53899e-83	8.69532e-82
Fam217b	3.30303	0.867507	1.05382e-47	2.62542e-46
Spag5	3.3026	2.09965	7.9126e-16	5.11711e-15
AI662270	3.30063	3.29856	2.45057e-39	4.67084e-38
Igdcc4	3.29979	1.62238	3.94448e-06	1.11806e-05
Vav1	3.29851	4.28737	4.28705e-113	4.23882e-111
Sort1	3.2962	4.3106	2.48504e-30	3.3106e-29
Nfam1	3.28497	4.90139	7.21117e-154	1.20085e-151
Eme1	3.28411	0.156144	3.63989e-17	2.56924e-16
Prr11	3.28387	1.4456	5.05693e-16	3.3024e-15
Hck	3.28155	4.46742	2.4726e-129	2.95219e-127
Cebpd	3.27436	3.76035	2.67627e-37	4.71082e-36
Trem2	3.25797	0.312525	5.55525e-35	8.95633e-34
Milr1	3.25789	1.38786	2.4784e-38	4.53275e-37
Rap1gap2	3.2577	2.79826	4.61445e-115	4.70972e-113
Pdk3	3.25642	1.49737	4.33707e-32	6.27375e-31
Sash3	3.25227	3.3198	1.22647e-60	4.32372e-59
AB124611	3.2486	4.15775	2.97926e-141	4.14346e-139
Hp	3.24518	12.8928	3.46463e-112	3.29687e-110
Atp2a3	3.2451	4.01787	3.85956e-40	7.66823e-39
Inhbb	3.24075	2.60909	2.21045e-28	2.73732e-27
Fam64a	3.23847	0.324794	9.39805e-17	6.44321e-16
Cdkn1a	3.23739	3.37614	4.01948e-22	3.72133e-21
Plek	3.23583	4.41277	4.35359e-162	8.74588e-160
Bmx	3.23443	0.692697	3.30263e-29	4.17147e-28
Slc4a9	3.22604	2.18414	1.04801e-05	2.82265e-05
Arhgap9	3.21756	3.51259	8.31618e-125	9.15214e-123
Tmc7	3.21739	2.13153	1.97739e-13	1.09331e-12
Pmaip1	3.21583	1.71879	1.11071e-69	4.70138e-68
Tuba8	3.2114	1.28503	3.37358e-41	6.94244e-40
Was	3.20964	3.23889	6.01958e-44	1.37516e-42
Palm	3.20943	3.30668	1.69132e-142	2.40509e-140
1600010M07Rik	3.20907	-0.47067	3.01876e-26	3.37206e-25
Fxyd5	3.20615	4.48147	6.83023e-147	1.05419e-144
Gria3	3.20223	0.884584	1.32002e-19	1.082e-18
Ikzf1	3.20024	4.21504	1.0673e-69	4.54805e-68
B4galt6	3.19628	3.63546	1.79431e-24	1.84775e-23
Kif18b	3.19281	1.23998	9.28175e-16	5.95991e-15
2010016I18Rik	3.1802	-0.196767	4.96917e-33	7.46024e-32
Bst1	3.1663	2.56478	4.23045e-28	5.173e-27
Coro2a	3.16345	3.15756	7.28806e-25	7.65458e-24
Cd69	3.1634	0.03743	1.81134e-18	1.39527e-17
Cybb	3.15703	6.41986	4.22752e-64	1.6019e-62
Rad54l	3.15089	1.02265	1.65947e-15	1.05117e-14
Cdkn3	3.14313	0.71466	2.56447e-13	1.40017e-12
Fos	3.13806	2.45417	1.09389e-17	8.00244e-17
Top2a	3.13663	4.91228	7.81912e-13	4.10959e-12
Tes	3.13487	2.37475	1.95521e-73	8.77487e-72
Batf	3.13292	0.874956	5.34218e-23	5.17296e-22
Gm10872	3.13069	0.981771	7.16162e-46	1.70692e-44
Ctla2a	3.12935	2.9903	7.40459e-93	4.95833e-91
Cd44	3.11636	5.54211	4.58723e-139	6.0475e-137
Eif4ebp3	3.11575	5.19492	1.2605e-08	4.64016e-08
E2f7	3.11527	0.46392	8.56482e-16	5.51917e-15
Irak3	3.11312	1.87572	2.23675e-43	5.02812e-42
Slc38a1	3.11221	3.18927	3.25155e-43	7.245e-42
Siglecf	3.11121	0.190167	2.67889e-26	3.00568e-25
Nfkbid	3.10961	0.791498	6.35163e-26	7.02063e-25
Rab3b	3.10529	-0.442854	2.75441e-16	1.83087e-15
Cdc25c	3.10299	-0.0820056	1.0142e-14	6.10641e-14
Plcb2	3.10226	3.50311	1.22416e-51	3.38274e-50
Arl11	3.09869	0.532182	1.68765e-37	2.99985e-36
Sgol1	3.09856	0.723807	2.66998e-21	2.37132e-20
Glipr1	3.09788	2.04592	4.31582e-54	1.27918e-52
Runx1	3.09766	2.00274	7.72435e-52	2.15329e-50
Chst12	3.09748	2.6273	3.51748e-75	1.66731e-73
Troap	3.09366	0.225227	3.54025e-15	2.20825e-14
Cldn15	3.08575	1.33165	2.09469e-17	1.50116e-16
Snx20	3.08358	1.60422	4.51215e-51	1.22545e-49
Alox15	3.08309	1.18626	6.24989e-08	2.15007e-07
Lrrc75a	3.08061	1.16997	8.85336e-52	2.4626e-50
Polq	3.07395	1.18686	1.85147e-16	1.24639e-15
Tpx2	3.06921	3.2072	4.41335e-16	2.90158e-15
Depdc1a	3.0607	-0.690806	1.36136e-08	4.99691e-08
Galnt6	3.05576	2.39335	2.94653e-95	2.09501e-93
Tnfaip3	3.05393	3.88395	9.13817e-17	6.27184e-16
Slc41a2	3.0502	5.45399	1.31214e-17	9.54944e-17
Mxd1	3.05007	5.35556	4.39396e-146	6.62023e-144
Ncapg	3.04733	2.03232	6.44578e-13	3.41902e-12
Kif23	3.04596	2.35867	1.0035e-22	9.5924e-22
Neil3	3.0453	1.10139	9.63939e-10	3.94299e-09
Syk	3.04435	5.09947	1.97156e-146	3.00627e-144
Traf3ip3	3.04368	1.86328	2.04921e-32	2.99824e-31
Lepr	3.04023	4.96916	1.10087e-07	3.70351e-07
Tlr13	3.03966	3.96706	2.55982e-160	4.90864e-158
Ptprc	3.03964	5.85127	1.31202e-154	2.27465e-152
Unc13d	3.03928	2.45966	3.06776e-40	6.15301e-39
Sdf2l1	3.03843	5.42531	2.11499e-21	1.88635e-20
1810011H11Rik	3.03415	1.74933	9.91002e-27	1.13606e-25
Casc5	3.03304	1.83108	5.69569e-09	2.16535e-08
Siglece	3.03202	3.77742	3.85956e-94	2.65471e-92
Arhgap15	3.02896	1.95211	9.34265e-37	1.61531e-35
Ntf3	3.02767	1.0665	7.25737e-23	6.97942e-22
Fermt3	3.02065	4.51114	2.4338e-56	7.71986e-55
Ddit4	3.0171	3.71276	1.6524e-16	1.11594e-15
Ebi3	3.01432	1.40106	9.52832e-40	1.85524e-38
Aurkb	3.01398	2.18313	1.4719e-10	6.43244e-10
Mis18bp1	3.01268	1.06996	8.66411e-17	5.9594e-16
Tnfaip8	3.01186	3.18147	3.61919e-51	9.87166e-50
Socs3	2.99891	5.4011	5.1627e-62	1.86151e-60
Dctd	2.9974	-0.50142	4.72511e-17	3.31124e-16
Fcgr4	2.99509	4.34358	1.68256e-57	5.50245e-56
Msantd3	2.99294	0.742977	3.32e-20	2.80681e-19
Pqlc3	2.98284	1.52416	1.29243e-60	4.5436e-59
Clspn	2.97769	1.454	1.64946e-11	7.81565e-11
Serpine1	2.97315	3.3458	8.21547e-82	4.44338e-80
Creld2	2.97122	6.20399	1.29223e-15	8.2349e-15
Ube2c	2.9663	2.55903	5.83506e-16	3.80075e-15
Itga4	2.96609	4.03283	5.15215e-100	3.92805e-98
Hmgn2	2.96491	5.24005	4.66994e-34	7.34196e-33
Runx2	2.96412	0.639668	1.15791e-30	1.57915e-29
Orc1	2.96363	-0.031109	2.84068e-10	1.20724e-09
Clec12a	2.96211	4.11998	1.04186e-42	2.27734e-41
Tspan32	2.96156	-0.0986293	1.05558e-22	1.00826e-21
Fam111a	2.95731	3.73031	3.40563e-37	5.97803e-36
Amica1	2.9559	1.99579	8.60153e-47	2.10156e-45
Timp1	2.95327	-0.375409	1.42388e-13	7.95965e-13
Slc13a3	2.94953	5.99814	1.16797e-55	3.61415e-54
Fam65b	2.94891	3.52559	1.88515e-116	1.95561e-114
Orm3	2.9433	5.25581	1.91436e-30	2.56927e-29
Lilra6	2.9371	1.66787	7.31366e-44	1.66778e-42
Slc1a5	2.93383	2.52059	1.80878e-23	1.78843e-22
Prkar2b	2.93355	1.34623	1.48998e-23	1.48365e-22
Dram1	2.93113	2.10578	3.92846e-51	1.06922e-49
Clca3a1	2.92885	5.0196	5.63276e-111	5.20352e-109
Arhgap30	2.92641	4.82681	2.44181e-91	1.57671e-89
Vim	2.92464	6.3915	1.38431e-85	8.14877e-84
Pik3cd	2.92263	4.45764	1.79334e-67	7.34517e-66
Apbb1ip	2.92166	3.33753	5.34515e-116	5.49986e-114
A430078G23Rik	2.90475	0.18492	2.21253e-30	2.96002e-29
P2rx1	2.8987	-0.115629	2.96131e-17	2.10316e-16
Nusap1	2.89804	2.6349	3.30185e-19	2.64818e-18
Hcls1	2.89605	4.73534	4.84827e-74	2.23126e-72
Tlr1	2.894	2.50444	3.28703e-63	1.21639e-61
Cyba	2.88953	4.66094	1.85287e-73	8.34519e-72
Vill	2.88643	1.4324	8.14447e-28	9.83554e-27
Adcy1	2.88146	0.638095	2.27939e-18	1.73888e-17
Runx3	2.87948	0.731445	4.52477e-10	1.89057e-09
Btg2	2.87894	4.95787	4.10627e-214	1.26753e-211
Cyfip2	2.87506	4.40374	6.53771e-55	1.9842e-53
Btk	2.87259	2.8719	4.80746e-59	1.61388e-57
Fgd3	2.86282	2.36088	2.06715e-65	8.12481e-64
Adap1	2.86154	2.31412	5.52415e-18	4.11236e-17
Aldh18a1	2.85786	2.3706	2.22565e-54	6.64336e-53
I830077J02Rik	2.85722	0.703519	2.32393e-35	3.79996e-34
Slc37a1	2.85644	3.60386	1.82687e-22	1.72544e-21
Pycard	2.85379	1.26293	2.83479e-28	3.49339e-27
Piwil2	2.84766	-0.494865	1.15354e-18	8.98412e-18
Ms4a4c	2.84711	0.628243	1.8897e-17	1.3581e-16
Cd14	2.84512	3.73878	7.75707e-57	2.49805e-55
Lyve1	2.83598	3.8037	5.1213e-46	1.22756e-44
Itgb3	2.83566	4.00373	9.67808e-39	1.80126e-37
Cd300lb	2.83453	2.97659	1.69286e-78	8.50194e-77
E2f2	2.83377	3.22606	3.45236e-37	6.03496e-36
Cdca8	2.83316	2.4681	4.17262e-19	3.32758e-18
Cd300e	2.82614	1.48542	5.0753e-43	1.12492e-41
Tm6sf1	2.82585	3.18968	1.60786e-41	3.325e-40
Flna	2.82361	7.50606	5.04362e-87	3.03962e-85
Espl1	2.82157	1.81103	8.66061e-15	5.24444e-14
Fstl3	2.81864	-0.510368	2.51706e-25	2.71576e-24
Il1rn	2.81816	4.2973	8.70513e-16	5.60387e-15
Rinl	2.81533	2.89371	2.09426e-38	3.84687e-37
Vcam1	2.81077	5.39829	4.48826e-19	3.5703e-18
Arid5a	2.80846	2.90714	7.1704e-43	1.58099e-41
Hk2	2.80664	2.49157	2.29389e-34	3.62893e-33
Ms4a6d	2.80644	3.37092	1.01677e-37	1.82788e-36
Dnajc12	2.80179	5.05848	2.08171e-42	4.48827e-41
Csf2ra	2.79865	3.85181	7.89588e-83	4.40221e-81
Akna	2.79756	4.26741	2.0778e-119	2.19139e-117
Syn1	2.79566	-0.357068	3.30926e-26	3.6868e-25
Mthfd1l	2.79268	3.37857	1.18631e-136	1.51657e-134
Ccdc88c	2.7891	3.31115	1.00599e-88	6.21067e-87
Kif11	2.78854	3.32647	1.46028e-14	8.69709e-14
Cnn2	2.78724	4.76869	7.54672e-98	5.61831e-96
Gcnt1	2.78304	1.59588	1.01678e-36	1.75318e-35
Ugt1a7c	2.78045	1.03003	6.241e-07	1.93736e-06
Gpsm3	2.77621	3.35402	1.11773e-91	7.32951e-90
Ccnb1	2.7752	2.29941	1.24402e-10	5.47246e-10
Mthfd2	2.77503	1.64411	7.51352e-18	5.55764e-17
Ace	2.77316	1.95315	2.51535e-32	3.67601e-31
Casp4	2.7721	2.49635	2.17002e-39	4.16749e-38
Jdp2	2.76738	2.3239	7.62875e-13	4.0162e-12
Fcgr3	2.76653	5.04616	2.98768e-108	2.58987e-106
Tnfaip8l2	2.76494	2.42175	5.66223e-68	2.34955e-66
Ier3	2.7646	1.66448	3.44804e-37	6.03496e-36
Cyth4	2.76452	4.6033	1.48949e-160	2.94547e-158
Ttc39a	2.76251	2.19943	1.46875e-32	2.16396e-31
Iqgap1	2.75018	6.40959	1.58702e-136	2.00853e-134
Tyrobp	2.74986	5.38397	4.61868e-85	2.66913e-83
Arhgap27os3	2.74868	-0.354738	1.67809e-19	1.36754e-18
Slc7a6	2.7475	1.00332	6.24332e-17	4.33436e-16
Lpcat4	2.74659	1.63648	2.90754e-14	1.70124e-13
Cd53	2.74637	4.8119	2.92931e-77	1.43695e-75
Dlgap5	2.7438	1.80963	1.75299e-10	7.60569e-10
Nhsl2	2.73394	3.19096	5.65263e-80	2.88466e-78
Rad51ap1	2.73197	0.682186	5.01387e-15	3.08037e-14
Elf4	2.73194	3.66619	1.33049e-68	5.53905e-67
Mt1	2.72622	8.33466	1.14694e-16	7.82515e-16
Cenpe	2.7209	2.65724	3.09358e-15	1.93728e-14
Ttc39aos1	2.72025	1.406	9.64735e-19	7.52755e-18
Cdc25b	2.72021	2.31463	1.16762e-53	3.4207e-52
Agap2	2.71663	1.81612	1.62763e-48	4.18684e-47
Cdca5	2.71648	0.978121	2.20948e-09	8.72487e-09
Mustn1	2.71539	3.00163	6.77729e-46	1.61837e-44
Hcst	2.71509	0.242983	4.94591e-19	3.91711e-18
Ccna2	2.71199	3.31482	1.73669e-12	8.88063e-12
Lpcat2	2.70928	2.91415	2.26377e-79	1.14601e-77
Pde1b	2.7017	1.60269	3.61088e-43	8.01743e-42
Cpxm1	2.70061	2.33384	8.24306e-34	1.2832e-32
Me2	2.69674	3.79446	3.48942e-59	1.17766e-57
Emp3	2.69356	2.89779	5.87391e-55	1.78702e-53
Mbp	2.69244	2.19276	3.36607e-40	6.70882e-39
Exo1	2.69055	0.351648	1.81103e-11	8.54918e-11
Krt80	2.68387	0.265391	4.97232e-20	4.17582e-19
Nuf2	2.68171	1.6259	1.38247e-13	7.74439e-13
Adam19	2.68171	3.22608	5.97428e-87	3.58344e-85
Capg	2.6772	2.91837	3.07087e-52	8.63665e-51
Syt12	2.67655	1.13087	6.98706e-40	1.36886e-38
Ciart	2.6723	2.84467	5.2145e-21	4.57027e-20
Incenp	2.67217	3.34959	1.74453e-32	2.56135e-31
Ska3	2.66857	0.138204	5.3182e-10	2.21405e-09
Bard1	2.66676	0.372219	3.21753e-16	2.12865e-15
Ltb	2.65446	2.22575	3.10695e-45	7.28176e-44
Tppp3	2.6521	0.33683	1.53558e-19	1.25625e-18
Aldh3b1	2.65041	3.23118	7.41239e-73	3.31488e-71
Fes	2.64812	4.53239	8.83368e-64	3.31748e-62
Scd2	2.64683	5.06762	1.41487e-55	4.35683e-54
Dock2	2.64547	4.29544	6.87173e-36	1.15804e-34
Ear2	2.64494	-0.486804	9.32072e-18	6.85433e-17
Bcl11a	2.64459	-0.13094	1.45567e-10	6.37034e-10
Ms4a6c	2.64123	3.54515	1.10681e-19	9.09594e-19
Nrgn	2.63591	-0.357745	5.10377e-17	3.56082e-16
Ubd	2.62999	0.02808	5.7758e-06	1.60515e-05
Steap4	2.62878	8.71705	1.4639e-29	1.88476e-28
Nckap1l	2.62247	5.2787	1.86429e-85	1.09233e-83
Crispld2	2.6215	1.76635	1.21434e-46	2.95552e-45
5830416P10Rik	2.61502	-0.0589546	2.93782e-27	3.46192e-26
Map3k6	2.61386	0.873534	9.84702e-28	1.18351e-26
Cd63	2.61008	3.59572	1.56171e-29	2.00864e-28
Mb21d1	2.60979	0.927224	1.78622e-12	9.10815e-12
Map4k1	2.6041	2.00572	7.164e-32	1.02681e-30
Ulbp1	2.6034	0.0290943	2.09362e-17	1.50116e-16
Cgref1	2.5979	0.800916	1.88027e-18	1.44573e-17
Adgrg5	2.59074	-0.235641	6.20165e-13	3.29643e-12
Hmox1	2.5848	5.88565	5.59366e-91	3.57542e-89
Rcsd1	2.58439	4.4534	2.65908e-87	1.61795e-85
Ripk3	2.57594	2.63803	1.2107e-61	4.32843e-60
Fam83a	2.57566	1.40285	5.21558e-33	7.81164e-32
E230029C05Rik	2.57448	0.242624	9.11119e-25	9.50628e-24
Clec4a2	2.57215	2.4281	1.42025e-21	1.28299e-20
Laptm5	2.56896	5.78444	4.08095e-78	2.02543e-76
Fpr1	2.5685	3.26186	2.1295e-132	2.56675e-130
Lat2	2.56671	0.655652	8.19756e-22	7.47466e-21
Fanca	2.56633	0.600476	3.07892e-10	1.30455e-09
Itih3	2.56474	11.4572	7.23425e-75	3.36606e-73
Fgl1	2.56445	10.6945	1.21606e-45	2.87671e-44
Aurka	2.56162	2.30631	6.1334e-11	2.77825e-10
Kif2c	2.56136	1.66292	5.21724e-12	2.56027e-11
Stil	2.56015	0.574623	1.66375e-11	7.88042e-11
Dock11	2.55947	2.83278	7.60156e-46	1.80498e-44
6430548M08Rik	2.55946	4.73242	4.91105e-91	3.15504e-89
Plin4	2.55904	3.75938	6.33941e-20	5.27146e-19
Ppp1r18	2.55863	4.27488	1.86498e-82	1.03071e-80
Birc5	2.55559	2.47123	6.07877e-16	3.95339e-15
6330416G13Rik	2.55346	4.26512	9.927e-37	1.714e-35
Tspan5	2.55168	1.64743	2.09802e-42	4.51573e-41
Kif21b	2.54739	3.73291	4.90975e-128	5.70072e-126
Nrg1	2.5424	0.0450835	1.63705e-17	1.18324e-16
Tifab	2.54209	4.02991	3.22748e-94	2.24434e-92
Tlr2	2.53731	3.26889	2.7977e-43	6.26684e-42
Dreh	2.53522	-0.703236	4.84539e-15	2.98124e-14
Il1b	2.53418	4.00229	3.70588e-44	8.51209e-43
Orai2	2.5267	2.02178	8.27805e-40	1.61677e-38
C130026I21Rik	2.5251	-0.034103	5.35128e-09	2.0387e-08
Pik3cg	2.52488	2.90462	2.89229e-39	5.48798e-38
Diap3	2.52461	0.0330701	1.5241e-10	6.65367e-10
Pbk	2.52166	1.23212	1.19693e-09	4.8382e-09
Tfec	2.52113	2.72571	2.13527e-23	2.1014e-22
Alpk1	2.52018	3.60794	8.17086e-51	2.20491e-49
Bcl2a1b	2.51693	0.581147	4.27355e-36	7.23075e-35
Pla2g7	2.5149	5.24814	7.9782e-136	9.99723e-134
Cdca7l	2.51119	1.12875	3.66089e-12	1.82052e-11
Nin	2.50963	4.85667	8.37021e-44	1.8973e-42
Arhgap25	2.5089	3.07863	3.96789e-94	2.71447e-92
Apcs	2.50738	10.3092	6.3021e-56	1.96937e-54
Sgol2a	2.50658	1.24221	9.48877e-15	5.73221e-14
Mtfr2	2.50518	0.180106	2.94436e-11	1.36798e-10
Aunip	2.50097	-0.431987	5.53409e-07	1.72809e-06
Ly6c1	2.49986	0.997838	2.17764e-15	1.37252e-14
Fkbp1b	2.4971	-0.651003	3.42809e-15	2.1404e-14
Rhof	2.49662	0.308897	4.35562e-23	4.23711e-22
Parp8	2.493	1.93086	8.08246e-33	1.20485e-31
Chac1	2.48844	3.20775	1.25187e-16	8.49981e-16
Pilra	2.48702	3.59545	9.504e-90	5.95458e-88
Fcer1g	2.48552	4.49361	9.07223e-74	4.11535e-72
Trim16	2.48527	0.513472	9.56121e-18	7.02302e-17
Nupr1	2.48319	0.693846	8.70154e-16	5.60387e-15
C920009B18Rik	2.4831	-0.537091	1.00565e-15	6.44759e-15
C130050O18Rik	2.48253	0.806634	5.05838e-32	7.29143e-31
St8sia4	2.47988	1.93251	6.78201e-30	8.8579e-29
Orm1	2.47846	10.709	2.90177e-51	7.96632e-50
Defb1	2.47746	-0.599311	1.61639e-15	1.0249e-14
Dok2	2.47731	3.30481	6.02287e-102	4.76409e-100
Trpv2	2.47092	2.2706	1.14102e-59	3.93482e-58
Tacc3	2.46802	2.8959	7.31415e-18	5.41332e-17
Nrros	2.45542	4.40367	2.6632e-49	7.02198e-48
Rgs1	2.45505	1.40416	1.28614e-19	1.05492e-18
Prkcb	2.45177	4.11386	2.57265e-98	1.93806e-96
Igfbp1	2.45159	5.40304	2.06106e-40	4.16689e-39
6530402F18Rik	2.45062	1.85626	5.33178e-33	7.96682e-32
Cdc45	2.45051	2.21634	6.54855e-22	5.99266e-21
Ccr5	2.44938	4.09683	1.08197e-65	4.3197e-64
Matk	2.44918	0.174248	5.85618e-16	3.81254e-15
Rab27a	2.44852	4.0157	1.68151e-54	5.05493e-53
Cd5l	2.44836	8.47884	9.42646e-83	5.23251e-81
Sh3bgrl3	2.4479	4.20805	2.10466e-46	5.07363e-45
Hpx	2.44603	13.389	2.03178e-52	5.75262e-51
Inpp5d	2.44459	4.10578	6.3703e-59	2.13287e-57
Adm	2.44215	1.22962	6.1741e-22	5.65818e-21
Ptger4	2.4404	0.416575	9.61153e-16	6.16541e-15
Cd163	2.43933	6.14078	4.90785e-49	1.2807e-47
Hmha1	2.43452	5.26544	1.88512e-108	1.64538e-106
Mgl2	2.43372	0.0389045	2.16145e-13	1.19092e-12
Ptafr	2.43069	1.79221	1.68207e-57	5.50245e-56
Trps1	2.43019	1.73759	1.52518e-33	2.32668e-32
Fli1	2.42973	3.03717	1.22984e-41	2.56e-40
Klf4	2.42803	1.80086	8.05451e-38	1.45004e-36
Ticam2	2.42718	1.01801	1.92795e-34	3.05766e-33
Gpx3	2.42654	3.96232	1.38113e-20	1.18667e-19
C1qtnf6	2.4262	2.15146	8.38016e-44	1.8973e-42
Cdkn2d	2.42147	3.06503	3.41187e-37	5.98069e-36
B3gnt8	2.41836	-0.46344	6.93339e-16	4.49995e-15
Cd200r1	2.41813	1.58159	1.15002e-38	2.13098e-37
Gsg2	2.41281	0.70626	1.53316e-09	6.13653e-09
Foxred2	2.41279	-0.160869	2.81809e-14	1.65119e-13
Dhrs9	2.41011	2.98784	2.05102e-27	2.43963e-26
Bend4	2.40994	2.55513	2.22213e-80	1.15733e-78
Mical1	2.4097	2.44188	1.25738e-68	5.25196e-67
Hspa1a	2.40581	0.204381	6.37408e-09	2.41239e-08
Twf2	2.40561	3.56762	9.03322e-46	2.14091e-44
Elmo1	2.40254	2.72247	3.82717e-39	7.25099e-38
Ccnb2	2.39814	2.27925	1.51165e-09	6.05811e-09
Sh3kbp1	2.3944	3.08992	4.00828e-48	1.01458e-46
Evi2a	2.39392	1.84991	3.36261e-49	8.84766e-48
Lrmp	2.39345	3.61348	1.98462e-39	3.81723e-38
Hcar2	2.39064	-0.395406	2.19826e-18	1.68307e-17
Kntc1	2.38925	1.73833	5.9659e-07	1.85735e-06
Fignl1	2.38923	1.28686	3.79628e-06	1.07823e-05
Anxa2	2.38382	5.75714	5.34719e-82	2.91699e-80
Pltp	2.38038	5.78213	7.95538e-143	1.14413e-140
Dusp8	2.37835	0.597238	1.62538e-10	7.06415e-10
Cenph	2.37807	-0.00569158	3.68053e-07	1.1692e-06
Bin2	2.37771	4.24777	3.33611e-94	2.3072e-92
Nfkbiz	2.37508	4.24635	1.68379e-49	4.44886e-48
Dennd1c	2.37429	2.19958	3.84661e-32	5.58929e-31
Arhgap4	2.37304	3.95499	6.81811e-47	1.66905e-45
Pira2	2.37041	0.452175	1.12674e-26	1.28701e-25
Galnt3	2.36444	0.471011	3.23349e-09	1.25789e-08
Arhgef6	2.36171	3.74891	7.54767e-40	1.4764e-38
Kif22	2.35968	2.1478	9.50216e-18	6.9837e-17
Atf3	2.35892	2.13872	5.54613e-12	2.71325e-11
Acap1	2.3576	2.93847	2.06792e-52	5.84187e-51
Serpina3n	2.35329	11.1234	2.70283e-56	8.55175e-55
Dapp1	2.34916	2.04703	5.74033e-20	4.78903e-19
Prc1	2.34662	2.70801	4.0188e-09	1.54831e-08
Nrg4	2.34602	4.03354	1.68382e-27	2.00475e-26
Psmc3ip	2.34454	-0.0527891	2.33484e-09	9.18833e-09
Tmem173	2.34157	3.04981	1.10342e-33	1.70929e-32
Slc35e4	2.34133	0.271513	3.21907e-24	3.2776e-23
2810408I11Rik	2.34093	0.00229772	2.93184e-21	2.60206e-20
Ocstamp	2.33966	0.487934	3.23348e-15	2.02088e-14
Il21r	2.33937	-0.237035	3.70682e-13	2.00228e-12
Ercc6l	2.33515	1.23979	7.85916e-13	4.1272e-12
Apoa4	2.33292	9.30831	2.50701e-35	4.09403e-34
Frzb	2.33242	1.72989	1.80284e-23	1.78535e-22
Sema4d	2.33097	2.32035	4.00889e-40	7.92758e-39
Zc3h12d	2.328	1.61232	1.30512e-33	2.01189e-32
Ccne1	2.32585	1.53021	3.3047e-21	2.92477e-20
Soat1	2.31979	4.39791	6.05701e-104	5.07666e-102
Kit	2.31953	3.41759	9.3943e-104	7.77087e-102
Adamts15	2.31448	1.98719	1.59546e-39	3.08748e-38
Themis2	2.31432	3.64143	1.39824e-66	5.67184e-65
Sema6b	2.31152	3.20455	1.35367e-54	4.07906e-53
Ap1s2	2.30894	2.56711	9.75571e-54	2.87136e-52
Melk	2.30833	0.493627	2.11914e-08	7.64195e-08
Slit3	2.30776	0.432781	6.5822e-15	4.0166e-14
Slfn3	2.30728	-0.630668	2.31007e-09	9.09652e-09
Cd84	2.30459	4.11823	2.29e-112	2.19562e-110
Nucb2	2.30351	2.54879	1.3417e-33	2.06324e-32
A630001G21Rik	2.30286	1.10204	1.2726e-22	1.21189e-21
Fgl2	2.30077	3.76196	1.41085e-35	2.33713e-34
Lrrc25	2.29988	2.65047	9.79756e-53	2.78647e-51
D430020J02Rik	2.29717	-0.038904	1.97687e-12	1.00438e-11
Lyz2	2.29611	7.26506	1.80091e-48	4.62319e-47
Tagln2	2.29466	5.90301	1.63987e-102	1.31355e-100
Ankle1	2.29315	-0.384288	1.54541e-10	6.73278e-10
Parpbp	2.29117	0.397821	6.79273e-10	2.8076e-09
2022-03-01	2.28554	2.89853	6.7798e-75	3.17797e-73
Thbs1	2.28476	2.37214	6.29695e-10	2.61036e-09
Adamts12	2.28388	0.952834	1.57548e-15	9.9946e-15
Sh3bp1	2.2836	2.72148	3.57675e-35	5.81095e-34
Dnah8	2.28327	1.74244	4.64535e-15	2.86369e-14
Fosl2	2.28115	4.44655	4.85437e-51	1.31556e-49
Pcolce2	2.28054	2.4871	2.54063e-48	6.4958e-47
Aspm	2.27995	2.05972	2.8301e-11	1.31586e-10
Itgb7	2.2779	2.48528	3.52274e-32	5.12457e-31
Tmsb4x	2.27205	7.93553	8.84988e-42	1.85131e-40
Fancd2	2.27106	1.02894	1.35311e-08	4.9695e-08
Kcnk13	2.26952	0.624527	1.13667e-21	1.03198e-20
Ddx26b	2.26884	2.84415	1.71461e-70	7.45706e-69
Foxm1	2.26478	2.16191	4.12399e-10	1.73054e-09
Panx1	2.26412	0.726345	2.84083e-17	2.02327e-16
Tiam1	2.26169	2.54842	1.46058e-13	8.15759e-13
Adam15	2.26063	3.61315	4.88061e-62	1.76483e-60
Cfap69	2.25977	-0.596726	0.000432421	0.000944224
Kif17	2.25913	-0.380878	1.2462e-08	4.59154e-08
Apitd1	2.25684	-0.111357	1.35633e-05	3.59792e-05
Racgap1	2.25565	2.69757	1.42028e-10	6.21761e-10
Cit	2.25272	1.20083	3.10396e-16	2.05566e-15
Adgre5	2.25175	6.1115	8.21747e-110	7.42556e-108
Ccdc148	2.25133	1.98754	2.64528e-42	5.66474e-41
Myc	2.25124	3.10254	2.33296e-18	1.77867e-17
Cdca2	2.24795	1.56875	5.68106e-09	2.16044e-08
Impdh1	2.24556	2.95535	4.75081e-36	8.02753e-35
Cotl1	2.24464	5.55047	1.06265e-103	8.73301e-102
Arhgef39	2.24379	0.402837	6.35726e-11	2.87348e-10
Thbd	2.23887	3.42495	1.46636e-98	1.11127e-96
Itga2b	2.23232	3.19791	2.57003e-48	6.55773e-47
Gm5150	2.23227	1.83225	7.10704e-23	6.84526e-22
Shisa3	2.2305	-0.740029	6.79612e-07	2.09999e-06
Arhgap27	2.2267	2.53232	1.78028e-53	5.16773e-52
Gca	2.22587	3.58946	1.04797e-37	1.88129e-36
Fam49b	2.22537	4.58323	6.06831e-38	1.09872e-36
Arhgef2	2.2243	3.92841	1.0346e-51	2.87147e-50
Pilrb2	2.22195	2.2468	4.159e-57	1.3462e-55
Itgal	2.22181	5.57371	1.75082e-76	8.48979e-75
Nlrp1b	2.22165	1.48004	7.91775e-22	7.22473e-21
Lcp2	2.22035	4.12807	1.76265e-93	1.1866e-91
Fam129a	2.21974	4.02035	1.48621e-133	1.82616e-131
Slc17a9	2.21925	3.22945	3.4912e-25	3.72866e-24
C6	2.21176	5.5365	2.08325e-109	1.85673e-107
Msn	2.21078	6.64704	1.81798e-100	1.39445e-98
Gpr65	2.20963	2.37471	1.28945e-14	7.72326e-14
Mcm5	2.2089	4.10419	8.33997e-12	4.04254e-11
Tnfrsf21	2.20858	4.72081	1.87807e-140	2.58357e-138
Rab31	2.20549	4.20804	7.99553e-94	5.4404e-92
Fbxo5	2.20455	1.3555	4.01619e-22	3.721e-21
Pfkp	2.20213	3.00125	1.55494e-31	2.20126e-30
Gmfg	2.20179	3.3608	9.7762e-48	2.44039e-46
Rab8b	2.20119	4.31993	6.75319e-62	2.42808e-60
Cdc42ep3	2.20034	2.06788	6.79607e-34	1.06318e-32
5430427O19Rik	2.19885	0.00487562	6.45998e-08	2.22167e-07
Adamtsl2	2.19855	3.06357	1.54303e-36	2.64616e-35
Abr	2.19777	4.12214	7.70157e-92	5.07662e-90
Tnfrsf26	2.19706	1.18173	9.02329e-16	5.79983e-15
Ucp2	2.19697	6.2986	3.88503e-64	1.47655e-62
Rasal3	2.19393	1.5351	4.73665e-27	5.51491e-26
Cntnap1	2.1926	3.09786	1.1893e-10	5.2462e-10
Nat8l	2.18892	-0.633234	1.35971e-09	5.46473e-09
Tbc1d10c	2.18887	1.55086	7.5862e-46	1.80472e-44
Kif4	2.18856	1.78785	5.04834e-14	2.90549e-13
Cdc7	2.18655	0.754391	4.09666e-10	1.72079e-09
Adrb1	2.18644	0.51982	1.15643e-26	1.31973e-25
Serpina3g	2.18321	5.00964	1.35229e-36	2.32535e-35
Hacd4	2.18023	1.94688	5.27587e-27	6.12021e-26
Prok1	2.17541	0.883975	7.86167e-21	6.82423e-20
Rgs2	2.17464	3.53754	5.7289e-81	3.0085e-79
Hk1	2.17413	3.80753	4.8016e-49	1.25556e-47
Wipf1	2.17253	4.17353	5.33941e-67	2.17285e-65
Rad51	2.16865	1.12677	2.0825e-09	8.23115e-09
Slc7a5	2.16824	2.64092	5.28003e-46	1.26321e-44
Arpc1b	2.16805	6.40157	6.79602e-58	2.23985e-56
Lppr1	2.16572	-0.290472	0.000657364	0.00139943
Slamf9	2.16025	-0.156313	6.04867e-15	3.70174e-14
Hvcn1	2.15997	2.74884	2.64898e-15	1.6638e-14
Nr4a1	2.15759	2.15658	2.3228e-17	1.66274e-16
Nlrp3	2.15496	1.53436	1.2024e-30	1.6363e-29
Ankrd13d	2.15471	-0.135466	6.27068e-19	4.93236e-18
Ncam1	2.15469	0.000726397	1.22602e-09	4.94946e-09
Cklf	2.15453	0.990451	5.89029e-25	6.22266e-24
Lbr	2.14296	4.89569	1.74434e-45	4.11872e-44
Dynll1	2.13907	4.56829	3.93448e-69	1.65983e-67
Oas3	2.13889	2.62605	2.62156e-30	3.47419e-29
Fut4	2.13484	0.139939	5.56434e-11	2.52863e-10
Far1	2.12513	3.51796	1.02136e-41	2.13307e-40
Ramp1	2.12454	2.77018	4.85733e-31	6.7185e-30
Tbc1d2	2.12416	2.38831	9.99555e-43	2.19244e-41
Gys1	2.12292	3.1539	6.75776e-40	1.32599e-38
Clec4n	2.11915	2.70898	3.44635e-25	3.68698e-24
Atp10d	2.11801	4.48992	3.80546e-54	1.13056e-52
Pak1	2.11377	2.61968	3.90568e-20	3.29096e-19
Mbnl3	2.11343	2.00905	2.21323e-13	1.21733e-12
Adrb2	2.11125	2.3434	1.37214e-60	4.81048e-59
Clec7a	2.10849	3.67206	1.6972e-63	6.29907e-62
Pou2f2	2.10819	1.53745	8.31522e-17	5.72565e-16
Tlr8	2.10429	2.53541	2.79947e-25	3.01276e-24
Pik3r6	2.10305	1.80959	1.87333e-35	3.07507e-34
Plxnb1	2.1009	5.69755	2.40056e-23	2.35698e-22
Hmmr	2.09996	2.46887	3.67886e-06	1.04675e-05
Peg3	2.0989	4.84319	2.41054e-23	2.36495e-22
Slc25a24	2.09641	2.70339	4.87593e-48	1.22683e-46
Mob3a	2.09457	3.75649	2.52677e-80	1.31061e-78
Pira6	2.09433	1.25479	4.37384e-30	5.76618e-29
Osmr	2.08776	3.54447	7.96743e-70	3.40661e-68
Atp10a	2.08637	0.693903	4.31235e-11	1.97457e-10
Lrrk2	2.08392	3.51284	1.90399e-41	3.92457e-40
Alox12	2.08343	0.547287	1.80712e-11	8.53709e-11
Gas7	2.08164	2.75427	8.42425e-25	8.81135e-24
Klhl6	2.08136	3.17055	2.10244e-25	2.27812e-24
Pf4	2.07577	0.433178	1.48621e-08	5.44415e-08
Galnt7	2.06837	2.08906	1.55783e-28	1.94054e-27
Ptpn22	2.06691	0.97037	6.69291e-15	4.08023e-14
Kifc1	2.06654	1.05222	5.66234e-06	1.57569e-05
Cdk1	2.06515	3.06313	3.06899e-08	1.08921e-07
Lxn	2.06452	0.115719	7.51645e-16	4.86838e-15
Ttk	2.06432	1.27432	4.94649e-08	1.72127e-07
Fabp7	2.063	2.49809	3.57951e-13	1.936e-12
Cd80	2.06222	-0.0441603	7.22212e-16	4.68254e-15
Zfp9	2.06206	1.72568	3.5563e-06	1.01348e-05
Manf	2.06081	6.90951	4.52461e-17	3.17425e-16
Traip	2.05919	0.138729	6.75722e-10	2.79384e-09
Entpd1	2.05828	4.41407	3.26281e-65	1.27451e-63
Nsl1	2.05824	0.773791	1.93115e-10	8.34435e-10
Csad	2.05683	6.15693	8.64751e-28	1.04231e-26
Upp1	2.05158	1.96469	1.02534e-42	2.24511e-41
Ubash3b	2.05012	1.74572	1.50298e-37	2.67535e-36
Ier5	2.04907	3.30444	8.10125e-63	2.96328e-61
Ckap2l	2.04834	2.3644	2.87984e-07	9.24354e-07
Sh2b2	2.04361	1.84965	1.70105e-14	1.00883e-13
Pkmyt1	2.04296	0.732584	2.63566e-08	9.43318e-08
Cenpf	2.04037	2.35435	1.93052e-07	6.31336e-07
Gadd45g	2.03856	4.62107	1.82418e-09	7.25772e-09
Pilrb1	2.03593	2.18426	2.92333e-51	8.00815e-50
Cerk	2.03538	3.56157	1.77429e-53	5.16217e-52
Slc11a1	2.03372	4.13146	6.83648e-75	3.19271e-73
Serpina3i	2.03194	2.55418	1.56737e-15	9.95313e-15
Iqgap3	2.02763	1.63988	3.88376e-13	2.09072e-12
Slc15a3	2.02693	3.95567	7.03512e-92	4.66159e-90
Col5a2	2.02652	4.2161	9.79761e-33	1.45709e-31
Amz1	2.02429	0.861788	4.54846e-15	2.80533e-14
Ssbp4	2.02292	3.29071	1.30651e-39	2.53996e-38
BC035044	2.02249	1.28553	5.36553e-22	4.93146e-21
Hmga2-ps1	2.01884	0.630905	1.62334e-17	1.174e-16
Pla2g4a	2.01848	2.44378	5.50475e-20	4.60768e-19
Stk17b	2.01675	4.37082	2.44737e-34	3.86208e-33
Slc7a1	2.01441	2.23266	8.6631e-09	3.23232e-08
B3galt4	2.01439	0.191112	5.43178e-08	1.88238e-07
Cd48	2.00952	2.44857	5.00869e-21	4.39903e-20
Camkk1	2.00945	0.629516	3.55984e-27	4.16775e-26
Jun	2.00529	4.49178	6.06628e-26	6.71109e-25
Lair1	2.00357	2.77124	2.14329e-29	2.73443e-28
Mmp27	2.00261	-0.288266	1.44223e-09	5.78539e-09
Abcb1b	2.00122	0.0809804	5.58806e-15	3.42648e-14
Wdfy4	2.00101	4.07109	4.14804e-33	6.24228e-32
Pcyox1l	1.9996	1.01805	1.27111e-11	6.05235e-11
Ctgf	1.99783	4.05377	6.16079e-08	2.12166e-07
AF251705	1.99497	2.87918	2.97428e-38	5.42398e-37
Pld4	1.99207	4.19077	1.3253e-26	1.50836e-25
Mfsd10	1.99063	2.85336	5.18736e-21	4.54964e-20
Slc10a2	1.98435	3.77054	1.09565e-63	4.10252e-62
Stx3	1.97968	2.05848	1.36868e-35	2.27025e-34
Gab3	1.97825	-0.473546	6.17708e-10	2.56235e-09
Lbp	1.97693	8.31719	6.03467e-88	3.6896e-86
Klf2	1.97417	3.74865	8.83916e-73	3.93903e-71
Igf1r	1.97223	3.26222	3.00204e-43	6.70086e-42
Psd4	1.97166	3.80846	2.1584e-29	2.75093e-28
Gnat1	1.97112	3.73899	5.34713e-17	3.72445e-16
Sqle	1.96939	2.3506	1.67459e-07	5.50482e-07
Procr	1.96684	0.904446	7.80723e-13	4.10504e-12
Klf5	1.96376	-0.111261	0.00101331	0.00209105
Cenpi	1.96284	0.391785	1.84591e-07	6.04603e-07
Pdlim2	1.96211	1.86466	3.27208e-40	6.53178e-39
Tsc22d4	1.95779	4.03636	5.98213e-30	7.84557e-29
Rltpr	1.95582	-0.316281	1.98595e-13	1.09756e-12
Tspan13	1.95356	2.30935	1.05655e-37	1.894e-36
Mcm6	1.9511	3.70613	4.7208e-06	1.32358e-05
Anln	1.95053	2.44498	4.66899e-09	1.78576e-08
Adam23	1.94814	4.88568	1.4872e-75	7.12955e-74
Asb4	1.94687	0.231071	1.17952e-10	5.20503e-10
Piga	1.94426	3.7355	4.26587e-44	9.78058e-43
Hells	1.94323	2.27429	1.29547e-07	4.31916e-07
Tsku	1.94034	4.8652	1.20173e-10	5.29381e-10
AA986860	1.93998	1.32454	5.18215e-08	1.79982e-07
Nedd9	1.93883	3.80332	2.10315e-81	1.1231e-79
Ccdc120	1.93438	1.66663	3.10849e-22	2.8906e-21
Clic1	1.93399	5.28999	5.00959e-71	2.19382e-69
Ccrn4l	1.93292	4.77456	3.6927e-11	1.70069e-10
Slc13a5	1.93277	2.62286	2.88902e-17	2.05528e-16
Med12l	1.93213	1.21688	1.65486e-34	2.63114e-33
Flt3	1.93196	0.308539	9.14846e-16	5.87731e-15
Pkib	1.92981	0.975117	1.13005e-24	1.17325e-23
Spdl1	1.92899	0.99866	4.65213e-13	2.49058e-12
Ptpn18	1.92244	1.78107	4.82584e-17	3.37809e-16
Fndc3b	1.92205	6.15439	1.06425e-55	3.30938e-54
Tlr4	1.92163	3.08811	1.59241e-26	1.8075e-25
Tifa	1.92087	3.75873	2.79271e-19	2.25412e-18
Ncaph	1.92045	1.81807	6.69621e-09	2.526e-08
Per1	1.91964	5.37144	2.22632e-27	2.6407e-26
Ly6d	1.91941	3.06641	0.00113162	0.00231332
Havcr2	1.91358	-0.530945	7.96634e-12	3.87033e-11
Cd34	1.91179	2.57035	3.85358e-20	3.24923e-19
AI607873	1.91128	3.3606	3.82556e-24	3.88886e-23
Mfsd2a	1.91093	6.99595	1.92904e-13	1.06938e-12
Ncapd2	1.91073	3.62165	4.50618e-19	3.5823e-18
Adgrg3	1.91019	3.88465	3.27739e-26	3.65451e-25
Plk4	1.90892	2.20099	2.52074e-10	1.07815e-09
C7	1.9059	1.50228	3.11259e-19	2.50273e-18
Nlrc4	1.90359	0.271295	2.91912e-09	1.14026e-08
Chtf18	1.9013	0.479936	2.8117e-07	9.0363e-07
Apaf1	1.89941	3.75611	3.85251e-32	5.59144e-31
Disp2	1.89899	-0.625766	9.02482e-10	3.69997e-09
Saa4	1.89405	9.5378	1.33624e-33	2.05735e-32
Clec1b	1.89197	3.83689	8.98821e-77	4.37518e-75
Lmnb1	1.89191	4.30687	5.79885e-28	7.05675e-27
Arrb2	1.89162	4.9422	4.09925e-80	2.10895e-78
Gngt2	1.89103	3.08774	1.04776e-65	4.19633e-64
Actg1	1.89016	6.02402	3.85152e-40	7.66428e-39
Rnasel	1.88937	3.41455	6.65674e-54	1.9684e-52
4930427A07Rik	1.88929	0.689183	8.28087e-09	3.09609e-08
Gk5	1.88836	-0.582808	4.99784e-13	2.6734e-12
Smim3	1.88817	0.936907	8.35061e-25	8.74155e-24
Tmc8	1.88774	2.38257	6.63353e-26	7.32583e-25
Rbp1	1.88532	4.27619	2.2119e-44	5.1177e-43
Cadm4	1.88023	2.89191	2.40703e-08	8.63475e-08
Slc44a2	1.87874	4.56017	2.92705e-101	2.28671e-99
Serpinb1a	1.87723	5.49568	7.03853e-11	3.16671e-10
Ifi30	1.87678	5.01984	2.8527e-96	2.05135e-94
Timeless	1.87344	2.86532	1.28052e-26	1.46003e-25
Kif20b	1.86995	2.11475	1.64903e-07	5.42926e-07
Vasp	1.86973	5.42117	1.22239e-95	8.74042e-94
Cds1	1.86948	-0.0895208	1.02755e-09	4.18559e-09
Cd300a	1.86889	3.71622	1.32899e-56	4.23671e-55
Il16	1.86856	3.65496	2.20849e-43	4.97343e-42
Map3k8	1.86443	2.26948	1.78401e-19	1.45199e-18
C5ar2	1.86089	1.62844	1.34661e-27	1.60931e-26
Jam2	1.86052	4.4939	3.80128e-41	7.8099e-40
Adora1	1.86036	6.31416	4.68554e-18	3.50681e-17
Nxpe5	1.85653	-0.569976	4.69938e-08	1.63844e-07
Ubxn11	1.85398	-0.570833	2.60141e-10	1.11078e-09
Skil	1.85095	4.54267	3.64717e-25	3.88867e-24
D17H6S56E-5	1.84928	4.43181	2.48112e-06	7.23193e-06
Trpm2	1.84796	3.35064	3.33775e-25	3.57988e-24
Gja4	1.84724	2.81042	4.49458e-18	3.36987e-17
Tmem71	1.84426	0.733312	4.57707e-22	4.2252e-21
Ccl24	1.84312	3.2797	5.24154e-38	9.50386e-37
Vav3	1.84295	2.07366	5.03159e-22	4.63125e-21
Adcy7	1.84196	3.81431	2.30054e-23	2.26228e-22
Abcg1	1.84098	4.48918	1.68658e-91	1.09463e-89
Trim30a	1.83949	4.03493	1.3885e-30	1.88229e-29
Hspa1b	1.8394	3.10762	2.38885e-10	1.02486e-09
Cacnb3	1.83871	0.428003	2.98024e-14	1.74136e-13
Rasgef1b	1.83841	5.23456	6.90263e-18	5.11773e-17
Ms4a6b	1.83819	2.2686	4.14949e-12	2.05221e-11
Zfp52	1.83808	0.164786	3.54712e-09	1.37369e-08
Fanci	1.83707	0.516487	3.15738e-07	1.01011e-06
Lpin1	1.83644	6.42526	0.00167758	0.00334249
Ggt5	1.83613	2.41973	1.0608e-35	1.76884e-34
Rassf4	1.83492	4.14626	4.89455e-42	1.03935e-40
Gmip	1.83377	3.82187	8.62914e-47	2.10425e-45
Serpina3h	1.8335	4.88594	3.71087e-30	4.89727e-29
Trim59	1.83241	0.868812	2.64826e-08	9.47056e-08
Mxd3	1.83183	-0.261281	5.06793e-07	1.59156e-06
Nod2	1.83161	0.382492	2.19619e-13	1.20848e-12
Serpini1	1.83127	0.147971	2.45358e-17	1.7524e-16
Gm14005	1.82819	0.632025	1.17515e-23	1.17385e-22
Gltp	1.8279	3.3224	3.81827e-37	6.66538e-36
Tmem26	1.82645	1.83454	5.72255e-16	3.73131e-15
Pole2	1.82566	1.2338	7.5914e-09	2.84841e-08
Cmklr1	1.82418	3.14776	4.58385e-30	6.03048e-29
Ppm1h	1.82392	2.43257	4.8419e-34	7.60287e-33
Brca1	1.82152	2.9096	7.76481e-37	1.35174e-35
Cdc20	1.81997	2.91785	3.41774e-05	8.64926e-05
Icam1	1.81944	4.90027	4.89744e-47	1.20588e-45
Clec4a1	1.81935	2.27099	2.45319e-17	1.7524e-16
Calml4	1.81903	0.364583	2.57124e-18	1.95328e-17
Irf8	1.81465	3.85472	1.34868e-41	2.79818e-40
Ptpre	1.8129	3.13409	2.06481e-25	2.24118e-24
St8sia3	1.81252	-0.24942	7.78548e-09	2.9169e-08
Ccne2	1.81249	1.59764	1.37393e-15	8.74231e-15
Spic	1.80808	1.65233	3.13436e-25	3.36459e-24
Naip5	1.80744	2.07026	8.28214e-30	1.07286e-28
Casp1	1.80722	2.51454	1.81097e-26	2.05005e-25
Kif26b	1.80666	0.166448	1.98803e-11	9.35683e-11
Adpgk	1.80621	5.08084	1.51229e-46	3.66659e-45
Gtse1	1.80549	1.40013	2.7627e-11	1.28641e-10
Icosl	1.80433	1.20045	2.90064e-24	2.96052e-23
Enho	1.8018	5.51822	7.41241e-20	6.14754e-19
Lgals1	1.80119	4.36604	4.92782e-17	3.44567e-16
Tgm1	1.80099	5.49039	1.79179e-25	1.95323e-24
Baz1a	1.80049	4.83571	2.82965e-24	2.8904e-23
Cfp	1.80048	5.91109	6.52587e-40	1.28247e-38
Gm11545	1.80038	-0.109408	1.42859e-06	4.27531e-06
Gab2	1.79856	2.83488	1.81679e-30	2.4435e-29
1810053B23Rik	1.79844	-0.133283	1.37269e-12	7.09091e-12
Junb	1.79683	5.55578	1.07778e-38	2.00299e-37
Hyou1	1.79465	7.84588	1.47472e-12	7.59011e-12
Stk10	1.79423	4.65207	2.39668e-64	9.16385e-63
Cxcl13	1.79097	2.04663	8.58983e-10	3.52621e-09
Cdr2	1.79085	1.02634	1.74871e-23	1.7331e-22
Ctss	1.78812	6.34864	4.90265e-38	8.90214e-37
Fblim1	1.78635	1.27615	5.75768e-20	4.80035e-19
P2ry13	1.78317	2.98842	1.10744e-37	1.97963e-36
Ptpro	1.78251	0.482404	5.48383e-16	3.57749e-15
Per2	1.7809	5.26173	3.02151e-27	3.55723e-26
Knstrn	1.78013	2.06768	4.12625e-07	1.30457e-06
Kif24	1.78008	0.446679	7.41273e-12	3.60829e-11
Tmem50b	1.77884	3.87122	1.10858e-69	4.70138e-68
Shcbp1	1.77781	1.40125	1.19109e-05	3.18565e-05
C1qb	1.77686	6.51805	6.71431e-39	1.25519e-37
5031414D18Rik	1.7762	0.42007	7.20969e-17	4.98067e-16
P2ry6	1.77531	1.98242	1.62581e-22	1.54129e-21
Il17ra	1.77282	5.3974	3.93394e-75	1.85085e-73
Dpf1	1.77275	-0.597375	1.25178e-06	3.77024e-06
Gspt2	1.77164	1.49979	1.20785e-24	1.25197e-23
Kif20a	1.77148	3.02479	1.11387e-06	3.37413e-06
Gja1	1.77139	3.41896	1.72274e-19	1.40302e-18
Ak7	1.77093	0.309815	1.87748e-12	9.56195e-12
Klf6	1.76809	4.74439	5.11231e-74	2.34425e-72
Ifi27l2b	1.76175	3.04436	9.76986e-13	5.08837e-12
Tnfrsf10b	1.76149	0.237216	1.15593e-10	5.10982e-10
Clec10a	1.76054	-0.00225459	3.38622e-10	1.43044e-09
Nampt	1.76011	7.01299	4.71803e-67	1.92618e-65
Relb	1.75975	1.8565	3.23791e-17	2.29189e-16
Pip4k2a	1.75795	3.78354	4.73549e-60	1.6375e-58
Satb1	1.75665	1.29059	1.98919e-26	2.24779e-25
Ctla2b	1.75336	2.55894	1.22967e-18	9.56526e-18
Metrnl	1.74917	2.59616	9.95999e-23	9.52786e-22
Nos1ap	1.74846	2.00756	1.55711e-10	6.7814e-10
Atad2	1.74361	3.55515	8.47098e-16	5.46426e-15
Pgd	1.74338	6.06071	1.72795e-42	3.73829e-41
Slc3a1	1.74321	6.80247	7.44336e-63	2.73847e-61
Lum	1.74131	4.80799	3.0283e-23	2.96412e-22
Pik3ip1	1.73645	0.632406	1.91839e-10	8.29489e-10
Oas2	1.73497	3.3153	2.45573e-20	2.0915e-19
Tal1	1.73496	1.12058	6.6471e-15	4.05425e-14
Oxct1	1.73466	3.35641	4.42623e-26	4.9139e-25
Ccnf	1.73061	3.24905	3.00007e-21	2.65889e-20
Spon1	1.73023	0.957534	1.40103e-13	7.84229e-13
Il2rg	1.72709	2.39104	6.7067e-17	4.64079e-16
Arhgap11a	1.72516	2.83117	2.3586e-12	1.19116e-11
Hist1h1c	1.72433	3.50433	2.29535e-13	1.2603e-12
Nrm	1.72345	1.14338	9.86327e-15	5.94993e-14
Wdr86	1.72335	-0.359694	1.35383e-10	5.93491e-10
Ttll3	1.72327	0.330618	9.46501e-13	4.93772e-12
Prg4	1.72184	7.23348	5.03844e-48	1.26521e-46
Evl	1.71856	2.8423	1.10416e-38	2.04902e-37
Fcgr1	1.71849	2.58063	2.27909e-18	1.73888e-17
Plekho2	1.71597	4.43095	4.30316e-62	1.56048e-60
Ezr	1.71426	4.45852	2.20525e-40	4.45131e-39
9330133O14Rik	1.71238	0.735929	1.15445e-07	3.87449e-07
Cdca7	1.71222	2.76739	4.1729e-14	2.41593e-13
Tagap	1.70904	0.762445	1.52971e-16	1.03529e-15
Lst1	1.70882	2.53124	2.01269e-16	1.34847e-15
Igfbp6	1.70434	1.49035	2.81268e-06	8.12538e-06
Batf3	1.70361	-0.0796871	2.46386e-15	1.54906e-14
Cpne8	1.69481	3.47662	1.02225e-29	1.32152e-28
Ggta1	1.69367	3.2971	2.43502e-33	3.69516e-32
Sh2d3c	1.69214	3.52698	6.44136e-52	1.7996e-50
Abi3	1.69209	3.3451	7.05969e-32	1.01416e-30
BC030867	1.6906	-0.220135	3.38344e-05	8.56702e-05
Gyg	1.69043	4.13551	7.19087e-23	6.92074e-22
Chsy1	1.68714	3.37851	9.77913e-43	2.14869e-41
Trpv4	1.68698	0.462278	4.20355e-08	1.47165e-07
Fgb	1.68666	13.1836	1.00005e-32	1.48551e-31
Folr2	1.68622	4.29589	4.05612e-35	6.57288e-34
Slc7a7	1.68383	3.56461	2.60223e-61	9.25106e-60
Zyx	1.68374	6.21745	1.12953e-65	4.49539e-64
Cd300ld	1.68297	3.03752	1.60276e-30	2.16715e-29
Tgfb1	1.68116	4.09605	1.91405e-39	3.69271e-38
Jak3	1.68112	4.4823	9.0396e-29	1.12937e-27
Tpcn2	1.67967	2.53564	2.75722e-45	6.4741e-44
Trerf1	1.67946	0.491129	4.29166e-11	1.96652e-10
Il1r1	1.67867	6.25103	2.68903e-26	3.01171e-25
Dok1	1.67657	1.8597	4.15329e-19	3.31425e-18
Prss8	1.67565	1.26996	0.012464	0.0211595
Kctd12	1.67512	5.08089	1.77791e-75	8.49103e-74
Il18bp	1.67481	4.91494	2.68487e-26	3.00972e-25
Il12rb1	1.67405	-0.547645	7.09899e-11	3.19278e-10
Cd86	1.67386	2.38357	6.50318e-27	7.51636e-26
Rbm20	1.67312	0.299271	4.6264e-11	2.11302e-10
Pim1	1.67024	4.24883	1.6393e-60	5.7312e-59
Tctn3	1.66986	0.510217	2.31719e-11	1.08456e-10
Car13	1.6662	0.797436	2.02711e-09	8.02472e-09
Cep128	1.66603	2.5994	4.41164e-10	1.84696e-09
Fam222a	1.66549	1.6783	1.11493e-10	4.93895e-10
Tbc1d9	1.66515	1.84374	5.82939e-26	6.45466e-25
Neu3	1.66495	1.76338	5.59976e-17	3.89613e-16
Cd93	1.66349	4.12798	2.27894e-50	6.13665e-49
Spata6	1.66204	1.44388	5.59298e-17	3.89355e-16
Gstp2	1.66106	-0.256084	0.00210569	0.00414006
Acer2	1.65929	4.95035	3.84328e-57	1.24719e-55
Cdc14a	1.65733	1.94297	8.84309e-24	8.88944e-23
Vsig4	1.65669	6.24034	1.2288e-49	3.25349e-48
Dock10	1.65483	4.05235	1.84689e-21	1.65073e-20
Gpr132	1.65475	-0.36435	4.07593e-09	1.56936e-08
Treml4	1.65439	3.42542	2.72992e-54	8.12938e-53
Nxn	1.65333	2.16505	6.98888e-13	3.69625e-12
Ap5b1	1.65289	2.64328	1.07461e-19	8.84281e-19
Fga	1.64887	13.3093	1.58231e-30	2.14179e-29
Hspa5	1.64871	10.1111	2.24034e-11	1.04975e-10
Nfatc2	1.64827	0.187183	2.63326e-14	1.54361e-13
P3h2	1.64615	0.572678	9.13968e-13	4.77588e-12
Cd27	1.64521	-0.316351	2.29042e-08	8.23744e-08
Filip1l	1.64415	3.81733	2.04289e-28	2.53479e-27
Nbeal2	1.64324	4.32065	3.65314e-45	8.53029e-44
Wdhd1	1.64314	2.01848	1.12961e-10	4.99699e-10
Klhl23	1.64297	1.62445	3.9609e-15	2.46214e-14
Hsph1	1.64191	6.3188	7.88944e-39	1.47053e-37
Gng2	1.64183	2.50631	1.76681e-26	2.00186e-25
Clec2i	1.6396	-0.399453	2.69192e-11	1.25392e-10
2022-09-01	1.63957	1.45137	7.47876e-20	6.19851e-19
Ccdc149	1.63746	2.44327	2.57992e-09	1.01057e-08
Ccno	1.63638	-0.19061	7.062e-06	1.94044e-05
Rasgrp2	1.63572	4.06631	2.26743e-29	2.88699e-28
Plekhm3	1.63539	2.65626	7.83354e-48	1.96319e-46
Cad	1.63524	4.55125	8.51226e-34	1.32348e-32
Gdpd1	1.63515	0.80118	4.35434e-11	1.99236e-10
Apold1	1.63503	1.5867	1.80695e-23	1.78802e-22
Ptgs1	1.63372	4.91688	7.86855e-35	1.26056e-33
Rab38	1.63163	-0.341873	1.62285e-12	8.30858e-12
Tmem194b	1.63075	0.897711	4.31781e-14	2.49868e-13
Rhog	1.6282	4.85331	1.68772e-56	5.36678e-55
Haus8	1.62788	1.95891	3.43392e-15	2.14298e-14
Gramd1b	1.62544	1.66305	1.87038e-28	2.32301e-27
Phospho1	1.62533	3.14269	2.36732e-30	3.1571e-29
C1qc	1.6236	6.59064	1.17765e-31	1.67653e-30
Akap6	1.62271	-0.505018	1.86716e-09	7.41473e-09
Fam105a	1.62157	2.4799	2.81013e-42	6.0076e-41
Casz1	1.62054	0.59502	2.1968e-08	7.91647e-08
Plekha2	1.62025	3.44766	7.99713e-30	1.03807e-28
Tlr6	1.62006	2.19279	5.52712e-18	4.11236e-17
Fgg	1.61993	12.7643	2.36452e-31	3.32136e-30
Erp27	1.6188	0.459675	8.44909e-15	5.12125e-14
Naaa	1.61846	3.28126	1.50531e-33	2.30365e-32
Ly9	1.61717	2.2132	4.06471e-19	3.24561e-18
Tspan4	1.61662	5.93073	2.76047e-35	4.49634e-34
Tnfrsf23	1.61367	0.567284	9.69739e-18	7.11479e-17
Arhgap19	1.61166	1.34232	6.65917e-10	2.7551e-09
Gm7694	1.61082	3.63798	1.88446e-17	1.35587e-16
Dkk3	1.60998	3.02384	7.95595e-37	1.38311e-35
Agtrap	1.60916	3.89581	8.68246e-48	2.17165e-46
Ackr2	1.609	2.06092	6.20927e-25	6.54871e-24
Il13ra2	1.60829	-0.307887	0.000221343	0.000504741
Dtl	1.60548	1.85433	3.08369e-06	8.85169e-06
Adgrg1	1.60517	3.02305	4.56147e-35	7.37293e-34
Ngf	1.60476	1.55034	1.31434e-18	1.01863e-17
Fam102b	1.60365	2.84834	6.98779e-28	8.47915e-27
Col11a2	1.60291	0.432867	1.26744e-09	5.11178e-09
Myom1	1.60235	-0.4472	1.30679e-06	3.92284e-06
Col6a5	1.60184	3.16292	1.40702e-20	1.20727e-19
Lgmn	1.60152	6.83878	1.6862e-59	5.78335e-58
Emp1	1.60098	2.24794	2.27124e-25	2.45683e-24
Rbm3	1.59937	5.6055	3.4234e-49	8.98892e-48
Specc1	1.5981	2.33522	7.7758e-28	9.40827e-27
Tnfrsf11b	1.59787	3.4064	8.55588e-36	1.43612e-34
Ctbp2	1.5977	2.42747	4.11927e-24	4.18071e-23
Abcc1	1.5975	2.34851	2.91404e-17	2.07192e-16
Fyb	1.59578	4.18856	1.84509e-42	3.98488e-41
Ovgp1	1.59496	0.302094	1.43923e-12	7.41953e-12
Aatk	1.59247	2.71631	2.42587e-36	4.1377e-35
Grhl1	1.59217	-0.24378	2.1592e-11	1.01285e-10
BC028528	1.5885	0.461458	4.85532e-09	1.85478e-08
Myadm	1.58578	5.84346	3.12999e-40	6.26791e-39
Mcm2	1.58217	3.73724	4.17467e-09	1.60543e-08
Rfx2	1.58161	1.44673	4.2689e-17	3.00151e-16
Sema3f	1.58107	3.62894	8.27858e-53	2.36509e-51
Amigo3	1.57872	0.481596	1.71029e-09	6.8196e-09
Rbm38	1.57532	2.87824	1.00165e-18	7.81077e-18
Cdca3	1.57505	2.49058	9.90749e-08	3.34818e-07
Sbno2	1.57135	5.69065	7.07263e-50	1.88445e-48
Cdk5r1	1.57093	0.0135894	0.000137764	0.000322222
Gde1	1.57075	5.0918	4.6357e-30	6.09236e-29
Pitpnm1	1.56683	3.50488	5.23729e-40	1.03245e-38
Emilin1	1.56658	5.85159	9.19227e-27	1.05665e-25
Timd4	1.56498	4.47714	1.42982e-34	2.27907e-33
Gfra2	1.56197	2.76965	2.58495e-28	3.19172e-27
Map1b	1.56133	0.535055	7.00769e-06	1.92635e-05
Ehd4	1.55883	4.14204	4.48748e-49	1.17585e-47
Tle3	1.55495	4.59814	9.52029e-40	1.85524e-38
Cd68	1.5533	4.32842	4.06251e-59	1.36742e-57
Slc8a1	1.55324	2.45168	8.07108e-17	5.5636e-16
Aff3	1.55279	0.223965	1.52633e-12	7.84299e-12
Sp110	1.55263	2.40748	8.14928e-21	7.05936e-20
B4galt5	1.55252	5.91327	1.22598e-25	1.3457e-24
Ccl2	1.55205	-0.268902	4.39805e-05	0.000109484
Serpine2	1.54999	0.652571	1.22034e-07	4.08265e-07
Prkcd	1.54922	4.72751	1.08214e-51	2.99685e-50
Fam129b	1.54921	4.47705	4.18819e-19	3.33789e-18
Uap1l1	1.54904	2.70643	1.54059e-17	1.11671e-16
Sp140	1.54853	3.52103	1.04215e-23	1.04347e-22
Mcam	1.54811	3.35674	2.19187e-37	3.87435e-36
Ifi205	1.54784	0.485295	1.26573e-08	4.65805e-08
Adamts3	1.54781	-0.436802	9.71308e-11	4.32087e-10
Esco2	1.54777	0.926069	0.00133534	0.00269538
Fhl3	1.54775	1.00446	4.00135e-07	1.26634e-06
Basp1	1.54626	1.00652	4.38593e-13	2.35604e-12
Nhsl1	1.54561	2.91011	3.12107e-12	1.56313e-11
Pkia	1.54554	1.39648	4.43842e-17	3.11724e-16
Tmem119	1.54538	0.115458	4.57742e-11	2.09291e-10
Hsp90aa1	1.54257	7.1078	3.29975e-31	4.60946e-30
C1qa	1.54128	6.6389	8.9605e-37	1.55136e-35
Egfr	1.53907	7.72718	2.37235e-06	6.92924e-06
Phf19	1.53657	0.33127	5.8705e-08	2.0272e-07
C3ar1	1.53651	2.57421	6.18264e-24	6.23486e-23
Actb	1.53475	9.41084	3.5621e-43	7.92301e-42
Ptpn1	1.53143	5.8734	6.87132e-68	2.83269e-66
Cers5	1.53113	2.56097	8.06311e-27	9.28541e-26
Ppl	1.52974	5.24387	3.33627e-12	1.66827e-11
Fam187b	1.52904	1.73334	4.85712e-17	3.3981e-16
Mcm3	1.5286	4.08182	2.2225e-09	8.77353e-09
E130012A19Rik	1.52811	0.622822	6.60877e-08	2.26914e-07
Alas1	1.52701	8.46226	1.81669e-07	5.95649e-07
Plekho1	1.52577	3.10873	1.77968e-37	3.159e-36
Rasal1	1.52564	-0.19095	1.06716e-07	3.59106e-07
Rhbdf2	1.52445	4.48491	7.92992e-51	2.14447e-49
Tmsb10	1.52369	3.25361	1.06703e-16	7.29965e-16
Tbxas1	1.52346	2.32065	1.087e-16	7.43221e-16
D030028A08Rik	1.52272	0.848909	3.12919e-13	1.69752e-12
Egr1	1.52242	3.75867	5.65953e-06	1.57526e-05
Pgm1	1.52137	3.78267	5.08255e-50	1.36571e-48
Cbl	1.52093	3.9919	1.98328e-24	2.03902e-23
Kbtbd11	1.51573	0.785902	6.47497e-11	2.9246e-10
Cbr3	1.51554	0.117119	1.42554e-07	4.73658e-07
Cd3d	1.51462	-0.528873	2.27492e-07	7.38051e-07
Acvrl1	1.51399	2.89578	1.24229e-40	2.52772e-39
Zwilch	1.51382	1.34349	5.71789e-09	2.17242e-08
Tgfbi	1.51146	6.45948	4.96947e-39	9.34526e-38
Gm14403	1.51091	4.11385	5.77066e-13	3.07509e-12
Rab7b	1.5108	1.05501	3.20211e-16	2.11955e-15
Syvn1	1.50883	6.98069	0.000194177	0.000446737
Mmgt2	1.50881	1.68589	1.48525e-12	7.63807e-12
Elf3	1.50765	0.788611	0.000551652	0.00118636
Fgd2	1.50746	2.43777	8.63067e-15	5.2288e-14
Rbl1	1.50718	2.88913	8.32776e-18	6.14555e-17
Ppp1r9b	1.50661	4.44997	2.437e-55	7.44991e-54
Crip1	1.50201	3.38962	8.23519e-13	4.31572e-12
Auts2	1.50198	-0.098389	3.93683e-08	1.38286e-07
Skp2	1.50152	1.58041	1.18922e-17	8.67481e-17
Fam189b	1.50058	0.97097	3.56947e-13	1.93139e-12
Ptpn6	1.50058	5.57949	1.03825e-65	4.17883e-64
Ksr1	1.50007	2.26813	2.35864e-27	2.79241e-26
Cp	1.49816	11.2777	1.10067e-41	2.29491e-40
Cfh	1.49728	11.0997	5.63921e-23	5.45224e-22
Kcna2	1.49717	3.21975	5.3465e-43	1.18296e-41
Mfng	1.4946	1.19973	2.95935e-13	1.61298e-12
Entpd7	1.49288	2.59143	5.9135e-11	2.68248e-10
Tmem86a	1.49189	4.29518	3.04618e-42	6.49031e-41
Hip1	1.4917	4.41828	3.16561e-64	1.20675e-62
Ntn4	1.49095	3.37643	1.81021e-38	3.33966e-37
Fam25c	1.49051	5.1466	8.14082e-09	3.04643e-08
Zc3h12a	1.49028	2.68201	1.29069e-20	1.11198e-19
Clec4a3	1.48946	2.58037	1.42671e-14	8.50117e-14
Gmppb	1.48656	4.51057	5.48973e-08	1.90038e-07
Map3k15	1.48635	0.866701	5.55406e-15	3.40728e-14
Elovl7	1.48562	-0.00296909	8.92496e-05	0.00021405
Slc7a8	1.48399	3.39703	1.36788e-38	2.53098e-37
Jchain	1.47987	2.82756	3.07759e-06	8.8382e-06
Fkbp5	1.4796	6.96173	9.1275e-18	6.72005e-17
Adcy4	1.47912	3.26934	1.11358e-47	2.76886e-46
Hivep3	1.47889	0.839638	4.59699e-09	1.76035e-08
Nlrp12	1.47843	5.19994	9.05439e-17	6.22108e-16
Sdsl	1.47551	4.1672	4.84752e-08	1.68869e-07
Prex1	1.47536	4.5508	3.51372e-61	1.24217e-59
A430105I19Rik	1.47458	1.75183	4.01092e-26	4.46065e-25
A4galt	1.47005	-0.0197049	1.35871e-09	5.46247e-09
Cenpu	1.46841	0.100965	4.52246e-06	1.27163e-05
Chaf1a	1.46701	2.52306	4.85166e-07	1.52591e-06
Ctcflos	1.46683	2.80346	1.74103e-12	8.89924e-12
Svep1	1.46572	1.4761	5.24034e-11	2.38567e-10
Osgin2	1.46542	1.93188	6.21515e-17	4.31718e-16
Stmn1	1.46525	1.71764	4.14168e-05	0.000103591
Msr1	1.46458	5.29737	3.95328e-40	7.84211e-39
Lfng	1.46426	3.07325	2.10336e-36	3.59246e-35
Rhoh	1.46007	0.458204	6.61729e-09	2.49846e-08
Acot11	1.45631	1.47169	6.32149e-22	5.78906e-21
Tpd52	1.45549	4.44976	7.74877e-75	3.59225e-73
Bora	1.45258	1.00522	2.57257e-10	1.09957e-09
Lrrc8c	1.45247	2.36619	1.70823e-22	1.6158e-21
P2ry14	1.45048	1.69472	9.75322e-17	6.6831e-16
Fam167a	1.45005	1.71623	2.17713e-18	1.6679e-17
Sox9	1.44989	1.23881	8.24253e-08	2.80348e-07
Fhad1	1.44964	1.28177	8.94301e-21	7.73635e-20
BC048546	1.44936	0.83274	9.38091e-07	2.86429e-06
Cenpt	1.44894	1.62019	4.53828e-20	3.81892e-19
Ccdc134	1.44786	2.69684	4.94412e-08	1.72092e-07
Gfpt2	1.44772	0.0654914	1.2344e-10	5.43203e-10
Fen1	1.44654	3.32685	1.96601e-19	1.59601e-18
Ackr3	1.44568	0.97535	8.62302e-14	4.88291e-13
Esyt1	1.44424	5.34248	9.4788e-54	2.79636e-52
Lox	1.44061	-0.285143	3.73014e-05	9.3761e-05
Ust	1.44053	0.857046	9.0091e-11	4.01476e-10
Cyp3a13	1.43765	6.20933	2.80564e-25	3.01684e-24
Atp11a	1.43622	6.05794	2.71794e-08	9.69783e-08
Il1a	1.43524	2.97368	1.31269e-11	6.24797e-11
Tmem43	1.43523	4.23094	6.51735e-69	2.74032e-67
Mgat4a	1.43499	1.95694	9.79504e-09	3.64284e-08
Lrrc32	1.43394	3.56383	1.76995e-13	9.83343e-13
Csf1r	1.43349	7.07596	2.4952e-30	3.32064e-29
Myof	1.43261	3.49586	1.86004e-35	3.05723e-34
Rab39	1.43141	0.733528	1.29056e-13	7.23994e-13
Suv39h2	1.42986	0.489903	1.28315e-12	6.63922e-12
F2r	1.42876	4.64244	6.30371e-43	1.39232e-41
Gm11974	1.42748	0.525368	1.68623e-07	5.54165e-07
Samhd1	1.42602	5.59818	1.299e-55	4.00981e-54
Setd7	1.42576	3.80366	1.176e-34	1.87686e-33
Mvb12b	1.42563	2.52045	6.01353e-15	3.68202e-14
Il10ra	1.42535	3.19874	8.61542e-26	9.48971e-25
Afap1	1.42194	2.27243	3.93479e-18	2.96069e-17
Mkl1	1.42152	3.99426	4.56874e-46	1.09719e-44
Fam83d	1.42112	-0.641538	0.00882668	0.0154724
Arhgef26	1.4211	5.52295	5.90663e-08	2.03801e-07
Hpse	1.42076	3.44103	2.14561e-33	3.2638e-32
Sds	1.42025	7.8224	3.15538e-11	1.4628e-10
Dnajb11	1.42012	6.61834	2.01525e-18	1.5467e-17
Serpina3f	1.41826	1.03333	5.63758e-07	1.75867e-06
Vsig10l	1.41656	0.53877	1.37371e-14	8.20467e-14
Il7r	1.41477	-0.246479	1.13381e-08	4.18475e-08
Itpripl2	1.41256	3.83672	4.4266e-48	1.116e-46
Got1	1.41071	8.2407	7.54338e-05	0.000182926
A630033H20Rik	1.40996	0.150719	1.67619e-09	6.68783e-09
Hgf	1.40946	4.91194	5.25394e-31	7.25915e-30
Usp2	1.40718	4.52346	6.5806e-07	2.03926e-06
Thbs3	1.40485	0.218586	1.05405e-12	5.47399e-12
Ifngr1	1.40456	5.45692	3.55737e-51	9.72398e-50
Fry	1.40455	2.47568	3.12111e-24	3.18042e-23
Kcnk6	1.40455	3.02471	4.74385e-17	3.32253e-16
Asap3	1.40403	4.31475	6.90431e-14	3.929e-13
Prickle2	1.40383	2.58705	2.76948e-27	3.26963e-26
Sdc3	1.40215	7.24656	1.83867e-36	3.14888e-35
Ccdc88a	1.40151	2.17395	2.92974e-14	1.71344e-13
Pmp22	1.40082	2.99591	6.27673e-39	1.17686e-37
Aoah	1.39916	0.536059	6.72707e-09	2.53688e-08
Marveld3	1.39499	0.721308	5.28978e-07	1.6563e-06
Litaf	1.39478	6.32646	1.30005e-48	3.35101e-47
Bcl3	1.38672	4.8969	3.00448e-25	3.2279e-24
Cygb	1.38579	3.84802	4.026e-33	6.06585e-32
Cyp1b1	1.38536	0.569107	1.07559e-10	4.77303e-10
Alpl	1.38508	5.04512	2.68424e-59	9.1322e-58
Lnx1	1.38483	0.754014	4.17294e-08	1.46134e-07
Cebpb	1.38344	5.54993	1.81979e-17	1.31232e-16
Plekhn1	1.38252	-0.0545584	4.22117e-10	1.77015e-09
Tmem229b	1.38151	2.66468	5.53159e-23	5.35228e-22
Wnt5b	1.38038	3.25562	4.27581e-15	2.64619e-14
Sipa1	1.37932	4.58378	9.80446e-32	1.39893e-30
Ptprcap	1.37804	0.420994	1.26911e-07	4.23581e-07
Mcm4	1.37803	3.81056	5.41501e-09	2.06112e-08
Tmed3	1.37713	4.86746	7.79355e-36	1.3099e-34
Ckb	1.37688	3.39681	6.70754e-25	7.06832e-24
B3galt1	1.37667	5.07588	3.85958e-07	1.22393e-06
Man1c1	1.37434	3.17486	9.50839e-21	8.21982e-20
Unc119	1.37342	3.22174	2.98417e-26	3.33636e-25
Ly86	1.37341	2.86061	1.69313e-14	1.00461e-13
Kctd17	1.37303	2.13947	4.01405e-23	3.91084e-22
C330027C09Rik	1.3714	2.38049	8.8116e-08	2.99061e-07
Tnfrsf11a	1.36801	1.15697	8.1545e-15	4.95455e-14
Siglecg	1.36768	-0.160473	1.78097e-05	4.65893e-05
C8a	1.36549	9.3495	3.37709e-17	2.38907e-16
Bach2os	1.36344	0.55327	4.09763e-08	1.43655e-07
Oip5	1.3608	-0.379246	0.00035697	0.000789966
Tlr7	1.3605	2.20219	4.72282e-10	1.97137e-09
Cpne2	1.35971	3.49326	3.41023e-19	2.73164e-18
Abca7	1.3596	4.13945	7.24082e-50	1.92521e-48
Tmem176b	1.35949	8.24622	1.96928e-36	3.368e-35
Sod3	1.35933	5.40487	2.37005e-37	4.18345e-36
Sepn1	1.35878	3.08475	6.98692e-30	9.11613e-29
Klra2	1.35518	2.06704	3.14445e-11	1.45827e-10
Dpysl3	1.35484	3.17242	2.6057e-26	2.92616e-25
Ada	1.35414	2.17395	4.02894e-09	1.55174e-08
Dck	1.35413	3.26262	1.33302e-20	1.14611e-19
Vopp1	1.35313	2.7452	1.52618e-22	1.44902e-21
Fam78a	1.3527	1.594	4.9859e-15	3.06467e-14
Ska2	1.35161	1.02506	2.98275e-12	1.49741e-11
Il6ra	1.35142	5.92781	1.65795e-27	1.97767e-26
Npl	1.34781	1.56724	1.14768e-14	6.89046e-14
Hspa2	1.34607	1.41842	1.09128e-11	5.23351e-11
Il18r1	1.34572	0.787402	7.96756e-08	2.71726e-07
Itih4	1.3454	12.0453	7.40596e-29	9.28938e-28
Rufy4	1.34461	1.15081	9.82004e-12	4.73277e-11
Dfna5	1.34228	2.12973	1.78563e-22	1.68775e-21
Zfp251	1.34081	1.06682	1.93865e-16	1.303e-15
Col4a1	1.3401	6.66221	3.0059e-22	2.80551e-21
Ecscr	1.33843	2.14083	1.45184e-21	1.31059e-20
Ngfrap1	1.33792	1.24514	1.80766e-08	6.57218e-08
Cks1b	1.33753	2.7314	6.21463e-19	4.89132e-18
Scimp	1.3359	0.710089	2.29493e-10	9.85899e-10
Mvd	1.33556	2.60513	1.89857e-05	4.95226e-05
Snca	1.33515	-0.0411376	1.11812e-06	3.38539e-06
Il33	1.33422	2.29092	4.45762e-12	2.20116e-11
Ncapg2	1.33412	2.97688	9.69608e-07	2.95695e-06
Tmem2	1.3336	5.29241	1.24836e-41	2.5943e-40
Ccdc80	1.33114	4.64359	7.78997e-41	1.59273e-39
Cd207	1.33049	1.25081	4.7831e-09	1.82885e-08
Tmem176a	1.32929	7.68785	1.43759e-28	1.79429e-27
Olfml3	1.32761	2.66369	2.52405e-27	2.98267e-26
Smoc2	1.327	2.70895	2.03231e-20	1.7379e-19
Fabp5	1.32675	4.71061	3.32204e-05	8.42221e-05
Enkd1	1.32429	-0.164782	1.24308e-05	3.31348e-05
Smc2	1.32294	3.72372	5.71942e-09	2.17242e-08
Klhl29	1.32181	-0.154455	1.08033e-05	2.90229e-05
Prkx	1.32172	2.58047	6.49756e-30	8.50394e-29
BC017643	1.32167	4.08388	3.5229e-23	3.43761e-22
Cd38	1.32086	4.63491	1.54892e-41	3.20836e-40
Myh9	1.32049	8.54393	2.00393e-45	4.72285e-44
Alg12	1.3199	3.4384	8.99603e-10	3.68936e-09
Fcna	1.31902	6.59544	2.67529e-45	6.29339e-44
Serpina10	1.31744	8.47255	1.01045e-20	8.72914e-20
C1qtnf1	1.317	5.81125	1.12039e-54	3.39225e-53
Obsl1	1.31475	0.788824	2.60698e-09	1.02054e-08
Ccnd3	1.3145	5.88002	1.07127e-19	8.82108e-19
Nfkb2	1.314	3.98173	1.83788e-18	1.41485e-17
Epb4.1l3	1.31125	2.47182	1.06041e-14	6.37858e-14
Calhm2	1.31005	1.67262	3.79511e-13	2.04561e-12
Paqr8	1.30915	0.259646	1.62397e-10	7.06046e-10
Gm6377	1.30869	0.367216	4.14352e-06	1.17054e-05
Mzb1	1.3082	-0.503321	0.000227821	0.0005183
Adamts10	1.30816	3.35477	3.06044e-22	2.84801e-21
Tmem180	1.30809	2.91845	1.59182e-12	8.16289e-12
Loxl2	1.30805	3.13296	2.76778e-22	2.58899e-21
Mdfi	1.30801	-0.367697	1.99539e-09	7.9041e-09
Plau	1.30774	1.4026	4.07803e-12	2.01844e-11
Slc39a6	1.30639	2.19661	2.31435e-20	1.97375e-19
2610524H06Rik	1.3041	-0.494956	2.3001e-08	8.26991e-08
D1Ertd622e	1.30265	4.18464	2.90978e-28	3.58231e-27
Plvap	1.29962	6.05074	6.46668e-50	1.72663e-48
Bak1	1.29956	4.3498	9.18454e-19	7.17085e-18
Gata2	1.29946	0.690913	6.58369e-09	2.48726e-08
Apoa1	1.2981	12.9514	8.03722e-37	1.39532e-35
Aldoa	1.29782	7.14613	2.84255e-27	3.35278e-26
Mroh6	1.29529	1.45565	6.57655e-12	3.21114e-11
Ush1g	1.29471	-0.180904	5.5476e-07	1.73188e-06
Grn	1.29374	8.42071	1.9565e-38	3.59905e-37
Uck2	1.29163	2.8144	2.59957e-15	1.63358e-14
Sh2d2a	1.29026	-0.387775	2.67289e-06	7.75519e-06
Asl	1.28989	9.13212	3.38627e-06	9.67856e-06
Nckap5l	1.28854	0.829772	3.39114e-12	1.69436e-11
BC055324	1.28836	0.669761	1.37488e-06	4.12039e-06
Sirpa	1.28779	6.09944	5.98147e-28	7.26501e-27
Lcp1	1.287	7.52326	3.98328e-40	7.88925e-39
Rcan1	1.2847	4.95066	5.16729e-25	5.47257e-24
Slc16a9	1.28372	2.33812	7.38423e-15	4.49302e-14
Armcx3	1.28338	2.20713	7.1958e-20	5.9718e-19
Sema6d	1.28243	5.01392	3.06858e-27	3.60929e-26
Cdc42se1	1.28201	5.48123	1.47107e-47	3.64342e-46
Bid	1.27895	3.72453	4.48752e-35	7.26266e-34
B230208H11Rik	1.27818	-0.195097	4.3373e-07	1.3689e-06
Gmds	1.27785	0.467517	2.09313e-07	6.82045e-07
Grk6	1.27781	5.09711	1.63842e-42	3.55065e-41
Rasa4	1.2777	1.95617	1.98183e-16	1.33132e-15
Rnf144a	1.2766	2.92375	9.74742e-24	9.79074e-23
Rps6ka3	1.27649	4.99893	2.08255e-26	2.347e-25
Cttnbp2nl	1.275	3.52288	2.4753e-18	1.88266e-17
Synpo	1.27465	2.78611	5.65636e-23	5.46465e-22
Rasip1	1.27244	3.23872	4.84544e-21	4.26156e-20
Aph1b	1.27089	2.21911	2.66485e-16	1.77321e-15
Gm4759	1.27088	0.965938	1.10259e-12	5.72133e-12
Pdgfb	1.26856	1.31401	1.62126e-10	7.05352e-10
Snx10	1.26653	5.13891	1.05548e-14	6.35193e-14
Rad51c	1.26634	0.498113	4.15722e-10	1.74391e-09
Ctps	1.26622	3.13522	1.69587e-16	1.14347e-15
Adgre4	1.26584	3.7153	1.62411e-30	2.19133e-29
Galnt18	1.26488	1.91254	5.37785e-14	3.08392e-13
Tra2a	1.2635	4.46007	8.0785e-18	5.96856e-17
BC064078	1.26283	-0.325269	8.71265e-06	2.36574e-05
Ahnak	1.26066	5.34805	1.85697e-41	3.8339e-40
Tmem136	1.25899	-0.362874	2.7393e-07	8.81255e-07
Sema4c	1.2585	2.72034	6.09332e-24	6.1546e-23
Dlg4	1.25803	0.733451	1.86601e-08	6.77458e-08
Lyn	1.25736	5.69008	1.65897e-46	4.01452e-45
Prr5l	1.25508	1.83135	9.85494e-18	7.22619e-17
Kifc5b	1.25273	0.375725	1.62465e-06	4.83234e-06
Ifi204	1.2508	2.63733	4.15869e-11	1.90835e-10
Il4ra	1.25055	6.07659	3.90592e-32	5.66246e-31
Mbd4	1.24801	1.30434	1.22375e-14	7.33668e-14
Htra3	1.24754	1.04688	4.17097e-08	1.46105e-07
Gm20257	1.24569	0.723536	0.0031752	0.00606022
Pros1	1.24567	6.60964	1.17125e-25	1.28675e-24
Apba1	1.24406	0.36956	1.40696e-08	5.15831e-08
Fam43a	1.24368	3.18069	3.42116e-18	2.58188e-17
As3mt	1.24215	5.68395	5.95921e-14	3.40496e-13
2022-09-06	1.24092	1.91296	3.61641e-14	2.10047e-13
Tfdp1	1.24051	4.97223	4.59398e-22	4.23771e-21
Rad9a	1.24013	2.54725	1.71709e-18	1.32428e-17
Ntng2	1.23952	0.852821	4.77049e-10	1.98996e-09
Cenpn	1.23878	0.652083	1.49357e-06	4.45502e-06
Abcc5	1.23815	3.35119	1.5451e-24	1.59631e-23
Tspo	1.23797	5.86275	7.10594e-31	9.7541e-30
Marcksl1	1.23733	4.07597	1.21915e-30	1.65731e-29
Adrbk2	1.23723	2.96763	1.21447e-16	8.2503e-16
Pag1	1.23723	4.44162	2.57404e-30	3.41837e-29
Gjc3	1.23423	1.44605	2.51846e-09	9.88638e-09
Mettl20	1.23409	4.60849	1.12743e-33	1.74435e-32
Gls	1.2333	3.32739	1.98505e-29	2.53766e-28
Lpl	1.23198	4.69651	5.36437e-08	1.86004e-07
Axl	1.2314	5.73835	4.96879e-29	6.25099e-28
Tubb6	1.23085	3.33453	1.87039e-14	1.10667e-13
Apobec3	1.22947	2.36373	1.0729e-11	5.15125e-11
Adamts1	1.2284	3.94005	2.83272e-18	2.14676e-17
Zfp608	1.22485	2.71746	2.9758e-16	1.97492e-15
Ptprm	1.2245	2.92641	1.46008e-32	2.1537e-31
Sowahc	1.22352	3.41076	1.55009e-32	2.2785e-31
Lmcd1	1.22343	-0.0890957	0.000261157	0.000589057
Recql4	1.22201	0.659258	3.12459e-05	7.9503e-05
Kcnj16	1.22178	1.87413	8.92002e-11	3.97926e-10
Pla2g15	1.22166	4.66635	2.99056e-29	3.78107e-28
Serpinh1	1.22136	4.22865	3.38997e-13	1.83584e-12
Dysf	1.22055	3.90431	3.48685e-27	4.08607e-26
Prkch	1.21831	2.59195	1.53922e-15	9.7793e-15
Tubb5	1.21809	6.68822	1.55129e-23	1.54227e-22
Gpr137b-ps	1.21717	1.29263	8.44873e-12	4.09055e-11
Cdca4	1.21423	2.81977	1.11306e-09	4.51647e-09
Reep5	1.21413	3.8992	1.9024e-25	2.07201e-24
Ddit3	1.2133	2.6377	0.00033112	0.000736624
Dusp14	1.21142	0.275582	3.67085e-05	9.24359e-05
Gdap10	1.209	2.10141	1.38219e-10	6.05502e-10
Arap3	1.20803	4.55438	9.55368e-59	3.19027e-57
Rpia	1.20585	3.05378	4.29203e-09	1.64956e-08
Limk1	1.20451	2.23746	4.04792e-13	2.17816e-12
Col4a2	1.20437	6.02841	5.22922e-25	5.53352e-24
AI413582	1.20289	1.17844	2.73141e-10	1.16393e-09
P2ry12	1.20166	1.79271	6.53752e-10	2.70831e-09
Myd88	1.20144	4.89346	1.0777e-33	1.67149e-32
Srm	1.20102	4.79393	5.31173e-17	3.70183e-16
Reep1	1.201	0.750454	2.64391e-07	8.52517e-07
C4a	1.20043	6.76052	1.80517e-35	2.97091e-34
Aim2	1.1968	1.49186	1.79353e-14	1.06219e-13
Pyhin1	1.19674	0.612908	4.45641e-07	1.40509e-06
Smc4	1.19622	4.71418	2.01437e-09	7.97679e-09
Itgax	1.19551	0.442322	3.06332e-06	8.79922e-06
St6galnac4	1.19525	2.27055	1.3681e-09	5.49672e-09
C4b	1.19511	11.1089	1.29836e-32	1.92082e-31
Rnase6	1.19445	-0.356842	3.98951e-07	1.26323e-06
Gnai2	1.19346	7.15622	8.72151e-36	1.46198e-34
Gpc1	1.19314	4.02987	1.31782e-29	1.70013e-28
Map7d1	1.19294	5.69421	3.3739e-31	4.70266e-30
Clec9a	1.19235	1.7138	1.5135e-13	8.43085e-13
Snhg3	1.19176	2.02983	1.20343e-07	4.03033e-07
Caskin2	1.19165	5.02049	4.35095e-10	1.82216e-09
Armc7	1.19049	2.23126	2.16679e-17	1.55195e-16
Arrdc2	1.18947	3.66857	2.53658e-06	7.38169e-06
Mlxip	1.18803	4.08111	1.3555e-14	8.10738e-14
Pfkfb3	1.18764	4.43818	8.57863e-06	2.33085e-05
Ddx39	1.18615	4.08647	1.67614e-27	1.99748e-26
Tbc1d10b	1.18599	4.13945	1.93408e-25	2.1047e-24
Gnb5	1.18454	0.440011	1.03238e-06	3.13628e-06
Clec4f	1.18324	7.80399	4.89546e-23	4.74766e-22
Ankrd9	1.18294	0.691552	1.73568e-07	5.69972e-07
Fbxo31	1.18259	5.91101	2.72567e-15	1.71111e-14
Kif18a	1.18202	0.648452	2.59268e-07	8.37066e-07
2022-09-11	1.18164	5.0441	1.41137e-42	3.06912e-41
Vwf	1.18138	4.47395	3.1683e-37	5.56917e-36
Akr1b8	1.18116	2.54008	7.98191e-14	4.53e-13
Tsc22d3	1.18047	6.51715	5.76368e-11	2.61734e-10
Adrbk1	1.18029	5.86964	2.76878e-29	3.51119e-28
Tfrc	1.18017	5.05413	1.95501e-20	1.67406e-19
Gbgt1	1.1796	-0.0395623	7.10267e-08	2.42884e-07
Rem1	1.17915	0.166512	1.13084e-07	3.79827e-07
Ankrd44	1.17905	3.75729	3.24944e-19	2.60945e-18
Pdp1	1.17848	1.43614	7.72666e-13	4.06437e-12
Tnc	1.17819	1.10436	3.53928e-05	8.93183e-05
Pknox2	1.17768	-0.476137	5.74316e-06	1.59643e-05
Adprh	1.17669	3.34565	1.04877e-24	1.09065e-23
Sgk1	1.17595	5.02169	2.44589e-17	1.74888e-16
Trpm4	1.17547	1.41156	4.49751e-12	2.21912e-11
H2afx	1.17461	3.42067	1.06377e-12	5.52218e-12
Fetub	1.1743	9.04435	3.59212e-27	4.20165e-26
Atp8a1	1.17396	4.26678	4.68294e-07	1.47394e-06
Art4	1.17363	2.00598	3.41727e-10	1.44308e-09
Osbpl7	1.1731	2.10863	5.18696e-10	2.16013e-09
Nol3	1.172	0.464383	1.48994e-06	4.44524e-06
Serpina11	1.17159	8.28811	1.58887e-24	1.63885e-23
Ung	1.16827	3.52481	1.44898e-13	8.09638e-13
Lonrf1	1.16526	2.6498	1.81563e-21	1.62623e-20
Sfxn3	1.16431	2.02904	8.20996e-15	4.98586e-14
Ednrb	1.16351	3.82296	4.53799e-39	8.54655e-38
Ifi202b	1.16272	2.89606	2.29633e-10	9.86167e-10
Serpina12	1.16251	0.513216	0.000251283	0.000568407
P4ha1	1.16243	3.95418	3.12903e-27	3.67697e-26
Rrm1	1.1624	4.70092	1.41386e-11	6.7144e-11
Tpm4	1.16137	4.91581	3.24905e-31	4.54364e-30
Osbpl3	1.16109	1.27114	1.75635e-12	8.97176e-12
Lilra5	1.1588	3.38506	7.93182e-30	1.03065e-28
Gskip	1.15808	3.80244	9.64901e-18	7.0834e-17
Plod2	1.15796	0.219838	8.64381e-07	2.64625e-06
Tns4	1.15775	-0.102869	2.22359e-08	8.0039e-08
Dnmt1	1.15694	4.94121	2.13214e-10	9.18775e-10
Snai1	1.15679	0.300488	5.97916e-08	2.06135e-07
Pask	1.15523	0.522801	0.000117141	0.000276078
Gda	1.15472	6.52412	1.43702e-26	1.63258e-25
Tor4a	1.15459	3.71904	1.51065e-31	2.14096e-30
Sectm1a	1.15445	0.541411	2.84473e-08	1.01246e-07
Isg20	1.15353	1.65064	1.14434e-11	5.46728e-11
Fgfr1	1.15292	2.06638	3.02302e-13	1.64556e-12
2010003K11Rik	1.15212	5.34254	1.22026e-10	5.37356e-10
Plscr1	1.15179	4.12903	1.4951e-13	8.33202e-13
Eps8	1.15156	2.60878	3.66547e-12	1.82208e-11
Adgre1	1.15033	4.96194	2.40547e-12	1.21386e-11
Ica1	1.14986	1.47689	2.72162e-05	6.97829e-05
Ift57	1.14899	1.10156	2.47145e-06	7.20873e-06
Zcchc3	1.1489	-0.0130936	1.16655e-05	3.1253e-05
Nid1	1.14872	5.54292	1.06412e-24	1.10571e-23
Nfya	1.14784	4.12174	1.15247e-35	1.91917e-34
Ncoa7	1.14701	1.81292	6.50363e-07	2.01592e-06
Slc4a8	1.14684	0.878528	6.04382e-08	2.08308e-07
Lpcat1	1.14682	1.6275	1.36558e-12	7.05709e-12
Tnfrsf1b	1.14663	5.9677	8.47298e-10	3.4805e-09
Ccrl2	1.14524	0.681328	2.95264e-06	8.49866e-06
Neurl3	1.14335	3.49123	2.06344e-24	2.118e-23
Ehbp1l1	1.14332	4.99367	4.27922e-42	9.10215e-41
Tacc2	1.1433	4.89872	6.65831e-17	4.60982e-16
Bzw2	1.14287	3.52466	1.25542e-20	1.08233e-19
Hspa8	1.14222	9.09051	1.38911e-30	1.88229e-29
Mug1	1.1412	12.5618	1.83649e-21	1.64375e-20
Dgkh	1.14103	0.353087	1.48976e-07	4.93701e-07
Urad	1.14035	5.20424	5.93874e-07	1.84943e-06
Lmo4	1.13876	3.34989	3.20052e-15	2.00226e-14
B930025P03Rik	1.13864	1.7779	1.86908e-05	4.88035e-05
Ikbke	1.13852	5.17193	3.30814e-19	2.65154e-18
Eif1a	1.13852	6.01842	2.21297e-22	2.0777e-21
Ect2	1.1381	2.54423	0.000943194	0.00195465
Taf1c	1.13755	1.90916	2.5504e-16	1.70062e-15
Lrrc8b	1.13414	0.833696	1.97386e-08	7.14563e-08
Arrdc1	1.13374	2.46583	2.30342e-14	1.35528e-13
Mgat5	1.13345	3.00464	2.51245e-06	7.31652e-06
Rims3	1.13287	-0.213273	1.49719e-06	4.46475e-06
Tspyl2	1.13286	2.94857	0.000529431	0.00114187
Gtf2a2	1.13103	4.79168	8.56027e-29	1.07054e-27
Ly75	1.13037	3.03799	2.94459e-10	1.24972e-09
Vash1	1.12998	2.76341	1.84015e-19	1.49672e-18
Efhd2	1.12931	6.15163	3.08101e-23	3.01339e-22
Xlr	1.12928	-0.305966	5.61681e-05	0.000138166
Sec14l1	1.12894	4.65106	8.05828e-42	1.6913e-40
Lbh	1.12608	4.24812	2.33676e-39	4.46737e-38
Ten1	1.12539	0.937753	1.72353e-06	5.10602e-06
Arhgdia	1.12514	6.70806	1.69849e-28	2.11368e-27
Rftn1	1.12443	1.95217	9.50882e-16	6.10262e-15
Mgp	1.1211	1.57942	1.0343e-05	2.7887e-05
Serpinb6a	1.12026	4.72498	5.38477e-35	8.69255e-34
Efr3b	1.11921	-0.458976	0.000375237	0.000826776
Gins3	1.11919	0.816454	5.32963e-06	1.48835e-05
Akr1b10	1.11864	1.73	7.67532e-09	2.87819e-08
Ppp1r14b	1.11834	3.55491	1.90013e-18	1.46011e-17
Qsox1	1.11808	9.16154	3.55318e-26	3.95506e-25
H2-DMa	1.11797	2.30788	1.24108e-07	4.14981e-07
Lpxn	1.11788	1.15721	1.13802e-11	5.43913e-11
Gusb	1.11616	5.23872	4.33749e-32	6.27375e-31
Mcoln2	1.11519	-0.0618773	7.68023e-06	2.10163e-05
Ptger2	1.11459	1.10708	9.97443e-08	3.36896e-07
D430019H16Rik	1.1135	1.53654	6.20793e-13	3.297e-12
Hhipl2	1.11307	-0.432332	5.67191e-05	0.000139494
Slc16a6	1.11254	3.82632	1.29541e-13	7.26391e-13
Lrrc49	1.11219	0.0170944	8.04724e-06	2.19354e-05
Neat1	1.1119	7.23386	0.000385939	0.000848141
Kcnj10	1.11032	2.86027	4.68611e-17	3.28573e-16
Numbl	1.10956	-0.140165	7.673e-07	2.35989e-06
Cmtm3	1.10926	3.67552	2.62788e-22	2.46359e-21
Arl4c	1.10904	2.49435	1.10775e-19	9.09779e-19
Gem	1.10889	1.27156	1.13168e-09	4.58519e-09
Lysmd2	1.10872	-0.124743	7.84678e-08	2.67679e-07
Hbegf	1.10819	0.989782	6.08412e-09	2.3058e-08
Dyrk3	1.10749	1.37182	0.000213218	0.00048718
Ptpru	1.10676	-0.232515	6.70993e-05	0.000163813
Pck2	1.1061	1.80002	2.8978e-10	1.23069e-09
Homer3	1.10351	1.58104	7.13953e-13	3.76805e-12
Cln6	1.10222	3.00126	1.94315e-12	9.88445e-12
Csf1	1.10108	4.49482	1.57345e-29	2.02169e-28
Galns	1.10088	3.52934	6.62429e-13	3.51076e-12
Serpina3m	1.10063	10.6642	1.95217e-11	9.1983e-11
Golm1	1.09978	3.11553	1.05044e-08	3.88679e-08
Dsn1	1.09728	1.07681	4.23911e-05	0.000105798
Rasgrp1	1.09667	2.2574	6.52622e-08	2.24141e-07
Atp2a2	1.09634	8.14092	4.38944e-08	1.53503e-07
Nrbp2	1.09601	5.62638	1.62469e-09	6.48647e-09
Pdlim7	1.09567	2.82574	1.17757e-14	7.06651e-14
Gm19619	1.09408	1.28982	5.14981e-12	2.52914e-11
Plxnc1	1.09403	5.79771	1.46537e-37	2.61207e-36
Tmem184c	1.09255	4.28886	7.91081e-16	5.11711e-15
Capza1	1.09163	4.48534	2.36828e-34	3.74195e-33
Tmem200b	1.09028	0.475384	6.62975e-08	2.27573e-07
Heg1	1.09026	4.47609	1.27698e-35	2.12092e-34
Pdia4	1.08961	8.25958	2.01947e-08	7.3024e-08
Ano6	1.08884	4.59452	2.27374e-18	1.73666e-17
Ttyh3	1.08837	4.74716	1.20106e-33	1.85599e-32
BC022687	1.08832	-0.0447686	1.07321e-05	2.88378e-05
Traf7	1.08746	4.20978	4.47306e-18	3.35572e-17
Tspyl3	1.0874	-0.363009	1.19079e-05	3.18551e-05
Cdc25a	1.08711	3.3193	5.31338e-11	2.41632e-10
Mesdc1	1.0867	2.89301	1.73003e-12	8.85017e-12
Pcdh7	1.08642	0.622007	6.34117e-07	1.96797e-06
Renbp	1.08605	2.23669	6.78377e-15	4.13362e-14
Cd72	1.08205	1.8076	1.74539e-10	7.57534e-10
B4galt4	1.08145	1.27633	3.2403e-07	1.03532e-06
Sorbs3	1.08008	5.57559	9.97699e-08	3.36896e-07
Atp8b2	1.07994	2.27273	4.48369e-19	3.5689e-18
Mapk7	1.07964	2.3896	3.09489e-19	2.49008e-18
Snhg18	1.07939	1.09363	5.21417e-12	2.55976e-11
Cyp4f16	1.07934	2.64072	6.20635e-13	3.297e-12
Tbc1d1	1.07925	3.86012	7.88943e-26	8.7052e-25
Actr3	1.07907	6.47016	4.15234e-31	5.7686e-30
Ctnnbl1	1.07494	4.88504	2.79948e-12	1.40875e-11
Oas1a	1.07455	2.55484	4.3174e-06	1.21722e-05
Gimap5	1.0743	0.850671	6.36754e-07	1.97519e-06
Gins2	1.07216	0.948304	4.18418e-05	0.000104551
1810011O10Rik	1.07152	4.0384	1.83391e-22	1.73079e-21
Fmnl3	1.06975	2.88427	3.00401e-17	2.13229e-16
Wtip	1.06864	1.12395	1.17844e-11	5.62378e-11
Lmo2	1.06852	3.33378	2.17212e-09	8.58002e-09
Nos3	1.06592	2.61984	4.48456e-16	2.94686e-15
Slc43a1	1.06293	3.71755	8.63106e-09	3.22226e-08
Tmem181c-ps	1.06254	0.560189	0.000126387	0.000297039
Ppp1r3f	1.06179	-0.600609	0.000252458	0.00057076
Ldha	1.0615	9.84211	9.46351e-15	5.72241e-14
Gm13889	1.06065	1.63748	1.19204e-10	5.25478e-10
Cbfb	1.05981	4.31622	1.45302e-19	1.19025e-18
Skap2	1.05844	5.06166	3.33062e-23	3.255e-22
Chek1	1.05837	0.570691	0.00106381	0.00218695
C9	1.05816	8.24662	8.45986e-08	2.87508e-07
Galnt15	1.05772	0.507625	2.0382e-05	5.30443e-05
Nmral1	1.05755	3.07299	4.89317e-13	2.61852e-12
Palb2	1.05714	0.751388	5.59947e-05	0.000137793
Shkbp1	1.05673	3.42796	2.19394e-22	2.06136e-21
Acnat2	1.05611	6.67052	9.39748e-09	3.50013e-08
Hlx	1.05458	2.24777	2.03252e-13	1.12281e-12
Col3a1	1.05418	6.51666	1.60679e-05	4.23039e-05
Siglec1	1.05167	5.36817	9.4484e-13	4.93109e-12
Ppm1m	1.05164	3.75844	1.39899e-21	1.26649e-20
Zfp710	1.05091	4.38745	2.88698e-29	3.65742e-28
Pygb	1.04908	3.616	9.82973e-20	8.10985e-19
Rel	1.04872	1.98513	1.92747e-06	5.67436e-06
Slc25a4	1.04839	3.48457	1.31473e-16	8.91719e-16
Ackr1	1.04789	2.54611	5.5895e-13	2.98358e-12
Rasa3	1.04704	4.93395	9.1354e-17	6.27184e-16
Bcl2l11	1.04661	3.45051	5.54525e-15	3.40353e-14
Snhg4	1.0465	0.146971	7.10231e-05	0.00017276
Necap2	1.04647	3.72185	3.84411e-27	4.49225e-26
Naip2	1.0461	3.88903	1.48681e-13	8.29679e-13
Spsb1	1.04567	1.32567	4.59817e-11	2.10164e-10
Lsm3	1.04423	2.58086	1.04195e-12	5.41336e-12
Arrb1	1.04391	5.07993	1.22552e-32	1.81618e-31
Col1a1	1.04346	3.94734	2.50009e-06	7.28219e-06
Slc25a36	1.04335	1.52604	4.40428e-05	0.000109618
Rilpl1	1.04117	1.90733	5.34007e-14	3.06364e-13
Mbnl2	1.041	5.22184	2.75335e-23	2.69918e-22
Mtmr11	1.04065	0.60866	4.55507e-08	1.59076e-07
Pacs1	1.04036	3.22295	2.36137e-16	1.57707e-15
Gja5	1.04034	0.56697	0.000542309	0.00116785
Dzip3	1.04009	1.76896	8.25164e-09	3.08607e-08
Mboat1	1.03957	0.13678	0.0699336	0.101372
Msrb3	1.03937	4.05289	4.35738e-28	5.32307e-27
Blm	1.0388	2.14563	2.70329e-06	7.83979e-06
Tlr9	1.03702	-0.206914	1.04567e-05	2.81755e-05
Cd9	1.03566	5.25692	5.77017e-14	3.30141e-13
Rap2b	1.03528	2.66128	1.07513e-15	6.87215e-15
Sap30	1.03489	1.93521	2.40483e-09	9.45792e-09
Pecam1	1.03361	5.18711	1.52285e-33	2.32668e-32
Nxpe3	1.03285	0.613908	9.7319e-05	0.000232128
Tuba1b	1.0321	4.23253	1.22635e-06	3.69805e-06
Tmc6	1.03178	3.72797	7.15573e-28	8.66631e-27
Gen1	1.03	1.15819	3.19538e-06	9.15154e-06
Csrp1	1.02803	4.51138	3.51018e-22	3.25695e-21
Rhob	1.02698	5.3139	6.98107e-21	6.08487e-20
Pycr2	1.02587	3.23088	2.21717e-12	1.12242e-11
Kctd15	1.02521	2.87314	1.65448e-07	5.44437e-07
Socs1	1.02448	-0.57641	0.00070435	0.00149093
P2rx7	1.02337	2.36458	3.03774e-16	2.01392e-15
Nap1l1	1.02298	5.67207	1.68659e-35	2.78299e-34
Serpina3k	1.02251	13.363	3.21242e-08	1.1382e-07
Serping1	1.022	10.3335	2.29467e-25	2.48004e-24
4931408D14Rik	1.02112	4.97728	1.5716e-07	5.1892e-07
Fam73a	1.01841	2.41364	1.13892e-15	7.27253e-15
5730508B09Rik	1.01838	1.36456	6.82331e-06	1.87975e-05
Lig1	1.01829	3.44954	1.94348e-05	5.06625e-05
Agpat1	1.0168	3.72463	3.08724e-26	3.44551e-25
Atad5	1.01612	2.14609	7.71663e-05	0.000186877
Ptma	1.01608	7.00745	5.03752e-28	6.148e-27
Chst2	1.01568	2.51133	9.30142e-12	4.48795e-11
Lyst	1.01514	6.00715	1.22389e-15	7.80724e-15
Tpm3	1.01479	5.32249	1.34663e-26	1.53126e-25
Ccdc18	1.01436	-0.366691	0.00105293	0.00216645
Ahi1	1.01302	1.26995	1.09197e-08	4.03619e-08
Stat4	1.01263	-0.400498	0.000143324	0.000334856
Capn1	1.00988	5.00857	3.97126e-28	4.86076e-27
Rassf1	1.00899	3.16225	3.56981e-15	2.22449e-14
Matn2	1.00871	1.06451	9.36509e-09	3.4891e-08
Synm	1.00847	0.663032	2.96842e-05	7.57121e-05
Vstm4	1.00801	1.58683	1.85336e-09	7.36225e-09
L3mbtl3	1.0074	2.67766	3.95564e-17	2.78745e-16
Ptgr1	1.00707	2.94978	1.65791e-06	4.92201e-06
Wdr1	1.00673	6.41583	2.99436e-32	4.36095e-31
Micall2	1.00503	1.76902	1.46521e-10	6.40762e-10
Flrt1	1.00354	-0.0217915	6.33822e-05	0.000155068
Plagl2	1.00293	3.59519	4.44882e-11	2.03485e-10
Calr	1.00291	9.75024	8.92595e-19	6.97757e-18
Celf2	1.00135	4.70496	2.77686e-16	1.84483e-15
P4ha2	1.0013	3.10749	2.04171e-11	9.59523e-11
Lta4h	1.00016	5.48928	7.98873e-15	4.8585e-14
Hn1	0.999199	4.03331	3.25126e-16	2.14872e-15
Zfp105	0.997817	-0.348883	2.72027e-06	7.88543e-06
Kctd10	0.99684	4.83298	1.80933e-31	2.55568e-30
Zbtb16	0.996448	2.64357	0.00642361	0.011561
Ralb	0.994417	4.29642	4.73145e-31	6.55156e-30
Zbp1	0.994288	4.00594	0.000182988	0.0004223
Pbxip1	0.994158	5.00047	1.81996e-38	3.35275e-37
Krtcap3	0.99282	-0.0923999	2.68807e-05	6.89924e-05
Mas1	0.992003	-0.111428	0.00134699	0.0027176
Zeb2os	0.99192	-0.204512	1.62874e-05	4.28374e-05
Ifitm2	0.99175	7.94471	1.57113e-31	2.2217e-30
1700024P16Rik	0.991669	3.24083	9.36148e-06	2.53539e-05
Pdia5	0.990821	6.20485	7.52549e-27	8.6821e-26
Cpd	0.990805	5.9479	8.99934e-28	1.08289e-26
Sptlc2	0.989159	5.08796	2.15407e-37	3.81285e-36
Enpp2	0.988971	6.42729	7.61387e-11	3.41102e-10
Angpt2	0.987215	1.05718	7.04972e-05	0.000171579
Agpat4	0.986968	0.448802	1.9199e-08	6.95828e-08
Mastl	0.986542	0.331226	0.00298489	0.00572549
Slc39a2	0.986504	2.35422	1.67117e-08	6.10046e-08
Pdgfra	0.985009	4.15765	7.13633e-29	8.96006e-28
Kctd11	0.983339	2.05882	9.82696e-15	5.93085e-14
Trmt61a	0.982685	2.82063	2.48027e-06	7.23113e-06
Zfhx2	0.982582	3.90221	3.92251e-10	1.65092e-09
Samd1	0.98192	2.9479	1.95227e-14	1.15404e-13
Irf5	0.981305	3.41144	1.49011e-10	6.50754e-10
Slc43a3	0.980724	5.24334	5.64925e-31	7.79683e-30
D330041H03Rik	0.978112	0.112977	1.61486e-05	4.25076e-05
Aif1	0.977935	2.7072	1.0492e-07	3.53533e-07
Ints2	0.977553	3.05976	8.65803e-09	3.23138e-08
Bik	0.976077	2.37867	7.77388e-07	2.38859e-06
Plat	0.975319	-0.213115	4.11193e-05	0.000102888
Kif7	0.9753	0.40794	6.19868e-07	1.92469e-06
Gnat2	0.974947	0.560006	0.000247798	0.000561327
Lrp11	0.974453	0.869447	4.29859e-05	0.000107135
St6galnac2	0.974124	1.38534	5.37129e-08	1.86193e-07
Tspan2	0.972261	1.35809	3.45045e-07	1.09886e-06
Arhgap1	0.971711	4.53896	5.62367e-29	7.06784e-28
Erp29	0.971669	5.81777	3.0385e-22	2.82967e-21
Pdia3	0.971638	8.81863	7.59983e-17	5.24446e-16
Golt1b	0.970997	2.71562	6.94858e-12	3.38626e-11
Hhip	0.970146	1.84756	2.02619e-11	9.5258e-11
Fam49a	0.969227	3.15733	1.46095e-21	1.31788e-20
Tgm2	0.969132	7.99776	2.0526e-23	2.02161e-22
Spink5	0.968901	-0.0306366	5.74676e-05	0.000141253
Tgtp1	0.968095	2.5704	0.0132821	0.0224491
Fkbp11	0.967215	2.95944	5.11976e-09	1.95344e-08
Cenpa	0.967091	2.81583	6.56215e-06	1.81096e-05
Dclre1b	0.967084	2.95082	9.46996e-06	2.56313e-05
Gm8801	0.96689	-0.152672	0.00497661	0.00914869
Esam	0.966499	3.86174	1.91785e-24	1.97336e-23
Cdh4	0.966268	0.793399	4.99469e-05	0.000123656
Rnf219	0.965954	1.34017	1.88736e-08	6.84816e-08
Lrrfip1	0.965489	5.65329	1.24354e-22	1.18511e-21
Serpina3c	0.964677	8.16399	3.04605e-09	1.18728e-08
Ptprn2	0.962332	-0.219419	0.000577119	0.00123797
Dtx3	0.962139	1.97239	7.76524e-10	3.20225e-09
Tacc1	0.961225	5.83931	8.00967e-26	8.83018e-25
Crlf3	0.960492	3.85865	3.22793e-17	2.2861e-16
Tuba1c	0.960272	5.19683	1.26713e-05	3.37333e-05
Zfp217	0.960142	4.14141	2.87267e-17	2.0448e-16
Dbf4	0.960006	2.33107	0.00104612	0.00215384
Prune2	0.959757	0.735923	1.88512e-05	4.92021e-05
Trak2	0.95897	5.6338	5.01778e-20	4.21121e-19
Cdk2ap2	0.957544	5.53131	2.47595e-10	1.06007e-09
Prickle3	0.956547	1.90359	1.5373e-10	6.70438e-10
Faap24	0.954817	1.50828	1.63195e-06	4.85291e-06
Meis3	0.95466	0.0361424	6.19607e-06	1.71592e-05
Rangrf	0.954301	0.448857	2.96521e-05	7.56555e-05
Sybu	0.953707	2.36498	0.00088897	0.00184985
Pgs1	0.953301	3.86708	9.00128e-28	1.08289e-26
Dennd4b	0.952352	3.62607	7.5148e-12	3.65516e-11
Mad2l1	0.952132	2.67607	0.00100433	0.0020732
Tbc1d8	0.951563	4.60032	3.57964e-07	1.13858e-06
Igsf8	0.951466	4.08799	1.48268e-32	2.18195e-31
Sema3a	0.951281	-0.137432	2.78659e-05	7.13474e-05
Tmem189	0.950881	3.83914	2.07843e-17	1.49119e-16
Fmn1	0.950078	1.93708	4.73726e-11	2.16131e-10
Rgs10	0.949158	1.50578	4.70956e-06	1.32077e-05
Angptl7	0.948925	1.24648	1.74956e-06	5.1795e-06
B3gnt3	0.948919	0.53806	0.000337544	0.000749993
Donson	0.948025	1.73504	1.30345e-08	4.79269e-08
Arl2bp	0.947798	0.367385	1.30623e-06	3.92209e-06
Hspa4l	0.947462	4.25632	1.40031e-27	1.67191e-26
Tuba1a	0.947292	2.8475	1.8985e-11	8.95543e-11
Fmo5	0.947203	9.68095	2.92247e-10	1.24075e-09
Lrrc59	0.94671	6.75484	1.39179e-14	8.30482e-14
Serinc3	0.94601	8.46105	4.34398e-15	2.68575e-14
Mat1a	0.945838	12.4508	2.43077e-07	7.868e-07
Fam129c	0.945479	0.727483	9.64184e-08	3.26363e-07
Slc35b1	0.944746	5.26641	5.88246e-08	2.03078e-07
Slc2a1	0.944178	4.02146	8.18205e-11	3.65908e-10
Elmo2	0.943839	4.28124	4.3825e-23	4.25998e-22
Mdm1	0.943227	2.03876	2.76639e-10	1.17725e-09
Gm14420	0.943127	5.16282	5.7502e-05	0.00014131
9930111J21Rik1	0.942596	0.108316	0.000173169	0.000400809
Pbx3	0.942576	1.44294	1.53541e-09	6.14162e-09
Ppfia4	0.942089	0.93265	1.46389e-06	4.3737e-06
Rrp12	0.941769	3.53527	7.79979e-11	3.49183e-10
Wars	0.941749	4.55873	3.49289e-14	2.03059e-13
Edem2	0.940375	6.0217	1.73731e-21	1.55939e-20
Ctsk	0.939837	0.36576	0.000260618	0.000588053
Efemp2	0.939417	2.43652	8.01187e-13	4.20565e-12
Rnf150	0.938586	1.20796	2.29473e-05	5.93544e-05
Cap1	0.938503	7.12288	3.32241e-27	3.89698e-26
Slamf6	0.9383	-0.103701	0.000152987	0.000356117
Ptk7	0.938176	1.2753	1.05223e-07	3.54458e-07
Pim2	0.937838	0.982653	0.000247922	0.000561507
Tmed9	0.937492	6.22354	1.70678e-16	1.15022e-15
Kbtbd8	0.937374	1.40187	0.000949376	0.0019665
Trip13	0.936842	1.15642	0.000914966	0.00190079
Rnf38	0.935756	4.31242	1.66028e-22	1.57279e-21
Mknk2	0.935594	7.38256	1.16087e-07	3.89501e-07
Adamts6	0.934986	1.17713	0.0271475	0.0432065
Aph1c	0.934945	1.33446	1.2225e-05	3.26413e-05
Slc22a3	0.933144	2.5968	0.000110273	0.000260619
Wls	0.932782	3.40845	4.36849e-09	1.67742e-08
Glis2	0.932631	1.53251	4.34049e-11	1.98673e-10
Ankrd12	0.932173	3.6627	3.47994e-11	1.60796e-10
Cxcl16	0.931569	3.71197	5.01273e-18	3.73843e-17
Fam47e	0.931164	4.25168	1.84953e-10	8.00535e-10
Flot1	0.931126	5.23084	4.94283e-18	3.69282e-17
Poc1a	0.929128	1.48954	4.01126e-05	0.000100567
Dusp5	0.928532	-0.228195	7.46994e-05	0.000181319
St3gal2	0.92739	2.12791	3.46806e-11	1.60423e-10
Nbl1	0.926997	0.346181	8.43931e-06	2.29448e-05
Ogfrl1	0.926752	4.18465	3.52244e-12	1.75512e-11
Hsp90b1	0.926072	10.1595	1.44672e-06	4.32444e-06
Tctex1d2	0.925945	1.35583	8.69371e-06	2.36111e-05
Tln1	0.925929	7.75213	2.14551e-30	2.87644e-29
Wdr78	0.925846	0.255632	3.5121e-05	8.8703e-05
Bmp2k	0.924803	3.71461	8.16545e-16	5.27524e-15
Ctcfl	0.9247	0.653648	4.07589e-07	1.28897e-06
Trim47	0.924617	2.40235	7.56519e-11	3.3904e-10
Gatm	0.924356	5.2771	6.16633e-09	2.33516e-08
Oas1g	0.924326	0.756433	0.00226715	0.00442863
Cysltr1	0.922264	0.708601	3.42946e-05	8.67372e-05
Klf7	0.922132	1.51095	1.30156e-09	5.24602e-09
Pdlim4	0.921685	0.336449	3.7049e-06	1.05369e-05
Serpina1d	0.920938	9.17403	1.4964e-18	1.15548e-17
Ikzf2	0.920494	-0.218819	0.000534092	0.00115094
Arg1	0.919865	10.5347	6.6442e-07	2.05748e-06
Arhgap10	0.91757	1.12328	1.43581e-06	4.2941e-06
Ppic	0.916632	2.67524	2.06989e-07	6.74819e-07
Map3k14	0.916251	2.85259	9.7358e-09	3.62188e-08
Serpina7	0.915031	5.74566	0.00179843	0.00357203
Mpeg1	0.914206	8.07884	8.46081e-10	3.47726e-09
Fam65c	0.913716	1.43689	2.82744e-06	8.16057e-06
Zbed4	0.912669	1.59467	1.68814e-08	6.15532e-08
Plk3	0.912543	5.2068	9.63753e-11	4.28877e-10
Irak4	0.91242	3.86917	4.48575e-14	2.59113e-13
Tnip2	0.912054	2.98646	2.85331e-15	1.79036e-14
1810055G02Rik	0.90902	5.36937	1.26125e-06	3.79513e-06
Patz1	0.907714	2.46171	1.24254e-05	3.31273e-05
Plce1	0.90769	4.60819	1.45385e-12	7.48876e-12
Parvb	0.907526	2.61625	1.04951e-11	5.04274e-11
Cntfr	0.907418	1.74759	7.25289e-05	0.000176355
[truncated: 10,658 more rows]

## Sheet: RPKM scores
Sheet2: RPKM scores from the livers of sham-operated mice (n = 2) and 4T1-bearing (n = 3) mice in WT and Saa1-2 KO
Symbol	WT sham-1	WT sham-2	WT 4T1-1	WT 4T1-2	WT 4T1-3	KO sham-1	KO sham-2	KO 4T1-1	KO 4T1-2	KO 4T1-3
Zc3h14	11.7242	13.0761	9.7055	10.139	10.5328	9.88984	11.8926	12.3591	9.57258	9.13168
Troap	0.0446348	0.101163	0.934982	0.642942	0.898201	0.206104	0.151702	1.12063	1.55044	0.902746
Clca2	0	0	0.0442718	0	0	0	0	0	0	0.0165466
1810013L24Rik	9.88088	14.5546	11.116	10.8335	10.6434	9.85881	8.96516	12.0695	8.79619	10.1233
Srsf7	11.7043	9.59314	11.8218	10.4786	10.5302	9.95928	8.56888	15.1632	7.79882	11.4542
Fignl2	3.98993	3.57725	3.86006	4.52127	4.75268	4.08432	4.94231	5.67798	4.57113	5.56694
Sema6a	1.51068	2.19395	2.70108	2.4358	2.36116	2.14011	2.16841	2.99609	2.20346	2.49751
Anapc15	5.24658	3.96371	5.93607	4.85718	6.97058	5.74257	4.8707	6.54185	7.67797	5.45144
Misp3	0.111513	0	0.0973295	0	0	0.205968	0	0	0	0
Nmb	0.730798	0.441685	0.637846	0.123844	0.639396	0.674903	0.496757	1.00079	0.634628	0.190716
Tcerg1	4.19761	4.12763	5.38894	4.49767	5.24658	5.20976	4.00067	6.3618	5.28461	5.99889
Zfp712	0.0764301	0.230967	0.155654	0.107935	0.378934	0.0941124	0.173177	0.174446	0.11062	0.149595
Fam129c	0.978009	0.461794	1.70723	1.93361	1.64007	0.715038	0.727123	1.76718	1.06163	1.67495
Atp5g3	365.035	313.139	252.884	289.18	269.388	338.663	302.211	242.488	268.714	225.853
Fyco1	12.6616	14.6231	10.3946	12.0032	11.0451	15.3516	14.7421	13.5626	11.7248	9.74114
Tlr3	0.923984	1.48124	1.45556	1.03115	1.69571	1.06144	1.14892	2.0832	1.29166	1.17625
Ifi44	1.69809	1.65705	3.85965	2.72778	3.93093	1.60088	1.9839	2.46272	3.41008	2.14651
Trafd1	12.4327	12.4054	18.5633	18.3194	18.54	16.4644	13.3543	17.7577	20.0993	17.5491
Erfl	0	0.0798031	0.0921962	0	0.0924202	0	0.0897535	0.0602741	0.0458656	0.172292
Krt80	0.0989329	0.0747422	1.35281	0.61474	0.577061	0.182732	0.140103	0.451613	0.630035	0.645463
Armc8	2.3703	2.60266	2.37721	2.23295	2.51179	2.9368	2.03902	3.49467	2.86383	2.95841
Ppil4	5.69275	4.72295	4.81627	5.2379	4.49184	5.7734	4.12483	6.37706	4.00342	5.26353
C530005A16Rik	0.332159	0.345044	0.434866	0.246265	0.363269	0.460131	0.317509	0.615978	0.216336	0.270886
Katnbl1	2.17511	1.98781	1.95969	1.51603	1.93376	1.42556	1.25197	1.36124	1.52328	2.42619
Spag9	15.0865	19.0251	14.9076	15.6166	15.889	18.6362	16.3813	18.9928	15.2121	16.1194
Taz	13.3532	13.2146	12.1846	13.8392	12.1176	12.3829	12.143	12.5941	12.4106	11.808
Gfpt1	9.03289	6.02926	8.27958	6.69363	8.12974	7.43006	6.34089	7.94377	7.64739	10.2129
Abcc5	0.799868	0.961926	1.99466	2.03324	1.81384	1.19095	0.818335	2.71982	1.84284	2.38562
Gm4013	2.43131	2.75522	2.75868	2.88415	2.33994	2.24535	3.9251	2.21971	1.68909	2.69662
Hpcal1	6.29847	7.57647	11.902	8.96382	10.6469	7.28503	7.11828	10.1189	10.8861	11.9289
Tbc1d31	1.25045	2.14374	1.99391	2.34321	2.73514	2.64274	2.10455	2.19543	2.40151	1.72579
Tmem176b	74.1415	67.6851	117.79	109.332	112.591	63.9121	72.2659	90.357	115.867	151.588
Cyp3a13	15.0259	15.0237	17.2373	19.8662	19.3455	10.8737	15.4138	20.8585	19.6174	23.0008
Akap7	2.02469	2.89701	2.43654	1.81954	2.57667	1.8415	2.21559	2.24058	1.70497	2.06149
Ablim1	8.59442	7.99686	6.54411	8.02968	6.12198	8.58657	7.7887	8.21645	7.60836	5.52167
Ulk1	14.8397	26.0567	23.6864	25.6575	22.3183	16.3381	18.2295	23.5543	24.3586	19.4901
Cyp4b1	8.28344	9.72582	9.4863	9.96932	7.84752	7.55243	10.4005	7.82745	8.20137	6.57469
Golga3	7.34673	7.29661	7.93901	7.19904	7.9255	9.21949	6.59273	8.48398	7.57346	9.17064
Wdyhv1	3.50084	2.50056	3.22223	2.69668	2.9516	1.93985	2.21743	3.92256	3.31652	2.61626
Traf1	0.0791618	0.0797406	0.414558	0.268303	0.0923479	0.0487381	0.0896833	0.240908	0.252063	0.24102
Rxra	107.619	102.259	96.8537	98.2591	101.687	108.957	109.287	101.213	102.198	94.6477
Dapk3	13.1973	10.6825	11.8091	12.5919	11.8378	11.8807	13.6164	11.1375	15.3611	11.9024
Ap3m2	0.670977	0.991784	1.12034	1.13707	1.53145	0.969897	0.817994	1.16523	1.5707	1.08489
Sirt2	18.1872	19.9334	16.3478	18.6305	17.0525	19.4534	18.0827	15.613	16.9253	15.762
Inhbc	32.6051	27.5715	30.245	24.8947	38.9169	34.3657	33.5754	36.3331	30.5369	37.3686
Slit3	0.101223	0.0764726	0.247376	0.13723	0.230264	0.14957	0.137612	0.346552	0.105483	0.409452
Dcakd	11.0938	10.9223	12.258	11.7501	13.7334	12.4796	11.3817	12.9971	13.5285	10.9723
Vps35l	6.70136	9.3565	9.79769	9.08036	9.3267	7.80781	8.81734	8.2285	9.47816	9.40838
Cyhr1	10.3362	9.14546	8.22229	9.29725	8.82615	10.2479	9.90336	8.25349	9.81159	7.09797
Taf10	44.8928	44.1107	48.2788	51.1712	51.7861	40.472	43.4804	40.7113	45.9468	47.4206
Hagh	180.6	142.898	104.372	121.375	115.774	157.651	155.067	109.103	119.172	79.8773
Ogfod3	11.3104	9.09807	7.52812	9.72144	7.6176	12.6997	9.67937	8.35739	9.32735	6.10507
Syn1	0.220354	0.0713459	0.439604	0.373422	0.330504	0.290714	0.29422	0.25147	0.382713	0.451831
Glyatl3	0	0	0	0	0.202732	0	0	0	0	0
Ccl27a	0.0936215	0.117883	0	0.158655	0.027304	0.0576405	0.132581	0	0.0813014	0.101802
Sqor	156.674	122.659	97.9885	118.062	100.923	109.419	106.196	76.0705	103.517	83.0818
Fundc2	1.70587	1.35905	2.27395	1.97103	2.11665	0.887949	1.34403	1.69899	1.93927	2.40802
Rab5if	90.2576	80.6323	67.6797	68.1522	68.3498	75.081	77.918	56.6131	70.8516	62.657
H1f5	0.38215	0.962361	51.9216	31.4091	38.1164	1.1764	2.70589	18.3168	29.8675	48.0365
Ankrd2	0.0910373	0.0687772	0	0	0	0.0840743	0	0	0	0
Pop4	3.58248	3.58769	3.99941	4.2356	4.44649	2.53906	3.18555	3.80313	3.25574	3.64183
Carnmt1	2.02864	1.78804	1.0961	1.88263	1.60588	1.65045	0.943934	1.48829	2.30697	1.98531
Clcc1	12.9799	11.5466	10.4462	11.0934	10.8649	10.8196	11.3392	9.81111	10.5643	9.38493
Ilf3	4.34318	4.41988	5.08896	4.95718	4.63283	4.35897	4.26325	5.06964	4.61552	5.03319
Tpd52l2	10.5241	8.97604	8.67792	8.49494	9.15939	9.43784	8.47153	9.67141	8.9468	7.96841
Arhgap25	0.569416	0.555654	3.43752	2.21136	2.6363	0.854528	0.82653	2.73467	2.86388	3.20419
Banf1	19.9942	16.559	19.2766	18.0758	19.1038	18.0014	18.8369	17.4713	22.7391	18.6665
Tbc1d23	4.9722	6.04374	7.15418	5.83989	6.65469	4.77376	5.41694	7.47214	5.92106	6.55221
4930473A02Rik	0.0717831	0.271155	0.0626529	0.121647	0.188415	0.0662928	0.0609929	0.409598	0.124674	0.515164
Pard3	13.8051	13.6021	10.0255	11.116	11.1676	15.3274	12.7652	13.284	10.7762	9.75539
Rorc	14.5674	15.1212	10.8538	13.0457	10.7248	14.7383	16.579	11.5898	12.419	10.0064
1700123J17Rik	0	0	0	0	0	0	0	0.0624931	0	0
Evi5l	1.72173	1.21771	1.42281	1.93998	1.36216	1.89452	1.69637	2.19479	1.92462	1.06355
Pex5l	0	0.0276003	0.0318865	0	0.031964	0.033739	0.0155209	0.0625383	0	0.0119176
Mtmr1	7.64548	8.51884	7.51182	6.94868	8.38958	7.08043	6.67769	7.16531	6.36119	6.85515
Mtor	12.05	13.7621	13.7527	13.7998	15.5672	15.5623	14.6981	16.5718	14.1738	13.3665
Zfp758	1.59842	2.20961	1.95909	1.81544	1.81508	1.53898	2.16726	1.94057	1.15181	1.26473
Plekhh2	0.396579	0.454962	0.448697	0.460487	0.398383	0.501894	0.52417	0.553154	0.471944	0.565391
Adgrl3	0.0305313	0.0518982	0.0532958	0.0582072	0.113529	0.0986862	0.0389128	0.113238	0.0795405	0.0796774
Golga5	8.57376	10.111	9.15632	7.73725	11.1302	9.17328	9.29871	9.82424	8.62587	10.1642
Plekhb1	10.9171	11.7136	7.74888	7.16269	6.83855	6.19833	6.20811	7.46553	5.6809	5.21029
Nufip1	1.52706	2.32657	2.46574	1.74679	2.02637	1.41026	2.0544	2.03315	2.387	2.17524
Smap1	6.2528	6.35715	5.31235	5.32633	5.87815	5.95885	5.5955	6.4146	6.35421	6.37962
Acox2	84.8627	84.5236	71.8182	72.0692	70.6794	80.1135	79.9547	63.3783	63.2341	82.8614
Hars2	8.47493	8.48237	6.12816	7.65276	6.3866	8.85505	8.19968	7.37731	7.73571	5.4889
Sdhb	202.379	174.422	120.349	133.674	119.411	145.087	156.188	98.309	121.207	99.0123
Gmpr	0.574673	0.868312	1.17035	1.56901	1.50839	0.648656	0.868071	1.45738	1.7744	1.41641
Me1	30.3965	33.5595	19.5213	20.8441	17.367	24.3113	30.4402	21.5877	27.5014	11.6406
Klk11	0	0	0	0	0.0610713	0	0	0	0	0
Magt1	25.0914	19.8021	16.9734	19.9051	19.6539	22.2648	18.7761	19.5852	21.1941	17.6524
Mcam	1.0492	1.55888	3.29668	2.81519	3.45769	2.16398	1.57495	3.23285	3.73562	5.63589
Pbld1	79.3442	87.1245	54.3714	69.1862	55.6287	82.0467	84.7061	66.199	58.3641	45.8279
Tab2	15.1714	21.5004	29.7	24.9641	29.7184	22.7087	25.2424	30.7021	27.0076	28.6927
Mettl27	2.75621	3.92732	4.05	3.72482	3.47986	4.67194	4.44665	4.33988	4.09017	2.64042
Trmt1	9.64465	7.42283	8.29182	8.01911	8.28036	8.54002	9.45329	9.93478	8.72052	7.84784
Vps37c	6.55618	4.39085	6.5265	5.64529	6.29431	6.18564	4.42643	6.18781	6.24738	7.65311
Sec23a	32.1794	32.5139	25.7656	24.5961	31.4075	25.5799	30.9615	24.9506	24.8232	23.7736
Rara	5.24477	5.12462	6.67323	6.26112	7.30128	5.12347	6.45681	7.28887	6.94321	7.9082
Med1	7.41009	8.53827	8.38692	7.19346	7.96419	7.93875	8.37987	9.14091	7.46502	8.16479
Ap5b1	2.18895	1.31325	4.60776	3.68223	3.32339	1.75397	2.18813	3.26951	2.93521	4.93544
Bag5	6.05643	4.97208	4.79273	5.16597	5.65221	5.25761	4.87159	4.65386	4.17249	5.37386
Pdcd2l	6.97	5.8508	6.15106	6.36519	6.23376	7.43819	6.58032	4.5074	6.65806	5.15372
Ctcf	11.2175	11.073	13.8778	10.1773	13.5875	11.5567	11.3072	12.2278	11.5793	12.6866
Mnd1	1.73585	3.05996	2.42411	3.03972	2.32875	3.41992	1.47493	2.50924	1.9094	1.20802
Tktl1	0	0	0.107177	0	0.0716247	0	0.034779	0.0467118	0	0
Lix1	0.0651901	0.0492501	0.0284492	0.0276186	0.0285183	0.090306	0.0276955	0.0371978	0.169834	0.0425316
Ctnnbl1	6.9996	5.84767	6.72347	6.40164	7.06383	6.87466	6.29359	6.67782	7.3971	9.20592
Snph	0	0.0160866	0	0.0180422	0	0	0	0	0	0
Raet1e	0.250353	0.189137	0.437019	0.318194	0.602361	0.173403	0.425441	0.857115	0.217407	0.326672
Ppm1m	4.20205	3.80212	9.42484	6.70699	8.16524	6.54297	5.14804	8.92173	9.20757	8.3202
Prkar1a	44.6143	38.0927	44.4	45.0677	45.8817	48.4526	45.5955	43.775	47.9205	43.1246
Slc27a3	0.308093	0.532021	0.230491	0.671282	0.346576	0.447116	0.299178	0.954339	0.726205	0.459445
Impdh2	8.23115	8.27642	12.8179	10.5369	10.5175	9.24221	9.30838	8.51495	10.4391	11.4745
Tiprl	4.4512	3.87769	3.75492	3.51897	3.39137	3.46169	3.11255	3.62146	3.08866	3.36261
Uaca	4.0501	4.2072	3.49653	4.55079	3.71687	5.3259	4.26422	4.2201	4.68313	3.84869
Phf3	11.4105	14.0777	11.944	11.3572	11.5399	12.4278	12.5936	12.6096	11.361	11.4853
F930015N05Rik	0	0.0863406	0	0.0484183	0	0.026386	0	0	0.0248115	0.0186406
9330020H09Rik	0.885144	0.646421	0.566544	0.500002	0.490477	0.299729	0.401116	0.404054	0.435576	0.250246
Gm7443	0.220114	0	0	0	0	0	0	0	0	0.0718039
Ube2q2	8.06657	8.43807	7.33844	5.62573	6.8948	8.36647	7.14401	6.47937	6.54703	6.39637
Rfx3	0.482806	0.867299	0.824064	0.909095	1.05136	0.852123	0.811347	0.979526	0.829225	0.727987
Bri3	32.9466	34.6595	22.8811	29.9426	22.8592	24.374	28.8219	23.1456	23.6886	16.9303
Fbxo27	0	0	0.166405	0.323093	0.125107	0.0440181	0.0809981	0.163183	0.206957	0.248776
Eps15l1	4.69284	5.09949	6.60214	6.08255	5.45578	4.98696	5.31657	8.82804	6.23388	6.69665
Max	8.99139	10.303	12.4287	10.8629	11.8943	8.42288	7.96882	10.8993	10.0124	13.1639
Ttc8	2.76082	2.58236	2.79215	2.52497	2.60723	2.79248	2.68094	3.2507	2.77807	2.54459
Vti1b	31.4244	27.3196	27.9099	28.433	23.3493	33.323	26.9021	22.9768	30.3746	25.2928
Cpsf3	11.2341	11.4604	10.742	12.8232	12.7401	13.0842	11.7342	10.0849	11.9927	11.5309
Nlgn1	0	0	0	0	0	0	0.00522584	0	0	0
Casq2	0	0	0.137773	0.0334375	0.0690537	0.0364442	0.100592	0.0450351	0.137078	0.0514926
Pidd1	0.297828	0.54001	0.935808	0.807542	1.04231	0.577602	0.708567	1.08763	0.672452	0.680087
Asb4	0.0582282	0.153967	0.330343	0.27136	0.305673	0.0806619	0.197902	0.232577	0.252828	0.512859
Orc4	2.89537	3.17765	2.732	2.02233	2.78999	2.54745	2.29392	3.32656	2.51436	2.41232
Mapkbp1	1.52695	1.57108	1.58659	1.54027	1.59044	2.2294	1.47042	2.57237	1.8943	1.63191
Mospd1	3.7555	4.38479	2.68186	2.96516	3.47248	2.83767	3.66238	3.01955	2.66833	2.39449
Dclk1	0.0460192	0.0173834	0.127192	0.0194966	0.107369	0.0212497	0.0260678	0.0875293	0.0532843	0.0900721
Gpcpd1	12.8172	28.8689	15.2407	13.833	10.7607	13.7514	15.0232	15.0366	16.2717	7.64699
Sinhcaf	0.242964	0.524444	0.27265	0.323509	0.242944	0.320544	0.206442	0.475325	0.271274	0.362322
Acbd5	69.6309	73.1696	37.1539	43.7647	39.7087	68.7785	57.2181	44.2832	38.9326	28.3909
Myo7a	2.27391	2.89331	3.76046	3.31264	3.38565	2.92279	2.73432	3.61177	3.57982	3.65249
Luc7l2	12.0162	14.0976	12.5474	12.7339	12.1688	14.8531	12.8433	22.4372	11.1054	13.3806
Dnah8	0.117906	0.110035	1.19859	0.957907	0.983046	0.140914	0.106076	1.44053	0.81912	1.04527
Evc	0.281472	0.443016	0.573233	0.437247	0.307835	0.32493	0.597906	0.347988	0.509233	0.397886
Shroom2	4.72717	5.93426	5.79075	5.5514	5.89811	6.52106	7.13726	6.39522	5.4426	4.60686
Kmt2e	8.2431	10.5202	11.0424	9.64085	10.7141	11.1928	9.75093	14.1666	9.52826	10.8473
Setd5	9.13145	11.26	12.6439	9.56015	11.158	10.8057	9.46841	15.0132	9.90553	11.7132
Pcyox1	44.5724	45.5513	39.4792	47.1941	40.9568	49.7834	45.5831	40.053	46.6898	35.5851
Arpp21	0	0	0.0213077	0	0.0213595	0	0	0.0185735	0.00706675	0
Iyd	68.518	70.9782	53.2406	62.0455	56.1157	62.0697	67.5513	50.2139	58.9903	50.0774
Smim4	4.92649	5.18808	3.51809	3.98459	3.46132	3.51567	4.88362	4.94069	2.78731	3.50636
Smc6	6.93519	7.68704	8.24752	6.86289	7.80989	7.74492	6.50923	7.97229	6.59404	6.94667
Nsmf	26.8773	25.9471	26.8228	26.9727	28.002	34.8646	32.1357	35.6603	34.8162	21.4197
Hmbs	24.5229	20.6141	17.6857	18.8277	20.4484	18.5537	21.5703	18.4601	21.4457	16.2998
Slc35b1	24.2623	16.8679	27.5422	22.5129	26.8277	25.9806	18.5284	33.1241	35.2235	34.8148
Synj2	2.55633	3.46819	3.27085	3.4135	3.44274	3.59684	3.33203	4.0934	3.80062	3.46661
Suds3	47.2722	45.9352	36.8857	42.3902	39.0579	50.0199	51.4499	36.7911	40.2536	28.7164
Ptk2b	10.9357	10.486	14.8569	12.7251	11.6027	13.5494	12.0458	12.5646	13.4929	10.4761
Gfm2	11.4939	10.7367	8.64824	9.40321	8.07478	12.4798	11.7386	10.6185	10.932	8.1392
Rlim	10.9571	10.4552	11.4856	9.54914	11.1091	10.1065	9.89916	10.7047	9.24367	11.1576
Ddt	379.16	404.893	252.947	282.291	273.905	280.986	393.852	213.034	286.862	241.63
Epha3	0.124603	0.228616	0.124291	0.0904967	0.0934449	0.230146	0.181497	0.121885	0.231871	0.174202
Gatad2a	18.5562	16.4847	18.2125	17.5098	17.6632	19.5077	20.0047	17.7657	18.0729	18.5307
Shc1	17.5971	14.1587	17.9504	16.3415	18.1608	17.2826	15.1603	17.0666	19.4921	18.9628
Anks1b	0	0	0	0	0	0.00858831	0	0.0106128	0.00807582	0
Cdk6	3.95897	6.22062	7.76128	6.31484	7.45757	4.58034	5.04207	7.26289	5.54957	7.1818
Cdk5r1	0.17011	0.220312	0.402999	0.411823	0.531549	0.291755	0.165188	0.305063	0.485379	0.45979
Kdm1a	6.68385	8.44066	9.26532	7.30133	8.08385	8.23018	7.2103	9.38505	8.73489	8.95656
Scaf4	8.52132	8.32612	8.82581	8.62587	8.27068	9.29658	8.03204	12.3179	8.30769	9.08797
6030466F02Rik	0.0705317	0	0.184682	0	0.18513	0.065137	0.0599296	0	0.18375	0
Plcxd2	19.2166	23.9847	19.263	17.5793	16.7408	26.1747	19.4203	21.3954	17.7413	16.1619
Morc2a	5.34722	4.68554	4.95283	4.71576	4.63069	5.81166	4.9916	6.9533	4.97523	5.7907
Atp6v1c2	0.126666	0.143541	0	0.268317	0.221646	0.175466	0.107626	0.144552	0.0549985	0.0826397
C5ar1	0.629681	0.802766	7.48816	4.83524	6.09461	0.508829	0.96974	4.67089	4.5796	10.4245
Map1a	0.11038	0.109049	0.170449	0.143889	0.200579	0.180352	0.129861	0.251935	0.235951	0.382233
Gja5	0.477087	0.336403	0.499686	0.619845	0.584383	0.176239	0.405373	0.834834	0.580026	0.664028
Runx2	0.023648	0.0893283	0.794646	0.40075	0.548293	0.0982767	0.0502332	0.445291	0.472329	0.455142
Ackr3	0.305303	0.329502	0.68521	0.51738	0.725034	0.402788	0.629997	0.398188	0.606003	0.796748
Socs1	0.453215	0.342396	1.25264	0.640033	0.925237	0.488309	0.44927	0.862023	0.721552	1.13347
Sort1	0.5692	0.628492	5.80876	3.30188	4.22669	0.66045	0.85567	2.89811	3.46007	5.67514
Rangrf	0.958191	1.12606	1.67263	0.451055	2.0493	1.17987	1.17601	0.607499	1.47929	1.18083
Phyhd1	37.8508	36.3093	24.8143	32.4543	25.2694	40.4779	38.5839	32.252	30.4695	22.4866
Slc4a9	0.382669	0.333577	0.256921	0.149651	0.206036	0.271847	0.125057	0.436706	0.127812	0.403302
Specc1	0.260868	0.316739	1.01646	0.726274	0.839601	0.283937	0.348316	0.637941	0.800979	1.16707
Gtf2a2	11.2974	13.0909	13.0585	10.1547	11.4873	8.17748	11.0261	14.8092	11.0702	13.098
Deaf1	5.58818	6.48645	5.97564	7.33768	5.27781	6.73292	6.19465	6.92634	5.72053	4.75653
Mtarc1	215.176	213.182	151.416	173.001	154.965	247.863	214.005	155.57	183.128	127.077
Set	20.7112	16.0659	21.3507	21.0589	21.6879	22.5911	17.6257	21.5514	22.121	24.5353
Glra3	0	0	0.0133775	0	0	0	0.013023	0	0	0
Dnhd1	0.214975	0.314343	0.375264	0.334928	0.41258	0.435491	0.294614	0.799308	0.409504	0.343852
Pgpep1l	0.317725	0	0.0924376	0	0	0	0.359954	0.241727	0.0919713	0.138194
Notch3	0.76604	0.787454	1.4797	1.29817	1.06578	1.15975	0.746924	1.60511	1.21051	2.31867
Chml	0.363822	0.549723	0.981507	0.574512	0.969422	0.397085	0.576112	0.717159	0.560083	0.668941
Rnf212	0	0	0.0855406	0	0	0	0	0	0	0
Tceal8	7.20608	7.68003	7.59984	7.74138	8.70663	7.32833	6.01354	6.90199	7.07726	8.64726
Ranbp3	12.2575	10.5601	11.9185	11.6616	10.9126	11.4524	11.5113	12.9659	10.4889	12.3464
Parp6	4.80743	5.68722	4.22849	4.26291	3.74968	5.47223	5.85804	6.63459	4.4337	3.72002
Gng10	6.68263	6.48133	12.2958	9.64129	11.0615	3.91974	5.67811	7.8324	10.2733	9.13224
Mrps18b	12.3628	11.6411	12.667	9.10899	11.2869	6.94964	11.8747	7.8722	8.86883	13.5599
D16Ertd472e	2.10166	1.64979	2.19262	1.75296	2.06865	2.04706	1.74389	2.56708	2.05323	1.96035
2310039H08Rik	32.5802	31.731	28.7788	29.1581	32.6265	27.9132	30.6846	22.3981	23.4069	32.6951
Rps10	68.6876	71.2222	82.4327	71.8777	71.0643	59.3108	59.6758	63.4935	71.131	71.7015
Arih1	14.3187	15.5791	14.9393	13.1714	14.3293	12.8751	13.9292	14.242	12.8302	12.5208
Dancr	0.791412	1.91328	1.45058	1.20705	0.830914	1.90029	1.07592	1.26443	0.962172	1.80718
9530026P05Rik	0.101651	0.383977	0.177443	0.258393	0.177874	0.187752	0.345483	0.464019	0.0882739	0
Itgal	2.65196	2.95409	17.5373	11.4158	13.1765	3.07482	3.55269	9.74208	15.0786	16.3044
Sirt6	2.08541	2.22001	2.44067	2.89148	2.65394	2.45115	2.01357	3.13713	2.18141	2.96852
Rgs12	1.8613	1.58366	1.98732	2.15897	2.65619	2.21959	1.78112	2.55721	2.91886	1.72132
Hfe	11.3261	8.19305	8.9217	8.27733	9.04247	7.5311	8.70938	7.39986	9.29471	8.79345
Tdrd7	7.19711	6.30496	7.39547	7.00654	7.36878	6.41094	6.26706	6.84452	7.46898	6.72699
Ak2	65.9743	65.6328	43.5176	51.8206	48.7649	70.971	60.5614	47.0134	46.9545	34.2093
Znhit1	16.6055	15.1682	16.338	15.5412	15.4531	16.1719	16.9313	14.6435	16.0589	14.6257
Prx	0.115372	0.0581076	0.201394	0.11405	0.0841182	0.0710316	0.0326764	0.175551	0.133586	0.188178
Zxdb	0.59358	0.502796	0.486682	0.426749	0.629503	0.382065	0.489071	0.533709	0.343645	0.516355
Alas2	10.9882	13.3981	14.9881	14.5937	19.496	12.4133	13.1145	13.473	12.9596	12.7041
Fiz1	6.7919	6.42028	7.0377	6.35028	6.93771	6.51961	6.53853	6.52916	5.66568	6.57041
Serpinh1	6.4559	6.34678	11.8474	9.92357	9.77616	6.87937	6.36455	8.68992	11.9674	12.015
Myh3	0	0	0	0.0143025	0	0	0.0143423	0	0.0146583	0
Apol7e	0	0	0	0	0	0	0	0	0.0394399	0.0888924
Vill	0.208183	0.0262132	0.696532	0.352797	0.516079	0.128174	0.17689	0.197984	0.150656	0.928131
Ins2	0.346972	0	0	0	0	0	0	0	0	0
Wnk1	13.9226	15.8504	19.1469	15.5942	18.2756	16.1981	15.5734	21.52	15.7854	17.592
Tex14	0.062076	0.0156325	0.144481	0.140262	0.126728	0.0764374	0.0175816	0.141684	0.035938	0.0809998
Zbtb37	1.28082	1.17385	1.30117	1.33434	1.10225	1.41554	1.26669	1.96488	1.25814	1.3425
Egfem1	0.360826	0.188722	0.145353	0.329255	0.121422	0.563925	0.283004	0.348428	0.21693	0.0724345
Eya1	0	0.0175861	0.0203171	0.0197239	0.040733	0	0	0.15939	0.0202146	0.0303741
Adgrg2	0.0428297	0.0647143	0.130837	0.0907266	0.224838	0.0197769	0.0363917	0.146633	0.0743871	0.0838295
Nkain3	0	0	0	0.0127284	0	0	0.0127638	0	0	0.00980066
Cd2bp2	7.26358	5.33508	6.21392	6.81402	7.21254	7.40012	6.75952	7.00641	7.10871	5.86726
Sapcd2	0	0.0224278	0.544126	0.30185	0.545447	0.0274161	0.0504485	0.338787	0.618721	0.697259
Kcng2	0.0359298	0.0814332	0.188159	0.213109	0.062872	0.165909	0.122116	0.205017	0.218411	0.257857
Tecr	114.582	121.256	102.79	111.98	118.643	128.891	120.124	117.293	109.304	96.0589
Asmt	0	0	0	0.0719567	0	0	0	0	0.0737469	0.0554054
Tfg	25.5272	25.6242	25.8753	22.8362	28.8746	23.4338	23.98	23.2126	22.3445	24.9486
A930017M01Rik	0.0301918	0	0.0263516	0	0.0264156	0.0836476	0.0513069	0.0344552	0.0524374	0.0393957
Trpm3	0.00582148	0	0	0	0	0	0.00494641	0.00664354	0	0.00379808
Trpc4	0	0	0	0	0.0177268	0	0	0	0	0.0264374
Mtarc2	221.775	179.149	131.794	165.938	133.061	190.631	184.758	132.556	155.962	114.828
Itih5	1.69676	2.38063	2.10451	1.85929	1.39525	2.22677	2.16799	1.84901	1.73937	1.48156
Adcy4	1.40396	1.42866	4.32637	3.44744	3.7603	1.40242	1.5581	2.97554	3.25951	4.2621
Mical1	0.250628	0.52596	2.64931	2.02925	2.38773	0.282894	0.709849	2.09748	1.983	2.92512
Zc3hav1l	0.10829	0.186997	0.229539	0.196621	0.257167	0.214301	0.28918	0.300126	0.335854	0.37344
Gbp5	0.569156	0.455282	2.22083	1.10636	2.10905	0.68022	0.796522	1.06981	1.48277	1.35427
Wnk2	0.0349249	0.0351802	0.101609	0.108506	0.0916703	0.129015	0.108809	0.132855	0.121316	0.14431
Sec22a	2.91367	3.92393	3.09592	3.00552	3.76846	2.9248	3.40139	3.44077	2.99229	2.54562
Ahsa2	6.3146	4.87339	5.01255	5.18907	5.19142	5.42944	5.55042	5.21835	5.48363	3.6581
Tfeb	4.57949	3.29756	3.2788	4.03189	3.85022	3.03976	3.92152	3.1847	3.82151	3.89811
Tgm1	4.84515	3.02494	8.07599	6.47172	7.97785	5.1271	3.9453	7.10366	9.35011	9.76866
Dynlt1f	0	0	0	0	0	0	0	0	0.0445398	0.0334624
D7Ertd443e	0	0	0	0	0	0	0	0	0	0.0246776
Tlcd2	36.2948	26.6152	26.7809	29.5498	29.2074	27.4841	40.0727	33.1522	40.2772	17.5628
Bend5	0.106019	0.0400479	0.0462672	0	0.0463796	0	0.0900828	0	0.230169	0.0691696
Cbwd1	3.01768	2.2798	2.23877	2.89787	2.33222	1.99726	1.96579	2.06628	1.74704	2.13287
Lrch2	0.0150577	0.0341275	0.0657123	0.0255175	0.0658719	0.013906	0.0255885	0.017184	0.0523046	0.058944
Zdhhc6	25.4028	28.9481	23.1018	22.5717	25.0598	25.7822	28.1393	25.3419	24.0587	21.2451
Cbx3	7.21045	7.37434	6.25052	5.94333	7.38152	6.25126	5.58478	5.65369	6.55976	6.49638
Fndc4	18.5622	14.317	12.0191	13.9359	11.7461	15.5877	15.7353	14.6313	17.6565	10.5614
Slc25a28	11.1356	9.30876	12.1921	11.4453	10.204	11.0749	9.68563	9.7002	10.1851	8.51178
Gbp4	1.97569	2.29507	6.47112	3.97811	4.38651	3.41372	2.58124	4.02447	4.55674	3.63134
Cdkl3	0.0820739	0.165348	0.214904	0.139086	0.167554	0.050531	0.0697368	0.218549	0.118789	0.232037
Etfrf1	19.9186	20.4321	11.3197	12.3018	13.7095	16.9644	18.5794	15.3563	10.1094	10.483
Gm10549	0.0372944	0.0281753	0	0	0.0326299	0	0	0.0425608	0.0323866	0
Atn1	7.20145	7.61333	7.00841	6.78429	7.16635	6.60815	8.03479	8.55971	6.31372	7.62553
Zfp111	1.16256	1.13226	1.27142	1.21056	1.34803	1.21593	1.58287	1.56649	1.30149	1.31592
Sema3b	0.237312	0.197214	0.207128	0.140756	0.0622893	0.28491	0.241968	0.108329	0.12365	0.185794
Rbm43	1.38551	1.66823	3.36333	2.64145	2.9548	1.43948	1.80266	2.51998	2.78237	2.79657
S100a3	0	0	0	0	0	0	0	0	0.0960969	0
Kif18b	0.121274	0.114526	2.35514	1.64413	1.98949	0.167997	0.23185	2.11059	1.79035	1.76047
Hsh2d	0	0	0.504445	0.559676	0.650148	0.1525	0	0.659571	0.4302	0.700279
Sgsm2	4.5044	3.20007	4.50857	4.83214	4.88109	3.96906	5.21428	5.18763	5.6342	3.73414
Sem1	66.1237	55.7134	73.1754	65.2789	62.1789	84.8458	56.0091	64.1772	67.2608	63.5687
Shd	0.0658479	0	0	0	0.0576122	0	0	0	0	0.0859216
Lcp1	23.1576	25.6702	57.5425	39.8565	50.1123	26.0168	24.5314	37.3926	45.3238	55.4133
Gjb5	0	0	0.0518063	0	0.103864	0.054816	0	0	0	0
Rnps1	2.90994	2.96452	4.42544	3.69849	3.93471	2.68737	3.10939	3.97496	3.36934	4.45864
Gpr83	0	0	0.0246174	0	0	0	0	0	0.0244932	0
Cyp2d9	102.919	135.976	68.0665	75.5783	65.1767	112.699	122.792	76.6936	62.8288	46.2434
Rab23	1.78076	1.66889	1.45589	2.15827	1.57776	1.87354	1.78122	2.39236	2.77964	1.86772
Ext2	10.9366	11.4244	11.8585	10.6034	12.1449	11.3432	12.1519	12.457	12.9128	11.7046
Scin	0	0	0.0294554	0.0571908	0.059054	0.0311667	0	0	0.0293068	0
Clec11a	2.27519	1.56261	1.57961	2.14689	1.312	1.38486	1.5817	0.767139	1.75126	1.41692
Scg2	0.0371574	0	0	0.0629687	0.03251	0	0	0.0424044	0.0322677	0
Map7d2	0	0	0	0	0	0	0	0	0	0.0160126
Tectb	0	0	0	0.0594316	0	0	0.0297985	0.0400225	0	0
Spata3	0.883891	0.524673	0.165314	0.481463	0.110477	0.641368	0.751027	0.288202	0.274134	0.205955
Ola1	12.555	11.5745	11.0731	12.0516	13.366	13.4191	11.6376	11.6727	12.6564	12.0577
Lrrc46	1.24675	0.706423	0.680107	0.858324	0.886287	0.935504	0.794505	0.800326	0.744344	1.01676
Tmigd3	0	0.029423	0.203954	0.0329998	0.0681497	0	0	0.0444455	0.135283	0.127046
Dpep2	0.0497748	0	0.173775	0.210877	0.130648	0.0459678	0.0422928	0	0.0864494	0.324743
Slc25a51	14.2242	12.365	14.6831	11.6855	10.6303	10.0838	9.7231	13.9176	12.7681	9.80076
Ubald2	0	0	0	0	0	0	0.0579885	0	0	0.0890524
6720489N17Rik	0	0.0277255	0.160156	0.0932878	0.0963269	0	0.0311825	0.167525	0.0637392	0.0957733
Zfp703	4.22319	3.76855	4.22024	4.38226	4.81955	3.5893	3.97842	4.81955	4.78362	5.4108
Slc35g2	0.191437	0.482091	0.445567	0.378487	0.279156	0.530384	0.487982	0.728232	0.0554149	0.291429
Clasp2	3.19289	4.30884	4.66336	3.81812	4.61836	3.5075	3.40212	4.56939	3.92429	4.07384
Pak6	0.0482435	0.127565	0.273697	0.204389	0.211048	0.0668303	0.143471	0.165168	0.167579	0.204589
Smim19	10.0519	10.7887	8.47081	9.10456	8.37008	10.3074	8.12857	7.99034	7.82607	7.28173
Heph	0.477328	0.631074	0.431495	0.418896	0.417628	0.44082	0.420063	0.350185	0.47373	0.422642
Cd209b	0.287336	0.434156	0.250789	0.202889	0.628497	0.0442266	0.0813816	0.27326	0.16635	0.281198
Mgam	25.6546	30.6613	26.6956	27.2897	29.1491	31.6503	31.1135	33.2011	30.1765	26.0278
Sh3d19	12.9048	14.9449	11.8852	11.7355	13.4722	12.9932	14.3057	13.7578	12.2535	10.9399
Dab2	4.63315	5.64665	6.29466	5.59238	6.06138	4.50079	4.71662	6.35984	5.61764	6.25943
Arhgap44	0.719963	0.825259	1.38679	0.904545	0.760244	0.871244	0.738308	0.96329	1.22888	1.27959
Ppp1r32	0	0.0504366	0	0.0565679	0.0584108	0.123309	0.0567254	0.152376	0	0.130669
Tead3	4.54686	4.50377	3.02785	4.30928	4.39073	4.38572	4.55022	4.76613	4.1825	4.57059
Ctps2	1.95092	1.60205	2.81328	2.63052	2.89433	1.73903	1.9892	2.26513	2.44552	2.09186
Gps1	16.1472	13.5426	13.1539	13.1267	14.3734	12.4052	13.2428	11.1633	13.0469	12.764
Cdh16	0	0	0.0532115	0.0258289	0	0.0281514	0	0	0	0
Shmt2	72.1819	70.5439	58.1753	64.173	60.0443	73.0637	75.2386	62.044	67.2557	49.5267
Ncor1	19.5133	24.2934	21.515	20.5561	21.6069	24.106	24.5309	26.1011	21.1306	20.4465
Dhrs3	64.5882	77.687	61.9933	75.6865	64.8234	92.2824	95.4136	70.0346	78.8993	51.1815
Rs1	0.0865945	0.0261683	0.0453482	0.0293494	0.0303056	0.127954	0.0441467	0.0395291	0.0300797	0.0564964
Rps7	91.4597	76.491	93.1465	82.49	86.1903	79.3129	77.6223	62.3366	80.7036	83.6349
Gm15880	0.0701404	0.15897	0.397924	0.35659	0.153419	0.421042	0.446978	0.64036	0.365461	0.34321
4930547E08Rik	0	0	0	0	0	0	0	0	0.162352	0
Mpig6b	0	0.0320787	0.222362	0.0719567	0.0743009	0	0	0.0969142	0.11062	0.221622
Lgi1	0	0	0.0197933	0	0	0	0	0	0.0196934	0
Cep131	1.583	2.30644	1.7024	1.58083	1.73126	3.1588	2.16169	2.32269	2.30751	1.91804
Masp1	36.1101	40.2135	41.9184	42.6178	40.6631	38.3269	37.1433	41.382	46.0599	46.637
Ascl1	0	0	0.0355816	0	0.17834	0	0	0	0.637238	0
Mas1	0.109013	0.0658861	0.133207	0.166265	0.247985	0.140945	0.0926266	0.821086	0.473338	0.384064
Mapkapk2	26.7481	22.7104	31.8662	28.3379	31.4811	25.7763	25.5421	29.1981	26.7476	35.2012
Ppp2r5c	7.57558	10.7342	11.9604	8.95803	11.1205	8.61305	9.36918	11.2774	9.79491	9.97286
Commd4	17.9209	15.95	15.7486	15.8088	17.8273	13.4895	14.9142	13.8678	16.9483	13.2136
Utp23	2.04573	1.59791	2.11843	1.79216	2.15391	1.47299	1.09007	2.17633	1.95719	2.17169
Ppcs	14.7587	10.9914	8.42486	8.77155	10.8932	11.3044	12.7779	9.73847	8.8683	8.89877
Mrpl19	3.37816	2.44517	2.47178	2.75955	2.58398	2.98901	2.50942	2.90871	2.77551	2.91666
Tctn2	0.925196	0.978559	1.13053	1.28566	1.61896	1.26456	1.00624	0.717974	1.34979	0.796779
Tppp3	0.197544	0.373103	2.06901	0.753226	1.03702	0.456086	0.335699	0.338159	1.28661	1.41771
U2surp	6.45868	6.95368	6.59574	6.4807	7.13796	7.24456	6.86534	8.26595	6.47164	6.15011
Foxi1	0	0	0	0	0	0	0	0.0490335	0	0
Plekhj1	13.887	11.3404	13.8722	14.9636	11.9394	12.899	12.277	14.4739	13.4537	11.7835
Cux1	1.76266	2.34531	3.67394	2.8199	3.29156	2.04088	1.97272	3.69287	2.97002	3.72463
Mpv17	16.8664	17.6789	13.015	13.7234	13.633	12.5849	14.1887	11.9823	12.3674	11.1498
Ankrd23	0.598729	0.516949	0.559902	0.688502	0.89802	1.14537	1.12647	1.56177	1.00274	0.837055
Hsf3	0	0	0	0	0	0	0	0	0.0255773	0
Radil	0	0	0	0.0219519	0.0226671	0.0239258	0	0	0.0224981	0.0507079
Gm10653	0.164192	0.0620223	0.214962	0.278248	0.215485	0	0.0697557	0.187378	0.0712927	0.0535615
Nanog	0	0	0	0	0.0394703	0	0	0.051483	0	0.0294326
Nit1	27.3099	26.4715	22.4871	22.579	23.057	25.9689	29.7722	24.1939	20.0084	20.6992
Rnf25	9.16368	7.69798	9.43063	8.22816	8.85522	7.76809	9.18077	9.44314	8.61104	9.63717
Tmem33	10.9134	10.7386	9.91128	9.04645	11.0546	9.32023	9.71578	10.1835	9.86128	7.84146
Slc6a18	0	0.0173465	0	0	0	0	0	0	0	0
Cd300lg	5.10895	5.37006	5.23463	5.55233	5.21496	5.91483	6.07109	4.73191	4.69383	4.92735
Osgin1	34.9597	35.1121	84.5699	85.4402	81.2822	86.5523	73.6309	127.984	149.173	101.453
Nfix	32.7876	33.0989	24.7713	27.7415	24.3202	33.299	31.7776	27.4323	32.272	21.8345
Evi2b	0.0286604	0	0	0.0242846	0	0	0	0	0	0
Stk35	3.77263	4.45415	4.29059	3.98542	3.9295	3.61982	3.96876	4.69676	3.67328	4.11292
Pex26	9.34815	7.25185	4.19897	6.91631	5.22655	5.72736	7.59425	5.43819	5.12819	4.2544
Stard7	39.7703	39.3225	26.8038	31.2538	28.7047	37.345	37.1754	32.0534	30.2507	24.4538
Stat5b	10.6305	13.2764	13.1296	14.621	11.8375	16.1706	14.1863	15.3968	17.0056	12.1539
Ubac1	4.69066	4.49609	3.32641	3.99935	3.71924	3.43844	3.71157	3.81404	4.22615	3.32808
Stat5a	9.45661	7.85682	11.7912	12.3108	12.8457	14.736	15.1823	16.2898	17.3319	12.9548
Eva1c	0.0688981	0.130129	0.210472	0.175137	0.0301404	0.0954426	0.117083	0.0786273	0.179494	0.134853
Dab1	0.0307939	0.16285	0.161263	0.0652309	0.202068	0.156412	0.15699	0.193283	0.320898	0.210952
Gpx6	0.0801446	0.0605479	0.209852	0.203725	0.210362	0.296059	0.27239	0.0914618	0.0695979	0.104577
Clba1	0.422527	0.119705	0.276589	0.0447522	0.600731	0.146329	0.359014	0.361644	0.41279	0.379042
Ifi27l2b	0.925365	1.11856	4.6037	2.8227	3.31948	1.19642	0.864894	2.11207	3.5358	5.13172
Mical3	6.22853	4.82858	4.33484	4.96714	4.70155	6.46646	6.45105	7.65395	5.38237	4.21637
Gm10516	0.309778	0.204778	0.168985	0.229672	0.304912	0.250324	0.131606	0.353522	0.235386	0.15158
Cilk1	1.88301	2.37097	1.83461	1.9542	2.26052	2.35909	2.04646	3.01514	2.0155	2.36181
Slc38a10	23.8048	22.1202	28.1974	27.9599	25.8791	27.2989	25.3229	24.2663	33.2151	27.1119
Zfp451	2.88978	3.06178	3.32196	2.53816	2.80585	3.4824	2.53026	4.26308	2.54011	3.01199
Bloc1s4	9.52567	6.37737	6.8946	7.61198	8.40203	8.01036	7.17255	7.51234	7.66686	8.48848
Abhd17c	34.4372	42.7467	37.3544	37.7572	41.162	31.052	41.9711	41.0021	34.0263	36.0309
Acad10	23.7982	24.5631	15.3347	17.585	14.3699	20.3529	22.6892	16.9902	16.1063	13.1575
Snx10	4.40583	6.24702	10.6168	7.76389	9.24589	3.53813	4.5845	6.23032	8.31748	9.89401
Sh2d4a	1.09659	1.43599	0.989019	2.07514	1.47114	1.72162	1.70822	1.58516	1.90457	1.52628
Metrn	2.96823	3.36367	4.92232	4.33846	4.60965	2.94679	3.78308	3.89548	5.79966	4.01833
Rab43	48.4058	51.9898	40.8744	46.7744	40.6836	50.7315	55.0214	45.8294	48.226	29.2964
Abcb8	10.8367	9.17457	9.57845	9.56113	9.99301	10.3891	10.6108	9.77578	11.5616	10.392
Optn	34.9066	41.1359	28.692	32.4168	32.0892	46.1468	38.0102	37.2144	31.4902	29.014
Sidt2	37.1606	40.3844	39.5552	35.1423	41.0667	38.6054	44.7425	41.5251	43.9774	34.4318
Pum1	14.934	16.2149	15.3762	14.9431	14.1168	17.9328	17.886	16.5076	14.9239	13.3298
Oxr1	14.4014	15.79	13.4399	14.0174	14.6195	16.1304	16.3783	15.1498	12.7628	12.6724
Gm11545	0.112673	0.198619	0.557269	0.28641	0.230021	0.173425	0	0.214305	0.326151	0.220531
Cyp3a59	12.6618	18.7107	6.94023	9.52703	5.67202	10.6176	9.55356	11.6176	8.9284	3.73391
Zfat	0.973394	0.632772	1.20523	1.13167	1.18835	1.04528	1.38487	1.52419	1.43504	1.25536
Mecp2	2.2127	2.46769	2.53321	2.35374	2.36337	2.49461	2.21379	3.11545	2.46221	2.49353
Efcab12	0.118944	0.119814	0.207631	0.134379	0.138757	0.219694	0.20213	0.361975	0.172153	0.10347
Gnb1l	0.386236	0.369607	0.809064	0.523628	0.540686	0.665831	0.45945	0.558318	0.469573	0.453582
Ap1b1	19.4804	18.6193	23.6872	22.2598	23.5499	20.3961	20.6193	20.7577	24.7857	24.3732
Tbc1d4	1.02041	1.1506	1.24953	1.26466	1.33252	0.942364	1.19054	1.49474	1.46806	1.32155
B4galnt1	19.4043	19.1668	22.9753	22.1482	22.3854	17.835	19.414	22.6358	23.8742	25.3398
Nat8f7	0.0792652	0.239534	0.138367	0.134327	1.17897	0	0.0673503	0.54275	0.206503	0.103429
Oxtr	0.0220546	0	0	0	0.0192962	0	0.0187394	0	0	0
Prickle2	0.489625	0.546048	0.783471	0.671695	0.571182	0.710561	0.79243	0.611981	0.688407	0.943118
Gpr161	0.0719977	0.152301	0.12568	0.195217	0.0629928	0.186175	0.183526	0.131463	0.100037	0.0657624
Carmil1	1.91129	2.3722	3.38745	2.29702	2.25241	7.72684	1.9057	6.03165	3.3873	2.64664
Myo1b	69.897	61.3651	49.1442	53.6624	54.2022	77.1024	61.6523	56.7416	55.0322	55.9715
Rngtt	2.62771	2.79397	3.16416	2.845	2.66094	3.72997	2.72888	3.19313	2.23966	2.96842
Larp4b	22.6667	24.5604	22.938	19.9257	22.7169	28.2234	25.6275	25.4493	20.5227	20.9818
Sh2b3	5.89413	7.1015	9.25617	7.76056	7.53412	5.56473	7.57738	9.55206	8.6767	8.21989
Ap4s1	5.64386	4.43271	5.31618	5.01892	4.00905	6.29591	4.51061	5.29296	4.85263	4.52071
Ntng2	0.735964	1.0723	2.34001	1.51446	1.70178	0.922414	0.98267	1.91975	2.0543	2.02354
Stk26	0.0303458	0.0687772	2.0924	1.25992	1.83197	0.0280248	0.206274	1.17745	1.26492	2.61338
Ubap2l	12.0574	13.3852	14.7559	12.9035	13.7271	12.4633	12.5634	13.0027	13.2725	13.7124
Tsen34	13.8956	10.1263	11.7525	13.3891	9.84444	14.082	12.1203	11.4372	15.8579	11.1919
Sct	0	0	0.164698	0	0	0.348532	0	0	0	0
Nup98	8.2024	7.83683	10.4857	8.00567	9.36724	7.90538	8.21661	9.16361	8.30125	10.711
Nbr1	72.6105	69.9955	52.2823	59.2039	54.5642	73.6625	66.8024	55.9697	57.2033	47.3343
Fen1	2.25886	1.44173	5.57473	3.82797	5.65642	1.97819	1.42294	3.77786	4.80255	6.53018
Xpo6	11.2529	13.8273	15.1982	13.2847	14.6514	12.4871	13.4917	15.5067	15.1023	14.4221
Bak1	5.84956	5.51462	13.0911	10.2095	12.5105	5.81771	5.77741	9.41429	11.245	13.0475
Mybl2	0.054642	0.0412812	1.23999	0.648193	0.645406	0.17662	0	1.37188	0.688046	1.44382
Vamp2	6.63689	5.72027	6.48622	5.90081	5.60233	7.38101	5.71868	8.48085	6.94056	5.82425
Vamp1	0.897904	1.13866	1.06359	1.24991	1.23452	1.27346	1.36238	2.12259	1.61518	1.50638
Ahi1	0.377249	0.420008	0.623872	0.437418	0.590644	0.348395	0.489248	0.725087	0.758664	0.595885
Arpc4	13.0937	13.997	23.9062	18.0759	23.3797	12.956	14.9854	17.8398	21.3877	23.6231
Ackr2	1.00739	1.64899	2.11023	2.61767	2.70295	2.698	2.68203	2.60587	2.97441	2.27846
Agxt	318.797	271.549	197.645	247.444	221.202	232.584	287.035	178.972	237.878	184.409
Vps8	3.23543	3.4767	4.36741	3.33743	3.92088	3.95303	3.53455	4.56379	3.85675	3.25154
H2-Ob	0.0757621	0.114474	0.297566	0.288878	0.629721	0.0349837	0.160934	0.432303	0.230273	0.197716
Mapk10	0	0	0	0	0	0	0	0	0.0262148	0
Pccb	67.5014	58.7169	48.7328	60.243	49.1198	75.0979	64.4356	45.0988	58.9613	48.7898
Bpgm	8.31221	6.47148	8.69487	8.49477	12.1025	9.7274	7.92537	8.76186	8.98163	7.78275
2310057M21Rik	0.68597	0.892523	0.765031	0.758839	0.783561	0.756684	0.615238	1.56567	0.777719	1.06913
Ubr7	8.50381	7.03635	7.17751	7.36385	6.92241	7.53696	7.11968	6.18538	6.979	7.37714
Lbh	4.05493	3.83552	8.6609	7.70968	8.62425	5.23661	5.57427	7.59968	7.32892	8.83996
Hspa13	13.2474	8.00658	10.2683	8.83573	10.4209	11.9424	7.27001	8.8767	9.13999	12.4649
Tspyl4	1.24483	0.8033	1.10913	0.725157	0.839543	1.86813	1.49842	1.42061	1.10354	0.812158
Cutc	7.11399	7.12706	5.26428	6.55202	6.69782	8.28376	6.76737	5.20647	6.37928	4.94404
Sprtn	3.01952	3.48182	3.92346	3.34722	4.11177	3.37563	3.16364	4.22318	3.37135	4.01407
Prkd2	3.31129	2.62366	5.73325	4.22001	4.75791	3.25692	2.99654	5.74513	5.07311	5.23406
Proz	100.04	101.326	92.4335	101.199	93.9525	112.684	102.441	100.69	96.6392	89.6101
Ube2d2a	13.4015	10.8939	12.3724	12.4253	13.1865	9.47984	10.8678	11.9934	11.4257	11.5339
Tdo2	648.352	491.364	335.921	320.445	304.169	524.689	368.701	297.503	265.811	386.229
Sult1b1	12.0408	15.0304	7.79303	7.84802	8.23335	9.30644	11.0493	7.99095	5.1477	4.08496
Polr3k	5.3324	4.49941	5.77236	5.8092	5.48344	5.53212	3.94243	5.21605	6.13415	4.38262
Tsc22d4	1.94321	2.35853	9.14754	6.45115	6.74493	2.67716	3.35636	5.4895	6.99894	8.8538
Asb3	2.72849	2.84322	2.57306	2.71052	2.41467	2.34602	2.77137	2.75588	2.31497	1.78014
Wdr72	0.0193834	0.0585753	0.0507539	0.065696	0	0.0358017	0	0.044241	0.0336652	0.0126462
Eefsec	12.4588	11.6371	9.1606	9.59691	9.24892	11.0526	11.9654	10.2542	10.1307	8.64566
Ccdc57	0.984572	0.85653	0.937464	0.960653	0.757014	0.716392	0.709821	1.36195	0.803189	0.68129
Arhgap4	1.09639	1.05839	7.73528	6.27076	6.31517	1.23754	1.44914	6.77743	6.29454	7.6499
Mtf2	2.26854	2.06243	3.18814	3.51859	2.99404	2.16605	1.96021	3.51035	2.82146	2.88485
Cxxc5	20.1147	21.7968	15.641	20.5901	20.2654	23.4548	27.9673	20.7292	19.5497	20.5731
Nmnat3	3.33221	3.19862	2.87416	3.22207	2.60675	4.09106	2.66478	3.2659	2.9618	2.89016
St3gal6	0.64858	1.06165	1.38376	0.915929	1.32408	0.565697	0.857247	0.822407	0.938717	0.846299
Rock1	10.1028	12.4615	11.9854	10.7074	13.0014	13.1195	10.7788	12.7607	10.2071	11.1348
Atpif1	11.0572	9.58346	13.7953	13.5649	13.4133	10.9006	11.8159	11.4573	14.9039	12.1265
Hyal1	10.7276	8.7374	12.0047	8.44869	11.9393	12.3777	12.3524	15.1721	12.2961	10.1018
Kitl	1.03812	1.31647	1.44002	1.22519	1.4273	1.1984	0.992331	1.07893	1.12688	1.40297
Krba1	2.17014	2.32845	1.56164	1.97574	1.75732	2.56916	2.12837	2.64784	1.64398	1.62673
Pik3cd	0.655068	0.763549	8.06982	6.0263	6.14075	1.03708	0.826948	6.10872	6.43629	8.18132
Nfe2l1	45.2931	41.5517	46.775	43.7741	43.6637	50.0984	55.6037	47.6807	46.7569	33.6801
Btbd6	6.26717	6.59222	5.55419	5.22862	6.32691	6.09947	7.57803	7.59229	7.82874	5.7873
Lpp	9.88915	13.8387	10.1876	9.63299	10.4115	13.5415	11.5295	15.846	10.1472	11.2207
Wac	11.4132	13.6715	11.541	10.0654	11.3339	9.77914	10.6872	11.2256	8.89995	10.0297
Setdb1	6.90199	6.7065	6.80081	6.74936	6.95026	7.5968	7.52427	7.5794	6.57802	5.79164
Chn2	9.7339	9.14971	7.77509	8.6082	9.80816	8.89696	9.24875	9.50927	8.36604	6.93835
Rnpep	15.7362	13.0507	20.4486	15.8663	17.5754	13.6801	15.0141	15.9016	21.6814	21.4797
Pcdh15	0.00632654	0.0191184	0.0110437	0.00536063	0.00553527	0.00584265	0.0215022	0.0144398	0.005494	0.0165104
Kcnt1	0	0.0122474	0	0	0	0	0	0.0370011	0	0.0105767
2810459M11Rik	33.0967	29.3396	22.7386	27.8636	22.6876	33.5658	33.9525	32.2954	26.4473	25.2382
Gm10548	0.0769437	0.0290648	0.0335785	0.228187	0.302941	0.213176	0.0980666	0.351236	0.300682	0.1255
Yars2	10.7707	9.48523	8.39947	7.02019	8.97748	7.41602	9.63903	8.58231	8.85521	8.02498
Nudt12os	0.13017	0.147512	0.170421	0.110296	0.22778	0.120214	0.165905	0.519932	0.0565203	0
Fam49b	1.65448	1.85652	8.66427	5.27768	7.45064	1.79758	1.75723	5.99754	4.75399	8.34967
Cacna1g	0.0491998	0.00929241	0.0536774	0.010422	0.0538078	0.0113592	0.0627063	0.0561473	0.0534067	0.0160496
Bcar1	16.2864	16.9648	12.1688	18.3214	12.2794	19.3137	17.4551	15.1365	14.8129	12.3966
Crhr2	0.0343438	0.0259462	0	0	0.0300483	0.158585	0.0583626	0.11758	0.0596486	0.0896269
Iapp	0.145529	0	0	0	0	0	0	0	0	0
Gm19466	0.175442	0.0662719	0.191409	0.222985	0.191874	0.364553	0.14907	0.400433	0.190444	0.286157
Gm4262	0	0	0.0889898	0	0.089206	0	0	0	0.0442705	0.09978
4930556M19Rik	2.0926	2.02007	2.17143	2.30504	2.19705	2.76999	2.50902	2.3881	2.1201	1.51696
Kdm6a	6.69738	8.08532	8.49312	7.07552	8.2901	6.8304	6.34225	10.4826	6.71879	8.8725
Mettl1	8.09596	3.96271	5.87192	5.60386	7.28291	8.10857	6.78211	6.6366	6.53546	9.00172
Aanat	0.139027	0.0525165	0.364033	0.176702	0.304097	0	0	0.793298	0.241464	0.136057
Dnajc2	9.88088	7.95249	7.75736	8.20401	8.42784	6.9241	7.50964	6.91302	7.37328	8.09865
Mid1	0.686916	0.858958	1.09572	0.923236	1.13983	0.721877	0.764797	1.37861	1.1519	1.52993
Bcl11a	0.0288278	0.0435579	0.528384	0.500743	0.454001	0.0266229	0.048989	0.263189	0.362996	0.460796
Tpx2	0.231712	0.262582	4.08525	3.161	3.99381	0.727565	0.728463	4.73334	4.74879	3.12932
1700001G11Rik	0	0	0.114796	0	0	0.121465	0	0	0	0
Mad2l1bp	4.9299	5.40647	7.14829	4.98571	4.1046	5.21373	5.26984	5.44457	4.97166	5.13584
Tars2	6.83034	6.1351	6.09751	6.61699	6.13178	7.27363	6.74884	6.49995	7.34192	6.28525
Mrps34	36.1855	25.4148	27.9128	30.0983	30.0138	38.9364	31.4984	22.8577	30.751	29.8173
Pycard	0.568482	0.322109	1.73661	0.963377	1.49214	0.13125	0.523282	1.24345	0.905066	2.0399
Ints12	3.08381	3.22202	4.06599	3.41912	4.39161	3.42359	2.84326	2.95769	3.21929	3.74566
Mybphl	0	0.0598836	0	0.0671633	0	0	0	0	0	0
Trnau1ap	15.5741	12.0365	12.7339	11.1486	11.1986	12.0685	11.0276	9.60171	10.4933	11.0369
Krt20	0	0	0	0.0440166	0	0	0	0	0	0
Rreb1	11.0483	9.17139	8.80057	9.00917	10.0043	9.72327	10.9774	11.5747	8.19521	8.69536
Ipcef1	0.0804177	0.0781126	1.21327	0.749538	0.964932	0.0424382	0.0683295	0.681746	0.668421	0.996863
Gnpda1	12.7088	11.8936	7.90663	8.45825	7.88736	10.031	11.882	9.93657	9.58521	5.91021
Ksr1	0.781895	0.840119	1.91084	1.57532	1.29219	0.689998	0.826762	1.7053	1.38818	1.97249
Thbs3	0.123828	0.13097	0.367464	0.125907	0.238349	0.0914853	0.210428	0.31089	0.322598	0.323153
Sart1	6.41701	5.2682	5.5488	6.0938	5.57966	9.72411	5.92508	7.30049	6.74574	6.53268
Cuta	32.7731	27.2633	29.2474	32.5537	26.9558	30.0397	31.1842	27.4554	31.1251	29.7105
Syt17	0	0	0.0277429	0.0269329	0	0	0	0	0.0276029	0
Amdhd2	9.19477	9.76688	11.344	11.7157	9.01255	11.9392	10.221	8.75746	11.5269	8.75027
Gprasp1	1.68033	2.0773	1.74808	1.76895	1.72262	2.4296	1.93251	2.36312	1.56239	1.62783
Zfp7	0.49402	0.671804	1.29355	1.17207	0.922095	0.69956	0.615649	0.939636	1.02962	0.945446
Fam178b	0.0354388	0	0.123725	0	0	0	0	0.0404432	0	0.0231212
Syce2	1.84163	2.72699	2.50753	2.43432	2.12691	1.29259	2.12813	3.02643	1.7912	1.7302
Vezt	0.987987	1.32937	1.05745	1.17322	0.902275	1.2321	1.07232	1.46493	1.06464	1.09156
Stil	0.0930644	0.0281235	0.731046	0.283881	0.635113	0.137514	0.0948903	0.637237	0.565723	0.619319
Tbl2	4.21124	4.16889	4.76878	4.39883	5.01859	4.91172	4.34939	5.07521	5.56441	5.36477
Rrm2	0.463956	0.595869	10.2046	6.172	9.29576	0.728399	0.985539	7.04197	5.43917	11.6235
St6galnac2	0.746255	0.638955	1.60663	1.26464	1.30584	0.964848	0.42272	1.58972	1.42571	1.59046
St3gal1	30.8289	20.239	35.0883	31.5153	35.8161	33.2187	38.4824	42.3863	37.8725	39.36
Zfp317	4.93151	4.79768	3.63426	3.58727	4.2333	4.76915	4.86223	5.20314	3.99974	3.50579
Pdia6	190.832	141.18	197.371	222.398	201.438	227.336	149.212	183.626	249.869	207.034
Mrpl1	6.9795	7.02445	5.4594	5.81158	6.65594	6.02191	6.09453	5.42949	5.22214	4.77419
Dcaf7	12.3151	13.6235	15.4628	15.4437	13.0068	15.695	13.364	14.7368	15.6904	14.8757
Pdilt	2.26968	2.50061	1.15558	1.44236	1.32387	3.14412	2.08921	3.07584	1.23187	0.956345
Fendrr	0.669616	0.528879	0.504749	0.412641	0.292933	0.393527	0.387928	1.21573	0.449339	0.337584
Ccdc163	1.29197	1.53381	1.329	1.44658	1.93779	2.13062	1.84267	2.21161	1.60278	0.933222
2410004B18Rik	3.6693	4.15814	3.35756	3.40996	3.67639	2.4595	2.81602	3.51205	2.41552	3.05034
Disp3	0.0116403	0	0.0101597	0.00986309	0.0101844	0	0	0.013284	0.0101085	0
Ccdc34	1.15639	0.998435	1.80233	1.99466	1.77057	1.56377	0.736921	1.88526	1.79323	1.58974
Rabggtb	17.097	18.8989	15.4984	15.9608	17.9504	18.7256	18.7577	18.5529	12.2945	15.2641
Pex11b	10.0361	9.14577	8.96413	8.83475	8.61007	9.44884	9.62251	7.93267	8.13893	7.05738
Dand5	1.20408	1.04611	1.15602	1.07125	1.10615	2.22396	1.17655	1.03058	1.20247	0.864126
AU019990	0	0	0	0.0343626	0.106446	0	0.0689166	0.046281	0.0704351	0.0264586
Mrps12	13.7966	10.2029	12.7202	12.8427	13.6011	13.9975	13.8691	9.75734	12.1498	11.3466
Exoc1	2.33033	2.50361	3.30184	3.03875	2.46253	2.52941	2.53291	3.83368	2.94352	2.81366
4933417G07Rik	0.105247	0.159025	0	0	0	0	0	0	0.0913971	0.137332
Gm10649	0.101907	0.192472	0.222362	0.21587	0.0891611	0.329393	0.259765	0.232594	0.0442482	0.232703
Nkx6-2	0	0	0.138875	0.13482	0.139212	0.0979617	0.045065	0.121054	0.184232	0.103809
Lrrc75a	0.43575	0.475514	0.887427	1.43586	1.27083	0.76013	0.658221	1.49185	1.42954	2.11641
Slc23a2	5.17949	11.4166	7.42687	8.8377	6.54853	6.97789	7.67744	8.50909	8.30381	5.42162
Atg13	13.7423	14.1188	12.6945	12.5277	12.0469	15.111	13.7439	12.8758	12.9787	12.8906
Setd2	8.43055	9.03211	9.33526	8.39556	9.22016	10.0678	9.22172	12.3442	8.76222	9.57021
Nhsl1	0.582725	0.770418	1.05189	0.998734	1.08921	0.880617	0.731444	1.20911	1.2996	1.34792
Ctsj	0	0	0.0636466	0	0	0	0	0.0832191	0	0.570911
Cops7a	25.5445	25.5574	21.8058	22.8144	24.1995	19.9246	26.9109	20.1895	22.6701	21.3391
Cops6	85.2407	69.9856	71.8166	80.6085	86.7128	81.7094	84.6036	60.6666	77.1546	68.4005
Rpl21	0.980907	1.39978	0.713453	0.369398	0.905902	0.754902	0.509337	2.17665	0.567883	0.675522
Derl3	0.301019	0.852806	1.18229	1.59413	1.58022	0.694989	0.511542	2.23292	2.1566	2.06212
Kctd18	1.59134	1.64957	1.55044	1.59924	1.74848	1.98228	1.72947	2.57626	1.47834	1.69014
D330050G23Rik	0	0.0422163	0	0	0.0488908	0	0.0474801	0	0	0.0729147
Inppl1	11.4123	10.9459	10.1513	10.9816	9.60288	11.2726	10.9785	12.0725	11.1342	10.6311
Trp63	0	0.0126196	0	0	0	0.0154263	0.0141931	0	0	0
Mocs2	62.6451	49.1477	36.0776	45.8218	41.9273	72.4902	51.9092	43.4447	45.5669	37.867
Rnf34	8.12659	5.90488	6.50564	6.05253	6.43087	5.87973	6.90503	6.91131	6.06827	6.7879
Ttc39a	0.331072	0.719093	1.76989	1.40262	1.8104	0.840811	0.492286	2.45585	1.7969	1.97099
Tmc7	0.4052	0.595237	0.726971	0.667597	0.768129	0.249472	0.363419	0.770698	0.488719	1.35119
Nkd2	0.151109	0.114161	0.153871	0.128038	0.0661048	0.279103	0.149794	0.22993	0.174965	0.0657249
Matn2	0.509249	0.448851	0.814873	0.862997	0.618828	0.731575	0.4327	0.452013	0.810762	0.88599
Tmub1	4.59738	3.58902	3.41074	4.09025	3.41902	2.97203	4.10163	2.79818	4.92395	3.99926
Stk32b	0.0588037	0.0888505	0.0769865	0.0249129	0.051449	0.0271531	0.0249823	0.0335537	0.0765982	0.0191825
Sdf2l1	20.3563	11.0341	44.2983	37.2812	42.8884	27.5667	18.5374	29.0646	49.7824	58.4242
Ulk2	16.0422	20.4141	15.1255	16.4531	16.03	18.7841	20.9488	18.6252	17.3459	11.8626
Rhbg	4.65509	4.19624	6.78706	6.18549	5.97046	5.81348	5.12398	6.45944	7.94719	5.28041
Ralgps2	3.11949	4.39208	4.02219	4.0249	4.35452	4.77967	4.18069	5.53418	3.97728	3.74668
Tiam1	0.337228	0.352759	2.78486	1.4397	1.98591	0.527044	0.451846	1.76142	1.83595	2.20016
Ypel1	0.33658	0.762843	0.411278	0.427789	0.441726	0.497339	0.314585	0.883451	0.350746	0.570943
Klhl22	6.37452	5.74983	5.05794	6.64522	5.17163	6.60054	6.69655	5.29067	6.10601	3.98246
Ndrg2	404.75	396.309	258.632	339.959	271.694	404.273	399.046	279.218	337.078	224.956
Man2c1	7.66183	7.85228	8.2495	8.35452	7.47281	8.40978	7.60404	8.85127	8.61692	7.98983
Setd6	8.04542	7.4035	5.38537	6.50954	6.35113	7.87698	6.52766	7.66277	7.30187	5.91996
Porcn	1.17224	1.46679	1.15103	1.11743	1.02563	1.38706	1.46292	1.04514	1.52697	1.3145
Gm12250	2.58284	1.27258	6.59961	4.05983	5.33836	2.1433	2.06737	2.39222	4.61592	4.34709
Satb2	0.190835	0.196599	0.15142	0.176399	0.166967	0.19226	0.147408	0.356372	0.180787	0.147143
Mark3	15.6378	15.5508	14.1141	13.1499	13.6042	15.6726	15.0991	17.7109	13.1942	14.3183
Itgb3	0.822581	0.99167	3.81891	3.29218	4.19569	1.34154	1.15993	4.47399	4.05802	5.64077
Zkscan3	9.91211	10.4544	7.90498	8.82694	7.75413	10.4463	9.61116	11.4893	9.35036	8.85079
Ripk4	2.85107	2.28189	1.60147	1.57863	1.45717	1.56416	1.41513	1.22415	2.01012	1.21552
Pde1a	0.326324	0.575243	0.886102	0.553005	0.523436	0.552503	0.662373	0.682742	0.50379	0.67419
Enpp4	5.81354	4.40867	5.88135	5.28047	6.64704	4.37239	4.77127	5.00099	5.50746	5.74682
Gimap8	2.78825	2.60212	2.91078	2.73315	2.98961	2.70122	2.253	2.93241	3.10975	2.63951
Igsf1	0.0181194	0.0136889	0.0316295	0.030706	0.0158532	0.0167335	0.0461872	0	0.015735	0.0354646
Fbf1	2.28101	2.13738	1.96002	1.85784	1.57801	2.87405	2.38886	2.21971	2.39543	1.54587
Atraid	44.9985	41.3928	29.0926	34.8627	37.73	32.9953	44.9609	29.3614	31.9309	28.8824
Dock9	2.85872	3.4738	3.56345	3.13188	3.23392	2.9896	3.25008	3.63919	3.30771	3.60937
Wdr76	0.942597	0.712117	1.14868	1.05487	1.27596	0.903351	0.664905	0.953924	1.22011	1.04429
Crtac1	0	0	0.0626306	0	0	0	0	0.0818906	0	0.0234082
Gm38402	0	0.0490761	0	0	0.11367	0	0.0551952	0.148266	0.0564114	0
Paqr7	7.92849	8.57512	6.66764	8.16777	8.91881	8.59064	11.5077	6.82043	6.4038	4.82684
Phf23	9.03296	7.56383	9.98127	8.18169	8.91542	8.62973	6.42747	7.97259	7.6897	9.49319
Ms4a8a	0.467386	0.282482	4.40574	2.05934	1.63572	0.431638	0.317704	1.49348	2.35411	5.30586
Tpm1	7.71138	6.89777	9.77276	10.4283	10.4172	9.31501	7.41712	9.57474	10.9824	13.8456
Gramd4	2.16068	2.14784	3.09677	3.4496	3.72118	3.00363	2.9181	3.40019	3.04165	3.20517
Polk	1.75298	2.1085	1.69107	2.28665	1.59427	1.5763	1.56787	2.76388	1.74263	1.88107
Syne1	3.89047	4.79294	7.51547	6.91031	6.81905	5.82915	4.21643	9.47658	7.03177	8.17291
Dbi	331.666	340.313	387.475	355.8	415.023	366.354	407.547	452.868	347.676	363.774
Daxx	4.61018	4.25394	5.77462	5.39728	5.17283	4.51757	4.39563	5.94394	5.59268	6.54368
Cyp1a1	0.653234	0.329005	0.158374	0.3075	0.222263	0.234606	0.370028	0.207077	0.252121	0.071031
Cyp11b2	0	0	0	0	0	0	0	0.0598056	0	0
Cyp46a1	1.43629	1.57513	1.01097	0.588871	0.324296	1.88268	0.590511	1.32186	0.804696	0.483649
Eif4ebp3	4.04218	7.10341	4.83189	6.03104	5.68934	4.788	5.89851	6.01693	4.6549	5.61842
Mprip	8.4077	8.89027	8.81142	9.24272	9.06527	10.2831	9.31493	11.4319	9.26911	8.49828
Grin3a	0.0655832	0.0990941	0.0915865	0.0333421	0.0459045	0.169588	0.0668699	0.149689	0.0683433	0.128364
Epc1	4.87119	5.94731	6.14965	4.8461	5.49866	5.92452	5.63565	8.73566	5.81648	5.74609
Dnm1l	10.6354	10.9875	12.0943	9.91475	12.0615	11.1125	12.2569	13.9213	12.1361	12.564
Exoc3l4	0.20085	0.325155	0.751301	0.656428	0.627605	0.370976	0.365698	0.654893	0.598009	0.636478
Klk1	0.105577	0	0.368592	0.0894576	0.092372	0.0975016	0.0897067	0.120485	0.27505	0.137762
Rfc1	6.6172	7.94369	7.75679	7.05853	8.07542	6.66483	6.1502	7.99151	8.27557	7.26523
Rbp4	1538.5	1445.45	864.47	1060.25	915.217	1396.7	1389	904.888	875.211	819.989
Rbp1	4.00412	3.22865	12.2991	11.8095	11.6889	6.47125	5.49591	8.30426	10.8662	12.8107
Zfp850	0.0772551	0.058365	0.269716	0.157104	0.216297	0.0713462	0.0787708	0.12343	0.053671	0.16129
Tnip1	3.61578	2.33069	5.29841	5.05939	6.44319	3.86003	4.56613	5.03493	6.42396	7.25022
Smarcd1	3.04743	2.15687	3.27577	3.42475	3.48019	3.79195	4.17021	3.62419	3.98353	3.24393
Kis2	0	0	0	0	0	0	0	0	0.086492	0
Lpcat1	0.668342	1.07296	2.74653	2.00565	2.26591	1.46591	1.20674	2.19282	1.93464	2.57992
Dnm1	0.0489675	0.12948	0.0854785	0.0829827	0.107108	0.158278	0.208034	0.195588	0.0850473	0.127791
Secisbp2l	16.7504	17.2063	15.763	15.4631	17.0109	17.3911	18.9189	16.1263	15.6961	16.4163
Rragd	0.562765	0.527784	0.338749	0.493287	0.526336	0.448036	0.511149	0.420774	0.320188	0.316519
Lrp8	0.024805	0.0655892	0.62785	0.273232	0.390647	0.0458156	0.0421528	0.43877	0.53852	0.606878
Hsf4	3.92338	3.61788	1.81289	2.59106	1.86778	4.04957	3.4807	3.48974	3.25677	1.35514
Ampd3	0.595318	0.496279	2.88466	1.7568	2.42469	0.758324	0.540716	1.89759	1.69354	2.97327
Mgst2	0.336021	0	3.81267	2.70483	2.35196	0.310321	0	1.34215	3.50163	2.63074
Sh3bp1	0.965176	0.789939	6.73931	4.53207	5.06676	0.817075	1.05929	3.90104	3.38758	6.42824
Usf1	8.71918	8.73274	9.65404	9.16107	8.93642	9.34065	9.39825	10.8033	10.8601	10.1745
Wdr44	1.47671	1.79232	1.71147	1.76406	1.94861	1.4979	1.68669	1.74049	1.51363	1.68997
Adamts10	1.04271	1.41794	2.81114	3.02356	2.02732	1.92591	1.71287	3.88716	3.1994	3.25026
Col26a1	0.0359043	0	0	0	0	0	0	0	0	0
C2cd6	0	0	0.0117266	0	0	0	0	0.0153327	0	0
Itpa	12.2418	6.12312	7.07402	9.15663	10.5629	8.18671	8.24957	8.28592	11.6572	9.58421
Rint1	5.06019	4.35578	3.96153	4.44353	5.20543	3.4553	3.88263	6.57971	4.12797	5.38227
Vasp	9.30097	7.80748	29.4521	23.1859	23.3516	9.91744	9.04822	19.4853	25.2455	32.3636
Pla2g4a	0.56356	0.676208	3.12488	2.19096	2.6394	0.734761	0.647852	1.43761	2.64851	2.44399
Igfbp7	63.1202	64.5686	82.9652	81.4613	77.3305	73.4623	68.1561	72.3189	86.6016	89.652
Gdf5	0	0	0	0.0369717	0	0	0	0	0	0.0284676
Rgl2	4.7475	3.71661	5.22461	5.71336	5.147	5.05158	3.97541	8.08759	5.3775	6.37433
Ptpra	9.95847	9.75108	12.1394	11.6671	11.6578	11.8428	11.7942	12.6345	12.8029	10.762
Rabggta	11.8445	10.9076	9.25685	10.8232	10.5663	11.7965	10.9849	12.3244	12.706	10.2277
Ccdc186	3.98297	3.93312	4.42074	3.97278	4.91167	3.85211	4.03713	4.5812	4.82058	4.68565
Slc16a11	2.76471	2.65438	2.11143	4.00195	2.46932	3.40434	3.81734	5.12707	4.80178	2.29229
Timm10b	6.98413	6.77844	8.27605	6.95452	8.9206	6.44995	6.97388	7.85401	7.92441	9.44584
Arvcf	3.75271	4.29056	4.02855	4.38704	3.3887	5.39311	4.63798	5.83995	4.35677	3.69218
Syt8	0	0	0	0	0	0.0562351	0	0.0694912	0.0528793	0.0397278
Kcnj15	0.0740292	0.167784	0.0646133	0.18818	0.242888	0.102551	0.23588	0.0633622	0.0803592	0.132821
Palld	22.1602	15.8889	17.895	17.433	17.6135	23.3813	21.3542	21.4577	19.7899	20.4796
Csde1	77.0735	71.4059	61.9501	62.4482	64.5459	67.663	63.5637	56.3377	58.1854	58.2541
Dctn6	5.82029	5.47399	6.79061	6.13943	5.61196	5.70421	5.09679	5.42219	5.05437	6.54841
Slc26a1	74.8989	63.0682	51.9726	58.3492	57.334	60.0574	67.5649	59.5693	66.8658	47.4619
Fgd4	3.22894	4.56293	3.6698	4.25156	4.47136	3.91518	4.34235	4.53322	4.21613	3.25089
Tpk1	7.11897	9.86969	6.544	6.93047	6.49364	6.11986	6.62802	6.7414	5.52448	5.68222
Mgme1	4.42722	3.44307	3.26745	3.91679	3.50324	3.66772	4.12131	3.97504	3.675	2.82471
St7	3.48388	3.57399	3.77694	3.72881	4.29948	3.25128	2.96019	3.38992	3.85342	4.01956
Azin2	0.577544	0.927191	0.346558	1.0399	0.3474	0.700049	0.552071	0.617906	0.282117	0.376804
Ddit3	5.68999	5.70235	9.42577	6.78912	5.38472	7.18512	5.52535	7.55364	8.26897	6.28816
Ltbp1	0.367266	0.624293	0.801381	0.93358	0.929566	0.593557	0.557249	0.9131	1.10488	0.915666
Cc2d2a	1.65718	1.89859	2.0027	1.94423	1.75264	1.95087	1.51639	2.74326	1.64469	1.59207
Gpr135	0.646691	0.854988	0.451549	0.712343	0.396065	0.925704	0.879171	0.885613	0.280795	0.949313
Ffar4	0.217823	0.0548539	0.25349	0.246089	0.127053	0.0670542	0.0616935	0.0828606	0.189158	0.284226
Aida	2.18072	2.94693	3.29735	3.66953	3.54722	2.38267	2.27048	3.43505	2.98732	2.92567
A730020M07Rik	0	0	0.0319963	0	0	0	0	0.0836715	0	0
Homer3	0.248202	0.500034	0.974848	0.701026	0.90483	0.49664	0.351489	1.18021	0.718467	0.944611
Hint3	29.9358	31.5087	19.2791	23.2721	19.1988	23.62	26.7942	17.7449	24.4821	20.3842
Etfdh	171.157	166.223	116.453	127.931	133.65	184.806	181.222	121.953	125.761	100.385
Alg6	3.15055	4.07331	3.3168	2.7521	3.86479	2.39965	3.09093	3.85491	2.73595	2.79717
Tspan2	0.347808	0.437938	1.09285	0.805529	1.37952	0.364033	0.394035	0.793844	0.724891	1.11946
Rufy3	6.93265	8.72138	5.38906	6.5298	6.16035	8.9748	8.24415	8.28247	6.86696	5.71437
Als2	43.357	42.8509	25.9907	32.6257	23.7861	41.4904	35.9343	30.9761	31.3741	17.9437
Nus1	12.5387	12.0563	11.3456	11.2001	12.6007	10.8914	10.4676	11.5325	11.8024	11.9705
Cttnbp2nl	1.15302	1.81859	3.83126	2.10823	2.86715	1.62527	2.1141	2.07765	2.49445	3.08823
Adamts18	0.0172363	0	0	0.0146047	0	0	0	0	0	0
Mettl18	2.33508	2.06654	1.97985	1.80898	2.04303	1.97164	2.09746	1.90344	1.15874	1.78463
Zfp819	0	0	0	0.106593	0	0	0	0	0	0.0273581
Tm4sf1	3.8401	4.73108	4.27983	4.38013	3.28228	4.77399	3.31307	3.94413	3.89911	2.81373
Ubap1	6.48461	7.03075	6.2564	7.14294	6.54761	6.91121	7.0288	6.78028	6.25527	6.19744
Iqch	0	0.145427	0.0240016	0	0.144359	0.177772	0.0233657	0.0941475	0.0238805	0.0179412
Slc2a4rg-ps	1.8291	1.7657	1.65558	1.46374	1.15579	2.50252	1.18001	3.40167	1.5884	0.972359
Retreg1	15.4898	28.2756	17.6373	18.366	17.3591	12.877	22.0025	14.6562	13.679	15.6462
Fhl1	1.33172	2.99248	2.5333	2.66186	2.7187	1.76596	1.94393	3.11748	2.66878	3.23033
Hnrnpf	15.1545	13.2123	15.7365	15.277	14.1469	14.8076	13.7675	13.3569	16.1565	15.9783
Sfxn4	0.380495	0.444253	0.301908	0.41033	0.332906	0.383337	0.382082	0.71055	0.450578	0.315947
Sfxn3	0.425656	0.667889	1.05739	1.08201	1.51832	0.846676	0.667703	1.12099	1.3364	1.64489
Camsap2	6.53117	7.44045	5.8588	5.51206	6.16782	6.0436	6.13299	6.13726	5.30034	5.97737
A930033H14Rik	1.49891	2.52217	0.624397	1.09687	1.01338	1.10112	1.15782	2.37148	1.00583	0.91125
Psmc5	48.6307	40.5094	42.0996	44.226	42.2712	56.4681	42.8686	37.5108	53.9926	43.0445
Fli1	2.03878	2.06973	9.11973	5.74935	7.91554	1.76516	1.56991	4.58064	6.52866	8.91615
Peg12	0.0766231	0.115775	0.167193	0.227236	0.268159	0.212288	0.097658	0.131165	0.266159	0.424922
Cldn10	0.0699464	0.15853	0	0	0	0	0	0	0	0.136904
Rad18	0.524248	0.792122	1.7649	1.14225	1.80195	0.484151	0.604532	1.79483	1.46333	1.41699
Mrpl53	38.8256	33.8922	33.1754	32.0685	37.5379	33.8975	37.425	28.8562	32.1581	27.4594
Tspan11	0	0.0181543	0	0	0	0	0	0	0.0626034	0.0156778
Nadsyn1	10.5922	10.6023	8.61085	10.3683	8.36412	9.81739	10.5921	11.0406	9.99531	9.25576
Trim42	0.0410647	0	0	0	0	0	0	0	0	0
Lrrc40	5.57079	6.03968	4.86223	5.05743	5.31714	3.7082	4.54899	5.69693	4.64922	4.57855
Cxcl11	0.378338	0.524019	0.330217	0.64115	0.827547	0.640568	0.26789	1.72706	0.438068	0.452535
4933439C10Rik	0.587582	0.710254	0.512846	0.829787	0.788274	1.01293	0.865381	1.29641	0.578294	0.48558
Pdcd4	40.362	48.7885	36.3335	41.8778	38.6029	60.7727	42.0281	44.9778	37.7309	35.7305
Pik3c2g	8.27133	9.67172	6.1779	6.6123	6.31987	7.23666	7.4801	8.39052	5.86671	6.83757
Zeb2	2.25491	3.4332	5.23318	4.69972	5.40463	2.68084	3.01708	5.76779	4.23145	5.36042
BC031181	43.7531	29.705	25.556	32.1819	30.083	36.6209	30.7788	25.2044	34.145	26.3624
Cyp39a1	6.74066	5.70749	2.95586	2.42809	2.64964	3.75912	3.65227	2.89863	2.82784	3.20804
Rpap3	3.3565	4.05725	4.57014	4.2471	4.69871	4.54633	3.87866	3.62618	5.01345	5.75204
Armcx3	0.340547	0.343037	0.767849	0.769476	0.645567	0.576583	0.506375	0.809658	0.690043	0.814664
Lama1	1.09452	1.23633	1.73439	1.68375	1.34812	1.58	1.32728	1.78267	1.88252	1.49058
Fanca	0	0.117789	0.583206	0.641668	0.506673	0.143987	0.170326	0.635459	0.812369	0.726578
Naa30	8.17543	6.93552	6.35824	6.59829	6.95311	7.67667	6.8107	7.21894	6.46499	5.67653
Nkg7	0.124406	0.375948	13.6814	6.32475	11.4289	0.919129	0.317118	6.95672	8.53478	10.7951
Rap1gap	3.06733	2.95657	2.81566	2.48699	2.29039	3.12576	4.49354	2.6857	2.18146	2.34623
Chchd6	3.86246	4.68241	2.82238	4.03385	5.5013	3.48408	4.73199	2.25519	2.96415	4.10226
Olfr78	0	0	0	0	0	0.0267181	0	0	0	0
Zfp57	0.0626657	0.0946858	0.164085	0.238942	0.109656	0.086809	0.133115	0.250302	0.190467	0.183981
Rapgef4	18.4454	25.2673	20.0571	19.0807	18.6488	23.9786	25.7839	26.7804	19.4108	14.0483
Zbed4	0.715187	0.383906	0.689928	0.462469	0.60927	0.347624	0.223883	0.558438	0.555696	0.67535
Gtf2h3	5.16343	4.3885	4.80492	5.115	5.0159	4.97888	4.54857	4.80937	4.68177	5.32559
Fcgrt	103.743	106.539	101.444	113.957	104.876	117.158	108.627	101.244	113.931	96.3799
Mapk1	17.6911	19.7731	18.2596	16.253	19.1733	12.7164	17.2783	16.038	15.8407	15.1772
Ahcyl1	33.1889	34.3094	28.905	31.8241	32.1714	38.6768	34.2458	33.652	33.2171	25.7502
Rgs17	0	0.0186597	0.0215575	0.010464	0.0108049	0.0228099	0.0104932	0.0422802	0.0214487	0.00805712
Mzf1	0.365541	0.361133	0.294505	0.309732	0.14761	0.415486	0.430053	0.577606	0.366274	0.42194
Cdk2ap1	6.23037	6.2963	7.62721	6.23899	8.70765	5.00659	6.53136	6.64847	5.69155	9.07992
Srcin1	0.0726076	0.0219416	0.0887215	0.147653	0.139758	0.241395	0.135726	0.447447	0.126106	0.11369
Tsnaxip1	0.0457658	0	0.0399447	0	0.0400418	0.0845308	0.0777728	0	0	0
Phyh	515.044	565.154	351.734	387.977	341.302	517.348	523.622	358.412	339.234	274.382
Vdac1	87.1582	84.9974	66.2637	71.0948	68.9752	79.4775	85.0416	72.1767	72.9003	59.2347
Grb2	15.0534	15.2508	19.4659	16.7227	19.2705	14.3185	13.9695	15.675	18.7051	20.2987
Pax7	0	0	0	0	0	0	0	0	0	0.0154357
Elane	0	0.0830559	121.19	76.292	93.8788	0	0.093412	56.2069	75.135	131.689
Zcchc18	0.0202406	0.0611659	0.0529985	0.0857518	0.106255	0.037385	0.0171981	0.161692	0.0351541	0.0924384
Smarcd3	0.469066	0.620151	0.511756	0.496814	0.512999	0.595636	0.498197	0.936781	0.712844	0.688569
Khdc3	0.0599896	0.0906423	0.209437	0.355814	0.419893	0.0554013	0.0509721	0.273843	0	0.156555
Rab5a	18.269	20.5251	17.8498	16.8211	18.3423	16.8716	18.3584	16.2103	14.5645	15.3804
Slc25a23	104.452	110.89	98.7284	105.94	103.496	98.6853	119.732	101.349	115.708	101.985
Cd68	4.46097	5.1472	19.1139	13.1265	16.8185	4.71901	5.99574	8.0529	13.8053	19.156
Sh3kbp1	0.628522	0.487334	3.03162	1.86397	2.41672	0.794299	0.646475	2.0197	2.14016	2.60066
Pan3	5.18428	7.58203	7.92281	7.01185	7.052	6.97387	6.63243	10.6718	6.20095	7.41565
Cobll1	10.5412	14.833	7.88611	9.44868	9.27285	10.4039	12.1636	10.9638	7.74701	8.04639
Dguok	9.84649	10.1795	8.14177	7.31856	9.2951	7.25875	8.88012	7.19557	6.9756	8.11464
Rpl3	88.1373	77.029	99.3694	89.3526	89.5327	80.4353	77.604	69.6281	88.8651	87.8545
Cntn6	0	0	0	0	0	0	0.024012	0	0	0
Ap1ar	8.57011	7.61548	6.98578	7.19768	6.37515	7.63569	7.02525	6.50584	7.31119	6.40419
Barhl1	0.0259074	0.0391452	0.0678365	0.0439039	0.0453342	0.0478517	0.0440261	0.0886974	0	0.118318
Fmn2	0.0314009	0.0830301	0.0959244	0.0798203	0.0549471	0.173995	0.0667021	0.125423	0.0954406	0.0717036
Srfbp1	4.10962	2.96102	2.59055	2.93406	2.89648	3.30332	2.48958	2.95293	2.41226	3.00396
Ccdc30	0.0429297	0	0.0562041	0.0181877	0	0.0198231	0.0182383	0.0734878	0.0186402	0.0280084
Myl12a	17.3432	20.6355	25.7844	20.5375	26.8679	16.0167	17.1698	15.9186	19.1141	26.229
Stard3nl	4.83851	4.53624	6.15656	4.64313	4.94741	4.62995	4.70559	4.98955	6.58112	5.21057
Xaf1	1.05113	1.38235	2.4465	1.94624	2.45244	0.970737	1.42239	1.86599	2.33274	1.47317
Kansl2	2.96543	4.08061	3.07355	3.14085	3.45166	3.0565	3.41956	4.38131	2.5752	3.04028
Otub1	19.6616	20.3217	21.4246	21.6678	20.3685	20.6085	20.3958	17.6888	23.3068	23.806
C2cd5	1.695	2.04239	3.20227	2.94516	3.32269	2.19943	2.00536	4.0646	3.40971	3.91951
Capza1	7.73386	5.05259	12.3384	8.5405	9.59522	5.59093	5.76338	5.75135	9.77141	10.1949
Asap1	4.27736	5.42511	8.10701	6.3227	7.67598	5.79556	5.38528	8.97887	7.59164	8.8201
Alyref	25.1069	16.4028	28.4642	24.8319	27.3607	21.7013	17.4611	18.7616	30.4155	28.5053
Prkacb	13.556	17.896	14.4031	14.2356	13.4454	14.3207	14.9349	14.7433	15.0392	11.6885
Scyl2	7.98438	9.2218	9.34042	7.03101	9.34482	7.12275	8.50688	9.49351	6.11688	8.76838
Rgs19	0.294733	0.927774	7.71735	4.82819	6.7476	0.771205	0.876503	3.64381	4.73502	7.94802
AY702102	0.0860787	0	0	0.145873	0.0753126	0	0	0.294702	0	0
Ctbp1	24.328	21.9198	27.5646	26.9324	28.6299	22.7307	25.2069	28.1819	26.9301	28.2615
Txndc16	2.31567	2.85932	2.9339	2.76385	2.65782	2.32252	2.53882	2.78475	2.81099	2.17685
Mfap2	0.171573	0.194431	0.449251	0.145378	0.375286	0.316901	0.364457	0.587404	0	0.279847
Ncor2	9.16277	8.84376	12.5163	10.8905	12.2983	12.9498	9.6281	13.398	12.1475	12.1709
Fam229a	0	0	0	0	0	0	0.154013	0.206855	0.157406	0.118258
Ncan	0	0	0	0	0	0	0	0	0	0.00920846
A830082K12Rik	0.131639	0.0663006	0.114895	0.0371802	0.0767829	0.162094	0.0372837	0.150228	0.114316	0.114512
Ablim2	0.833665	0.711088	0.985821	1.00261	0.799984	1.19211	0.845451	1.68795	0.957494	0.701811
Fgf1	23.6749	26.2719	22.4703	21.3977	30.1992	33.8835	29.6137	29.0555	25.0533	25.5578
Armt1	8.7009	6.40655	6.39918	6.43688	7.3808	6.52622	7.01773	7.15735	6.3669	5.84958
Ncbp3	4.52276	3.38039	3.9475	3.64131	3.59095	4.34034	3.41896	3.5083	3.56418	3.71733
Slc15a3	2.41534	1.88992	9.86303	7.16302	8.22658	2.42976	2.82188	5.95582	9.55109	11.8187
Ccnc	4.5374	4.33739	4.0411	4.06042	4.92187	4.27588	3.59964	3.98928	3.25678	3.91184
Atp2a3	0.3733	0.431328	10.1387	6.92152	7.72339	0.527262	0.503767	5.8389	7.3607	9.95691
2810004N23Rik	15.003	13.3803	14.3723	11.4722	12.9345	17.0322	13.9915	12.6951	12.838	10.6478
Rwdd1	6.35646	8.33323	7.34289	7.44532	8.50573	5.007	8.73687	7.68077	6.16939	7.37941
Grtp1	13.1537	10.6673	8.56185	10.8936	10.5333	13.1085	12.9445	11.0252	10.6483	6.93333
Podxl	2.6946	2.30811	3.9253	2.94243	2.83906	2.59365	2.59591	2.94517	3.55944	3.89984
Zfp617	1.85268	1.58111	2.00632	1.51168	1.50089	1.93277	1.42843	2.03599	1.22155	1.05204
C1ql1	0	0	0.0588127	0	0.0589556	0.0622295	0	0.0768986	0	0
Bpnt1	33.3069	25.0602	21.6449	26.1511	22.4497	30.5922	26.6853	23.0333	26.4087	21.2578
Ube3a	12.8735	14.1653	11.3032	9.49331	12.455	10.7324	10.4904	12.2595	8.499	8.99378
Ubb	101.08	107.306	141.899	121.039	128.095	99.8642	119.678	88.5636	117.435	107.536
Nob1	7.00075	5.28895	5.89591	4.05867	5.80278	4.93404	4.80048	6.1672	5.43954	5.5691
Med21	11.2813	10.8739	15.5052	10.1082	15.6563	7.42462	9.14479	9.47076	9.45889	12.6054
Sostdc1	0	0.0436388	0	0	0	0	0	0	0	0
Ftsj3	17.226	11.1236	14.307	13.5903	13.4717	16.0862	13.928	12.886	12.8977	15.1104
Gdpd3	0.189405	0.500824	0.247972	0.64195	0.331432	0.437296	0.482803	0.972681	0.657922	0.803223
Tjap1	2.88422	3.38625	3.36783	3.56672	4.16033	3.74346	3.60977	5.55996	4.70471	4.47547
Mrps7	34.1001	29.7423	25.1645	28.9429	27.9609	28.0166	30.4501	25.7014	29.9144	24.9296
Stau2	2.40387	2.57986	2.25499	2.113	2.22115	2.8217	2.72974	3.17918	1.79489	2.13999
Paqr5	0	0.0873274	0.0756668	0.0979433	0.126418	0	0.024554	0.0659571	0.10038	0.056561
Clasp1	4.49777	4.24508	5.47149	4.60999	5.06116	4.08315	4.09233	6.33979	4.78	5.76915
Rbm10	8.82469	6.68755	9.15686	8.42651	7.60145	7.26663	8.3339	8.69896	7.52105	9.41155
Slc41a3	0.723262	0.690205	2.32573	1.16116	2.06493	0.386704	0.937987	0.999161	1.6198	3.20377
Flot2	18.8804	17.9431	24.241	24.3705	24.9174	17.3711	17.8115	20.6202	26.3559	25.1656
Ccnyl1	0.760729	1.22781	1.3883	0.908278	1.90599	1.05382	0.852045	1.49954	0.960903	1.5792
Ecm1	66.3814	77.0951	44.6036	50.9241	49.742	67.5968	74.7217	48.2354	47.707	47.3723
Cd82	31.8961	31.2341	26.2241	32.3904	27.0547	34.9431	30.7841	28.2866	32.0122	27.8947
Anks1	6.04687	7.16492	6.99551	6.92418	5.98933	6.019	5.81651	7.51922	7.50515	5.69438
Syt6	0.0946495	0.128711	0.0826108	0.0962385	0.0496869	0.0349641	0.160844	0.064809	0.0657553	0.111153
Dnmt3a	3.40633	4.03298	4.81016	4.73002	4.23468	4.7046	3.64595	4.6648	4.90068	4.21255
Mpv17l	5.10391	5.26976	3.63803	4.01232	4.29189	4.21599	4.52945	4.1096	4.18602	3.01542
Pde4dip	14.4433	13.5629	11.7945	11.8673	12.2471	16.5722	13.9922	14.8596	13.3164	12.1767
Pomgnt2	2.78014	2.42576	2.39235	2.12343	2.91206	2.53134	2.2957	2.01089	2.38029	2.32477
Ankrd10	1.33725	1.94035	2.07495	2.30213	2.33999	1.82304	1.74944	3.27017	2.08291	2.13266
Nsg1	0.364477	0.357964	0.699861	0.401479	0.446448	0.40392	0.61938	0.332756	0.348165	0.642044
Prkar1b	0.164406	0.124206	0.0860968	0.139305	0.258918	0.0607325	0.139693	0.112573	0.114217	0.128715
Tmem159	0.573451	0.758158	1.5641	1.09327	1.37975	0.595789	0.791784	1.55427	1.36947	1.77713
Thumpd1	6.01539	4.28031	5.46395	5.24515	5.87501	5.5876	5.55691	4.62977	5.10231	5.27081
Brdt	0.241534	0.440982	0.263516	0.358151	0.352208	0.204472	0.495966	0.298612	0.349582	0.249506
Adgrv1	0.0418636	0.102789	0.0776451	0.097548	0.141932	0.111152	0.0755879	0.0836066	0.0908864	0.0409693
Ctu1	2.75581	2.51701	2.76429	2.54418	2.95094	3.34273	2.51631	2.81639	2.96466	2.44201
Ube2m	19.299	18.4324	23.7173	20.0168	22.3631	22.3532	22.8147	21.5087	23.2613	21.9819
Ccdc136	0	0	0.0212564	0	0.0426161	0.0449827	0.0827729	0.0277931	0	0.0635568
Mrps35	22.6551	20.553	14.8095	17.9111	14.5967	15.2322	20.5384	14.063	14.5702	14.0386
Gpr84	1.04338	0.24633	1.93517	1.65765	1.08405	0.602234	0.554088	1.63723	2.32182	2.12727
Eva1a	41.7041	47.6275	24.5161	35.5308	24.4255	29.1103	33.9284	24.4821	22.1569	22.8419
Pcdhgb8	0.156374	0.28353	0.163781	0.0529996	0.246268	0.173296	0.132868	0.463984	0.135796	0.265257
Znf41-ps	0	0.100409	0.077335	0.0187692	0.0775229	0.0613709	0.037643	0.101117	0.0769449	0.101164
Tmem141	9.7787	8.0395	9.03698	9.74791	7.63299	7.52564	7.82004	6.56445	7.74259	7.13044
Rsph6a	0.085823	0	0	0	0	0	0	0	0	0
Thy1	0.582954	1.05699	2.54403	1.23488	1.68314	0.753712	0.594391	0.864855	1.82246	1.90167
Thrb	9.79793	12.2748	8.25543	8.48506	8.35649	9.63277	11.157	10.53	8.69616	7.09709
Thpo	4.9927	3.98483	5.55251	4.5716	6.69329	4.53646	5.88436	6.89241	5.5245	6.51472
Adam17	6.15746	5.6259	9.13822	8.60771	8.71309	6.93877	6.66736	8.87883	8.59022	8.64368
Prap1	0.813042	0.491392	0.141926	0.137782	0.426812	0.150171	0	0.556711	0.42363	0.10609
Uox	726.272	784.264	421.99	477.141	362.036	473.52	472.781	355.544	302.958	357.473
Patl2	0	0	0.0362687	0.0352097	0.0727135	0	0	0	0	0
Tmem86a	3.95308	4.22375	8.03423	7.84749	8.39961	3.28566	4.99032	4.38241	8.53315	9.87422
Plce1	2.71231	2.56339	3.72273	3.38872	3.88998	3.61485	2.88301	4.21205	3.79632	3.76122
Gpr21	0.308227	0.498986	0.307455	0.671575	0.616403	0.406646	0.374136	1.30651	0.267666	0.430917
Pde2a	6.81449	7.50784	12.2849	10.3452	10.4516	7.47327	8.46121	8.79516	9.82767	11.75
Rhbdf2	2.54592	2.64225	7.67634	5.40394	6.56999	3.53867	3.53982	6.6913	6.25302	10.7547
Mtmr11	1.04308	1.6304	1.72663	1.67622	1.54201	1.66086	1.86425	2.66807	1.56175	2.04159
Rps27l	99.0843	90.8497	71.2125	79.0985	87.2061	61.6374	82.3166	60.0612	68.683	67.9061
Ppa1	106.779	70.1424	81.0353	80.3939	91.232	87.4059	82.7462	75.6694	94.2909	96.1216
Mfap3l	0.0296432	0.0559873	0.0905547	0.113028	0.0648391	0.0136879	0.0755618	0.202975	0.102969	0.11604
Ifi30	12.2691	13.631	49.4932	35.0314	42.1263	12.7589	16.5571	25.7676	38.7681	51.1221
Nipbl	7.69705	10.5934	9.82688	9.30106	10.155	9.92911	9.54257	11.6798	8.54495	9.70012
Rbm12b1	2.55628	2.76887	2.44619	2.8706	2.20961	3.21405	2.32904	3.44447	2.96876	2.65237
1810012K16Rik	0.373219	1.26882	1.14012	0.632475	0.65308	0.51701	0.792795	0.638883	0.810264	0.97399
Nox4	1.7781	5.156	1.59758	2.41503	1.44132	1.85944	2.04405	1.25332	0.81747	0.801817
Eral1	9.4413	8.46065	8.4596	6.85092	7.68926	7.55971	9.08888	7.27853	7.50109	6.61844
Insm2	0.0326161	0.0492818	0.0569351	0	0.0285367	0.0301214	0	0.0372218	0	0.0212795
Nqo2	40.807	35.7972	21.7803	29.6614	23.4521	31.3587	35.8416	26.8801	24.9275	17.178
4930526I15Rik	3.66277	3.89919	4.28675	3.17409	3.86016	3.53638	3.46585	4.17999	3.25306	3.85608
4930511M06Rik	0	0	0	0	0	0	0	0.0336319	0	0.0192272
1110038B12Rik	9.44454	14.7893	13.3391	12.6586	12.9208	12.3696	11.0889	11.5621	9.54378	14.9005
1110020A21Rik	0.994844	0.751588	0.506513	1.19419	0.725347	0.995315	1.26795	2.74371	1.00791	0.378619
Angel2	5.9617	5.9468	5.18089	5.44511	5.98379	5.55339	5.1752	6.03779	5.0427	5.16924
Cpeb3	2.6898	3.08278	2.53442	2.46042	2.07258	2.56875	2.45429	3.41845	2.03058	2.11384
Armh3	3.80681	3.562	3.96275	3.49194	3.94182	3.41888	3.91711	4.7828	3.33618	3.71409
Dhx30	8.63082	7.02985	7.92539	8.15106	7.88565	9.05005	9.20502	8.90054	7.92445	8.38779
Marchf1	0.587306	0.8874	3.40516	2.13273	3.02805	0.658611	0.695069	1.84316	2.3133	2.20324
Efemp2	0.752243	1.42077	2.80532	2.14396	2.18389	1.64203	1.24928	2.34127	2.73178	3.45778
Mmaa	3.7472	2.66229	2.04585	3.067	2.56702	3.76984	3.27877	2.71138	2.56173	1.9038
Npy4r	0	0	0	0.0450344	0	0.0490838	0	0	0	0
Gpr12	0.732916	1.57806	0.991527	1.33519	1.2825	2.13211	1.21436	1.88193	1.01835	1.26716
Cstf2	3.12375	2.99993	3.37338	3.1403	3.73672	2.99892	3.07407	3.40373	3.78549	3.52334
Hap1	0.300207	0.329893	0.357304	0.53187	0.525319	0.504083	0.579729	0.685199	0.639903	0.480753
Ugt1a1	103.084	113.706	72.2845	85.78	72.3779	95.7496	98.4213	72.1718	84.9493	64.1895
Ormdl2	9.11138	5.77475	6.67155	7.25396	7.43678	6.60735	6.91045	5.65261	7.38134	5.58543
Tec	8.09596	8.64331	6.96669	9.17873	7.08338	11.1273	10.3023	8.89218	7.75673	5.72837
Tom1	2.91675	2.91647	2.8827	3.23466	3.34004	2.53521	3.79035	2.83912	3.42689	3.2742
Sgpl1	31.1095	30.0702	24.8934	28.284	25.0394	27.2417	29.172	27.7555	26.5279	22.8615
Hvcn1	0.205088	0.129117	1.87952	1.36124	1.64484	0.315669	0.203303	1.01421	1.27638	1.69485
1700109H08Rik	0.565832	1.49617	0.864259	0.719164	0.371297	1.04511	0.480778	2.4215	0.737057	0.922907
Nmrk2	0	0	0	0	0	0	0	0	0	0.0358629
Pi4k2b	11.0876	10.2802	7.45042	6.6991	8.1575	9.30865	7.1995	9.2383	9.79261	6.67893
Rtn4ip1	12.9905	9.91658	8.289	10.8347	10.4161	13.9703	10.4037	11.4573	12.2824	6.48371
Sdr42e1	42.3109	35.6087	37.0188	38.4884	41.2386	59.0385	45.9194	42.0401	41.1984	29.9478
Ahctf1	14.7631	15.9641	13.4851	15.2652	15.8226	21.186	21.9251	19.7233	17.2065	12.5609
C330018D20Rik	5.23945	4.52832	3.51209	4.08435	3.30058	4.21936	4.48749	3.97027	4.00397	3.4457
Ankrd55	7.01239	6.68627	2.22114	2.65942	2.99345	5.24873	4.10835	3.2914	2.65192	2.82252
Sema3d	1.62858	1.52331	1.69218	1.41936	1.4656	1.40375	1.41013	1.39834	1.07754	1.54825
Wdr82	15.1022	14.4744	15.4737	13.8694	15.6344	13.6222	15.1235	15.8164	15.7622	16.7226
Slc6a19	0.0990621	0.01871	0.0216155	0.0209844	0.0216681	0.0457427	0.0210428	0.0282627	0	0.0323153
4933430I17Rik	0	0	0	0.0445892	0	0.145796	0.0447133	0.0600546	0.0913971	0.102999
Dao	0	0	0	0	0	0.045299	0	0	0.0425958	0.0320019
E2f3	2.05643	1.5536	2.10774	1.71049	2.64107	1.72491	1.52289	2.15305	1.65475	2.01865
Zbtb39	3.3782	4.05271	4.00051	4.83305	4.09934	4.68757	4.67342	5.037	4.46681	4.52988
1810058I24Rik	38.9965	51.9973	50.3767	46.1413	56.0723	37.1617	40.9233	49.9111	46.4123	60.4635
Klkb1	81.3823	95.6971	55.8114	65.8742	62.0429	77.4455	82.3212	64.9348	57.1937	44.9263
Hspb1	2.80018	2.03087	1.85745	2.08794	1.27398	2.89633	1.90341	1.91736	3.11256	1.82691
Neb	1.42568	2.54829	1.04415	1.5586	1.40083	3.30198	1.86865	4.46528	1.48021	1.00057
Ptger3	0.0463956	0.140205	0.242967	0.235873	0.324743	0.085694	0.118265	0.317683	0.201451	0.514584
Pstpip1	0.327852	0.123844	7.86918	5.04665	5.30667	0.252314	0.185714	5.17572	5.69417	8.91246
Scn1b	3.23808	3.78939	6.81618	6.61717	5.94393	3.28359	4.31583	5.72414	6.23043	7.95333
Slc20a1	5.54172	7.37653	6.74229	5.65102	5.24741	3.50053	3.13914	6.70756	4.49996	7.01199
Csnk1g2	26.5444	28.5744	29.4963	30.7511	28.7574	26.2996	28.133	28.6379	29.9421	27.8563
Gm12348	0	0	0	0	0	0	0.109198	0.146664	0	0.0838473
Zc2hc1c	1.26372	0.886523	0.728756	0.994293	1.14515	1.0837	1.11211	1.2619	0.999434	0.765588
Rap2c	13.1031	13.048	12.5577	12.2153	14.5114	14.1046	12.7587	12.1191	12.5936	12.0689
Nkx2-3	0.0478894	0	0.0417982	0	0.0837996	0	0.0406908	0.109304	0.0415874	0.0937327
Aplf	1.17106	0.931279	1.23729	1.4884	1.29422	1.10995	1.23069	1.16058	1.3381	0.764027
Fam13c	0	0.0217696	0.100602	0.195328	0.0756345	0.0798346	0.0489681	0.0986537	0	0.0375999
Phospho2	11.7294	9.55143	7.04881	6.35421	7.86505	7.32513	7.92403	7.0769	5.80263	6.71169
Col20a1	1.64184	1.53224	1.51731	1.37072	1.352	2.16291	1.49762	3.96782	1.65643	1.90607
Fgd6	8.22317	12.3394	10.7329	10.2811	10.627	11.2404	10.1815	15.655	9.85987	9.5241
Trerf1	0.245657	0.350559	0.714704	0.612889	0.716441	0.352905	0.324692	0.654142	0.462214	0.854788
Ctnnd1	33.835	36.6107	36.5702	36.1321	35.7394	37.2722	37.0796	37.8683	37.991	35.9676
Stxbp1	0.9344	1.01119	1.6311	1.66907	1.72345	1.37603	1.0729	1.46983	1.57901	1.54878
Zfp275	2.53768	2.71999	2.65789	2.19055	2.77536	2.18246	2.30446	2.87793	2.05223	2.96981
Acer2	3.27385	5.29065	8.93187	6.96258	7.03766	3.38386	3.90548	6.23517	8.24666	9.44906
Pdzd4	0.407422	0.461701	0.711202	0.496251	0.356465	0.611422	0.389452	0.726491	0.508598	0.465171
Matn4	0.0786795	0	0.206016	0.066667	0.103258	0.0363308	0.100279	0.0897898	0.136651	0.153997
Adh5	214.096	177.871	155.467	176.43	158.153	188.862	173.457	142.724	151.768	138.977
Tmcc2	1.11225	1.37004	2.04708	1.90536	2.13668	1.87572	1.25323	2.17991	1.93177	1.9719
Hnrnph3	2.6026	2.33913	2.19324	2.58546	2.04153	3.97827	2.28764	3.58462	2.02631	2.02004
Il1r1	6.2875	11.3365	13.2548	11.7444	12.7422	8.44091	7.03215	15.7721	12.1762	22.5551
Odf2	3.14225	2.86782	4.12307	3.21644	4.05928	3.11615	2.50864	4.52458	4.83482	4.58172
Stx8	2.22574	2.01324	2.37875	2.14251	2.21231	1.77584	1.94263	2.0735	2.11692	1.56079
S100pbp	4.1211	4.75294	3.5778	3.69622	3.93171	4.29176	4.95444	5.5536	3.80722	3.81854
A930041C12Rik	0.565042	0.142293	0.328782	0.638364	0.32958	0.347883	0.160035	0.859775	0	0
BC051537	0	0	0	0	0.159159	0	0	0	0.105315	0
Nt5c3b	1.37029	1.6228	2.6506	1.72593	2.10619	1.81272	1.22725	1.64832	1.60807	2.24711
Gpr179	0.0108814	0.0246621	0	0.0184401	0.0190408	0.0200982	0.0277372	0.0248359	0.0377978	0.0425957
2310057J18Rik	0.0766811	0	0.0669279	0	0	0	0	0	0.0665903	0
Gm16157	7.92534	5.47425	3.29395	4.54084	4.49066	4.46121	6.54163	3.35938	3.14624	2.56072
Gtf2ird1	3.34217	3.28244	4.68555	4.53104	5.81177	5.2857	4.95188	6.31714	4.35354	5.9419
Zfp37	0.19022	0.205297	0.166025	0.0690761	0.0237755	0.0752874	0.207805	0.124046	0.0707947	0.141833
Pbx1	3.73835	4.29814	3.78606	3.54622	3.54732	3.55307	3.92652	3.43289	2.82049	3.93225
Lbx2	0.370485	0.279895	0.323362	0.313921	0.324148	0.456198	0.314795	0.140934	0.321731	0.161142
Lats1	9.86892	12.3169	9.98403	8.95608	9.94696	11.2243	9.96964	12.2064	8.64326	10.3623
Lat	0.0797653	0.482091	0.974677	1.14898	0.907256	0.441987	0.474427	1.63852	0.623417	0.832654
Lasp1	36.5324	28.0096	44.1763	43.0801	46.7078	38.671	40.8944	50.3945	48.6167	48.7128
Laptm5	6.23767	6.23057	41.837	25.6463	29.8515	5.56728	8.00342	20.1611	28.3929	38.8935
Ing1	3.96299	3.69691	4.12064	3.35794	3.49748	3.72353	3.16232	4.3653	3.95022	4.02447
Actn3	0	0.0264674	0.0611555	0	0.030652	0.0323542	0	0.0399809	0.0304235	0.0457138
Slc9b1	0.038326	0.0289547	0	0	0	0	0	0.174952	0	0
Nalcn	0.0284308	0.021479	0	0.012045	0	0.0262562	0	0.0162227	0	0.0185489
Cnga1	0	0	0	0	0	0	0.0313875	0	0	0.0482015
Ccr10	0.234533	0.310075	0.204702	0.397451	0.1026	0.216595	0.398558	0.334565	0.305505	0.114761
Ccr8	0	0	0	0	0	0	0	0	0	0.0570829
Ccr7	0.0512114	0.116068	0.491674	0.477319	0.35845	0.0945889	0.13054	0.292215	0.222361	0.267292
Clk4	11.4775	15.9264	14.1065	11.9877	9.55012	17.6949	9.47359	21.4383	12.8962	9.4443
Lta4h	12.4347	11.9462	27.0047	20.0355	25.3141	9.67521	11.3975	20.1686	18.6208	27.628
Tmem116	0.278821	0.157984	0.182518	0.118126	0.121974	0.0643739	0.118455	0.238645	0.0605324	0.090955
Mast2	4.48821	3.82786	5.01909	4.60515	4.66314	4.43636	4.4839	6.08236	5.29827	5.52472
Pigv	3.08509	2.99339	2.90388	3.9211	4.15469	3.82676	3.62362	4.28011	3.70347	3.07838
Klrb1a	0.0793897	0.0599776	0.138584	0.134537	0.13892	0	0.202368	0.0906003	0	0.155387
Cabyr	1.23751	1.90579	1.24628	1.00824	0.624652	1.89011	1.09193	3.25905	1.32266	0.962646
Mtif2	12.4544	10.3747	9.41135	9.46981	9.31951	12.3493	9.99744	9.5377	8.70926	8.06138
Blcap	15.9774	14.2093	13.694	11.4647	14.147	19.1421	15.3288	15.8244	15.0415	13.0223
Sgk1	5.18242	4.77916	6.17967	5.48383	6.06695	3.05588	3.80389	5.41444	4.79625	7.46074
Timp3	4.21337	5.07669	4.56382	4.74181	4.02668	4.03079	4.66321	3.92065	4.78473	4.31367
Sertad1	3.57574	3.66621	6.5391	4.54472	3.8734	2.90913	2.17018	3.20625	4.43599	6.22107
Bace1	12.4189	14.1008	13.2269	13.5176	13.9368	15.4932	16.003	16.5208	14.2323	11.9404
Ash2l	6.11159	6.24298	6.46119	6.80741	5.59824	6.43909	6.75322	6.81088	6.20434	6.49582
Smarcal1	2.21414	3.26584	3.16828	3.08853	3.16279	3.14369	3.07154	3.21436	3.36157	3.14462
Dusp14	0.490642	0.476579	0.489413	0.831466	0.674578	0.453115	0.774225	1.03986	0.182604	0.503026
Cd248	0.592169	0.566674	1.41272	1.13732	0.794428	0.656252	0.637331	0.585684	0.959919	1.03025
Npy1r	0.0328278	0.0496017	0	0.0556315	0.0574439	0	0.111573	0	0.0285078	0.149924
Cbx5	7.01786	6.1827	8.57143	7.32376	8.24895	6.38792	6.71547	9.68484	7.31127	7.97237
Bclaf3	0.719875	0.761395	1.08907	0.670964	1.1757	0.952902	0.897109	1.47875	0.708495	0.876707
Zbtb3	0.199295	0.150564	0.478353	0.506603	0.305146	0.230065	0.211672	0.170579	0.432673	0.357569
Abcc8	0	0	0	0	0.01787	0	0	0	0.0177368	0.0133255
Nr6a1	2.27683	3.01624	1.66536	2.09224	1.5712	3.15402	2.5204	3.56814	2.31138	1.46454
Fut10	0.75435	0.89984	1.3168	1.26154	0.90316	1.15498	1.07951	1.31396	0.999861	0.932507
Tmem200a	0	0.0185555	0.0428742	0.0208112	0	0.0226825	0	0	0.0426579	0.0160242
Rgs7bp	0.295028	0.301555	0.37868	0.235279	0.3796	0.28849	0.221188	0.396104	0.286345	0.249096
Ak7	0.0654009	0.0741139	0.199788	0.110831	0.228884	0.090598	0.05557	0.18659	0.113589	0.256015
Pold3	2.99059	3.24939	4.01796	4.24231	4.40992	2.97908	3.65455	4.14149	3.15147	4.03381
Cds2	22.3898	22.1368	20.6915	23.359	18.1417	20.3862	21.4728	20.7983	22.7964	19.2565
Armc9	1.2501	1.00255	1.17502	1.01035	0.723554	1.59851	1.47072	1.03156	1.1858	1.2924
Asb10	0.038167	0.0288345	0.0333124	0.0970193	0.10018	0	0.194579	0	0.0662887	0
Ppp1r3c	24.6431	16.9898	15.5047	20.3362	24.0411	47.5759	42.4557	28.1661	22.5161	27.347
Slc22a5	8.51487	10.1018	7.20578	7.37945	7.64819	7.50481	11.829	9.75421	6.83205	4.58366
1600023N17Rik	0.10034	0.075805	0	0.425101	0.17558	0.18533	0.0852569	0.229018	0	0.392785
Dlk1	0	0	0	0	0	0	0	0	0.0182566	0.0274321
Slc7a7	2.30053	1.79899	4.96695	4.10377	4.51996	2.05002	2.0233	3.86899	5.50268	4.02879
Tcf7l2	7.80541	8.72141	7.21337	7.11391	6.86743	8.4401	7.35665	9.63121	7.2909	6.49037
Bcl2l2	8.06568	7.08699	6.91225	6.63615	5.72733	10.3635	7.49887	7.97068	7.00427	5.94863
Anxa4	30.1236	26.8444	24.9083	27.421	25.0504	24.1591	25.9124	24.4792	25.5115	23.7605
Rgl1	4.69061	6.11177	9.03332	7.75584	8.24112	6.71699	6.53498	8.95052	9.15266	8.12768
Psme3	24.83	19.0742	21.3073	20.9425	23.8836	21.879	21.2589	22.1404	25.0573	23.8537
Tmem19	60.1642	37.2687	38.4794	45.0719	50.6338	51.0386	50.3201	48.4491	55.71	41.9569
Mrpl42	25.3957	33.2706	25.4968	23.7573	35.1914	17.4883	27.8148	21.9458	18.6118	24.518
Herc4	12.0831	15.1198	13.6904	15.0712	13.4172	13.9775	13.2214	15.8734	12.9044	12.8777
Aup1	72.6683	66.3278	58.9727	64.2376	58.1299	73.7391	70.3641	62.282	66.2994	61.4983
Hadhb	50.3519	56.5997	37.5234	40.2689	46.9969	42.3143	59.9709	40.6629	33.5245	28.0488
Agbl5	1.87339	1.96913	2.23938	1.82892	1.58563	2.21904	1.40146	2.53298	1.69759	1.79351
Pvr	2.48653	3.88936	3.02615	2.81909	2.97222	2.23167	2.52937	3.5171	2.52427	3.2217
Zmym2	5.21135	7.12932	5.00336	4.27249	5.29894	4.68268	4.99047	7.05633	4.48887	4.58542
Nol8	4.65167	5.01811	4.59038	3.8527	4.27154	3.71536	3.95245	4.16075	3.43906	4.19686
Anxa6	66.3676	64.5061	56.4383	58.9952	51.9023	63.4605	59.417	44.5272	61.8118	49.5279
H60c	0	0	0.0313376	0	0	0	0	0	0	0.0234249
Sh3gl1	9.90053	8.13869	11.6866	10.7541	10.036	11.1975	9.26466	9.55652	12.2337	11.3537
Cpt1c	0.144644	0.109276	0.220931	0.12256	0.126553	0.300557	0.0921763	0.412674	0.219817	0.165147
Map2k7	11.6296	10.8545	11.2388	12.7482	10.8866	13.8946	13.4057	15.9943	11.5588	10.7533
Lrrc73	0.14616	0.110421	0.127569	0.0619222	0	0.0674903	0.186284	0.250198	0	0.0476791
Cmip	12.3918	15.0757	21.5007	19.1169	22.7306	17.679	14.541	19.9933	21.7633	25.3135
Dpy30	14.6054	14.6202	13.6241	15.2373	14.6156	14.4999	13.5734	11.8758	12.8419	12.0898
Ect2	0.515907	0.686719	3.96682	2.74774	3.93347	1.04365	1.02283	5.07454	4.4375	1.31431
Rpl31	55.4548	55.1894	65.6624	58.5471	62.0082	51.2879	56.5153	40.348	54.5361	56.403
Insig2	98.6079	84.7952	113.359	97.1348	134.671	123.646	123.481	115.308	112.609	126.948
4921509O07Rik	0	0	0	0.0333854	0	0	0	0	0	0
Cers3	0.0311112	0.023504	0.0271541	0	0.0544401	0.0861949	0	0	0.0270171	0.0405954
Ldb2	0.792868	2.08348	1.20352	1.43126	1.26676	1.01875	1.49383	0.944171	1.04776	1.28197
Ncoa7	0.455023	0.646273	1.30264	0.956168	0.939544	0.504264	0.510345	1.24626	1.13801	1.05685
Cmah	13.9837	19.6603	22.9	19.6875	24.0954	29.2589	18.6354	29.3266	23.0143	19.8269
Vps13d	16.8666	20.1479	15.2783	16.0273	15.1759	20.869	17.3949	22.5766	15.9328	15.3718
Adra2b	2.30153	2.26796	1.70311	2.24691	1.37893	3.25756	2.57201	1.71296	2.71558	2.08915
Zfp59	0.77269	0.785049	0.767432	0.564412	0.745984	0.935049	0.656541	0.608139	0.578455	0.59104
Commd6	19.4193	18.6007	16.8485	15.1812	16.3837	20.4961	17.4824	16.0935	16.7635	13.5746
Tmem42	5.51686	3.87541	4.64621	4.26452	4.57281	5.00552	4.85206	5.63317	5.79947	3.85192
Traf7	3.51317	3.52024	6.9073	5.70291	7.21528	3.38108	4.05343	7.25889	6.23017	7.79308
Mynn	2.79682	2.38915	2.26558	2.33883	2.43102	2.1271	2.40747	3.06659	2.50814	2.19443
Rab27b	0.16129	0.152315	0.281551	0.250553	0.411592	0.211018	0.125625	0.475504	0.373507	0.359535
E230029C05Rik	0.110418	0.333674	2.21658	0.935594	1.44911	0.203944	0.469099	2.77221	0.862984	1.87302
1700045H11Rik	2.21729	1.54627	3.42393	2.60136	1.19383	1.41764	0.434767	2.53039	1.62927	1.55789
Bmp3	0	0	0.0140079	0.0135989	0	0.0592869	0.0136368	0	0	0.0418837
Il6ra	23.9603	28.5553	29.1994	28.3215	26.7023	19.6107	21.402	26.1816	25.1768	33.2382
Meis2	0.771453	1.07884	0.959854	1.18217	0.919103	1.18236	0.920476	1.72332	1.39688	1.01734
Kcnd1	0.0265118	0	0.0925587	0.0224641	0.0231959	0	0.0225266	0.151278	0.0920918	0.0518908
Kcnc3	1.58035	0.825432	1.14094	1.22335	1.31441	1.22524	1.60804	1.71445	1.11824	1.15835
Tnfrsf18	0.196393	0.148372	1.11419	0.915247	0.773234	0.0906859	0.667487	0.784441	1.10857	0.960988
Foxa3	29.0183	22.0728	32.2546	29.4214	36.9767	22.172	25.415	25.1342	26.6642	36.9584
Foxa1	7.12226	7.97504	4.77328	5.44215	5.59163	7.25288	7.51054	7.29343	4.52831	4.12813
Jpt1	8.51956	5.44617	17.3505	13.5122	14.3346	9.81811	7.23892	11.6339	18.2115	14.2047
Hmgcs2	742.295	1015.59	673.715	721.715	740.741	877.182	1035.86	635.432	650.398	524.978
Tnnc1	0.841685	0.953818	0.367314	0.950906	0.736413	1.29551	1.54952	0.96054	1.34003	0.823704
Serpina3c	94.4994	181.534	249.894	160.65	281.919	183.331	249.121	166.581	164.335	214.792
Gsta1	3.87654	3.63864	0.410118	0.298608	0.102779	1.51881	1.79663	1.34059	0.306037	0.306564
Ankdd1a	0	0	0	0	0	0	0.0406139	0	0	0
St3gal2	1.06347	1.00856	2.17239	1.93641	1.84112	1.1493	1.03819	1.96248	1.72914	2.02245
Tbca	81.2817	59.0452	59.2264	57.8088	55.6697	68.4415	55.7822	39.874	61.0037	53.2702
Pacsin3	32.4486	22.4131	21.6552	23.9033	23.1756	36.6532	27.9836	24.4856	25.1498	22.812
Ush1c	0	0	0.0563176	0.0273366	0	0	0	0	0.0840503	0.0631462
Hp	857.944	821.721	3029.01	2169.97	2601.48	925.94	967.884	1735.15	2390.09	5724.36
Ceacam2	0.0792859	0.199664	0	0.156755	0.0693695	0.195258	0.0673679	0.150803	0.0688523	0.0689708
Slc25a4	4.70783	4.35981	10.2726	8.36415	7.24149	4.55813	4.83891	5.89256	7.31938	9.66038
Ang	129.7	110.152	107.803	107.075	108.689	72.7472	118.023	110.989	99.888	111.895
Amy1	152.491	122.502	77.5218	94.4492	96.749	111.657	114.711	72.2197	84.6991	80.7645
Bgn	29.3033	42.5419	56.0709	44.3534	47.0036	34.5793	41.3557	41.492	44.0794	64.2721
Ctnnb1	94.247	84.0674	86.4504	86.8594	88.6878	84.0736	84.3972	80.5712	92.5115	78.7191
Ctsl	212.546	182.351	179.323	183.612	168.032	183.912	159.486	150.852	190.258	212.594
Ctsd	156.119	149.236	194.515	179.269	186.356	150.172	161.253	139.75	198.986	175.107
Sec61g	24.2794	23.2471	32.1835	21.0125	34.3064	11.9906	19.7472	20.2994	21.6481	29.2244
Myh6	0	0.0125697	0	0	0	0	0	0	0	0
Pik3c2a	5.28225	6.33753	6.75092	5.24305	7.06442	4.70401	5.66372	7.19073	4.55436	5.58788
6230400D17Rik	0.836656	1.05347	0.486827	0.787687	0.244005	0.429258	0.236964	1.16698	0.645828	0.363903
Lpar5	0.200348	0.15136	0.641173	0.565866	0.788806	0.277537	0.170232	0.533492	0.666936	0.740702
Rnf20	10.3106	10.0504	10.244	10.7769	10.2075	13.6245	9.71432	11.9267	10.3141	10.1438
Prxl2a	27.0263	22.3273	19.6723	22.026	20.9837	22.1013	25.5056	21.484	21.0064	20.5266
Tbx2	1.19258	1.54453	2.28006	2.21349	2.55887	2.22896	1.42347	3.6293	2.86035	2.01928
Trpc5	0	0.00898747	0.0103832	0	0.0104084	0.0219728	0	0	0.0103308	0.0155229
Fam149b	7.93337	7.78916	6.11133	7.45694	7.41886	7.47489	7.69603	7.99067	7.58668	5.51121
Pus1	7.55754	6.84342	6.59628	7.40284	6.89368	7.2765	7.05911	7.64605	8.05248	6.60927
Aldh18a1	0.372796	0.41163	2.15251	1.94387	1.7563	0.317799	0.36549	1.53813	2.86384	2.93737
Gdi2	88.8062	87.3844	86.2035	82.2161	85.8848	77.2755	84.8171	77.2369	78.8233	76.3007
Dpep1	0.901448	0.851286	0.275377	0.381909	0.433786	0.74925	0.842539	0.411497	0.508834	0.55872
Pkib	0.100489	0.088571	0.423921	0.156103	0.190495	0.123738	0.0711533	0.210246	0.261796	0.240393
Dmbt1	2.06052	0.620243	4.14483	2.41429	1.32393	2.18538	0.492409	3.34352	8.20591	2.26856
Inka2	0.12693	0.127859	0.147715	0.268878	0.203601	0.234444	0.107851	0.386279	0.330681	0.207031
Rhot1	11.0432	10.304	8.06862	7.44717	7.66987	8.26402	9.7315	10.6538	7.03926	6.46211
Ncmap	0.987444	1.56304	0.902889	1.11558	1.0285	1.78041	1.51822	1.50251	1.18417	0.613555
Cacfd1	7.88993	6.0267	6.20029	6.66065	6.47008	8.60394	5.88759	7.14345	6.72523	6.45822
Gm19276	0	0	0	0	0.101715	0.107364	0	0	0	0
Jarid2	4.07329	3.95831	4.90273	4.64825	4.4548	4.80836	4.28439	4.83592	5.12048	4.24345
St7l	4.71097	4.70715	4.22968	4.07756	3.84107	4.55337	3.94545	4.74032	3.75378	4.06503
Arhgap15	0.0871354	0.197488	1.97736	1.10748	1.60098	0.221295	0.166584	1.83964	1.07828	1.50651
Mag	0.0747818	0.0282482	0.424256	0.411869	0	0.138124	0.0317704	0.128013	0.162352	0.121974
Zfp467	5.02235	5.27311	3.73164	4.58291	3.10974	4.4955	6.49959	4.17375	3.33258	2.97424
Ranbp17	0.0389984	0	0.0340381	0.0165221	0.0853021	0.0180078	0.0165682	0.0445054	0.0846661	0
Pecam1	7.34368	9.23907	13.8787	12.265	11.868	7.28644	8.12205	9.21182	12.412	16.4524
Aldh1l1	601.377	478.259	352.858	432.57	348.247	482.536	482.479	346.826	405.082	385.5
Stk32c	0.133141	0.100586	0.193677	0.150418	0.0776589	0.204929	0.0377091	0.253236	0.1927	0.260593
Maf1	8.50082	11.6212	12.8202	13.2789	11.8901	12.1231	11.4487	11.1531	11.9018	11.7337
Lrrc63	0	0	0.0350448	0	0	0.0370808	0	0	0.034868	0
Krt28	0	0	0.0592867	0	0	0	0	0	0	0
Aoc1	0.03518	0.106312	0.122821	0.149044	0	0.292403	0.0896755	0.240887	0.305505	0.114761
Itch	19.2375	22.1904	17.3804	15.5689	16.5687	16.5182	19.7904	18.2058	15.3206	15.098
Slc30a6	5.45079	5.06829	5.69272	5.48703	6.48101	4.38851	4.7502	6.38	5.25944	4.77204
Prmt1	8.31675	6.68854	11.2982	10.3431	10.2107	9.66274	6.5537	7.348	8.3872	10.4145
Mpl	0	0	0.149219	0.231779	0.388912	0.0315776	0.0581062	0.273149	0.0890797	0.111541
Rhbdl3	0.0268496	0	0.0937381	0.113751	0.140949	0.074388	0.0684409	0.0612821	0.0932653	0.192691
Lin54	3.03511	3.1311	3.051	2.78455	3.14998	2.59033	2.68559	3.41593	3.14467	2.86785
Ifnz	0.0691809	0.052265	0	0	0	0	0.0587818	0.07895	0	0.0451353
Rpain	11.3306	8.74892	8.94414	9.45951	8.23693	11.1565	8.84874	9.22258	10.2737	10.5994
Arih2	9.7472	9.9715	9.547	8.89752	7.93262	10.7526	9.25274	10.9849	8.04235	8.04033
Osbpl3	0.16829	0.180116	0.624261	0.522853	0.601238	0.207225	0.154909	0.720205	0.377539	0.741128
Cmtm7	1.33433	1.20968	21.7395	11.08	14.3207	1.80734	2.04077	9.33957	13.0552	17.411
Cbfa2t3	0.609598	0.738785	1.2969	1.3774	1.53339	0.645073	0.733783	1.42035	0.948468	1.21801
Senp6	10.2366	11.2923	10.2338	9.24389	10.3836	9.35948	9.42557	10.9374	9.50929	10.723
Wdr18	14.5859	12.4679	14.0456	12.8522	12.9114	12.4584	13.6153	11.1361	12.042	12.6659
Thap3	7.17258	4.93862	4.91313	6.46215	4.28958	5.53396	5.55441	5.80233	5.36141	3.43563
Mtpap	3.65516	5.67109	4.21798	3.18025	4.70042	3.1717	4.0437	4.25529	3.83455	3.88917
Peli3	0.492177	0.687889	0.429576	0.37533	0.322965	0.590893	0.710931	0.674014	0.619743	0.481663
Gm5741	0.925083	2.32962	0.80742	1.04513	0.269794	1.70866	0.786027	1.05572	1.60669	0.80473
Zfp169	1.35308	1.71588	1.60275	2.08826	1.98717	1.18264	1.704	2.48166	2.14021	2.20695
Gm2721	0	0	0	0.0544129	0	0	0	0	0	0
Tmem241	1.66204	1.5296	1.58251	1.40828	1.4806	1.73027	1.72032	1.27598	1.33835	1.08435
Tcf20	14.8893	14.6793	17.1511	16.0557	16.4704	15.2119	15.9835	16.7719	15.8816	18.5215
Cacnb1	0.0788532	0.15886	0.114706	0.133628	0.114985	0.145644	0.0893337	0.239968	0.251081	0.360121
Podn	0.70015	0.947705	0.993031	0.840442	0.842298	0.781306	0.991508	0.565971	0.608013	0.780358
Acr	0	0	0	0.0546907	0.0564725	0	0	0.0736598	0	0
Asgr2	147.969	146.001	111.615	127.691	115.622	165.611	147.137	111.271	118.528	102.338
Tet3	5.06531	6.22824	6.2481	6.05107	5.14026	5.31433	5.70194	7.38302	5.8575	5.23249
Arhgap33	0.159208	0.171827	0.218362	0.269801	0.218893	0.147031	0.0966258	0.259557	0.217261	0.311613
Nrap	0	0.0416411	0.176395	0.0934064	0.160749	0.101805	0.0468332	0.0419345	0.159551	0.179803
1700012B07Rik	0	0	0.060053	0	0	0	0	0	0	0
Pianp	1.42698	1.79676	4.18933	3.37086	3.59417	2.19639	1.69012	2.76348	2.66614	3.38544
Lpar6	4.13914	5.48008	6.47419	5.93791	7.42217	4.31456	6.40712	8.88603	5.76535	7.16561
Rae1	10.3349	9.21148	10.5913	9.19975	10.0583	9.00821	10.6067	8.87883	8.92444	10.152
4931406C07Rik	96.9692	88.6383	58.6052	65.1449	69.5233	80.2149	85.2759	65.1273	66.8247	44.8257
Cnep1r1	6.18338	8.59212	6.93887	5.23932	7.53537	3.56903	5.44155	7.62358	5.6094	6.0873
Snx16	1.48292	2.26936	1.49342	1.57869	1.82973	1.58019	1.87386	1.47536	1.08965	1.06672
Spata17	0.307424	0.278704	0.107329	0.364682	0.268974	0.227128	0.522426	0.350835	0.373756	0.120343
Tbc1d30	0.362572	0.92447	0.685654	0.678435	0.462619	0.572019	1.1681	0.620656	1.1676	0.827928
Asnsd1	14.4548	15.082	12.7609	13.1253	14.0964	13.8083	13.4082	12.3838	11.9052	12.1059
Kptn	7.85096	6.07029	7.92306	7.69173	7.352	7.47705	8.91181	5.52975	7.51024	7.00295
F9	66.0107	69.6783	65.3611	67.0249	78.818	62.7719	65.8918	63.9795	60.5997	58.7497
Ankra2	2.40448	2.86456	2.85201	2.76874	2.64317	2.84689	2.67168	2.4274	2.65024	1.93076
Capzb	33.8385	31.8851	53.1156	44.3402	47.4632	34.646	35.5891	33.995	46.1376	51.3161
Nf2	8.41899	7.45653	7.8647	8.39534	7.51634	9.50285	8.66203	9.54248	8.72026	8.88058
Pex3	9.12595	10.2941	9.10308	6.94868	9.75072	8.23375	8.25443	8.59087	7.52329	7.10638
Trim24	13.69	15.3892	10.3985	13.1314	12.8166	10.0301	13.9025	14.1703	12.3116	6.81925
Kmt5a	9.80235	7.74213	12.0833	11.6766	10.9154	9.64045	10.1407	10.6417	10.3089	10.5066
Cep57	2.27286	2.81714	2.41772	2.13649	2.33038	2.19741	2.47437	2.59382	1.81957	2.03895
Tsc2	9.36358	10.8904	9.36759	10.0942	9.08744	9.30141	10.9513	11.2964	10.236	8.8812
Mapk7	0.960118	0.974694	1.676	1.34741	1.73257	0.969809	0.943264	2.15715	2.11048	2.13369
Egflam	0.144696	0.203014	0.342792	0.105089	0.144684	0.209988	0.228328	0.141539	0.179507	0.229265
Txk	0.0828018	0.156389	0.28908	0.1754	0.144891	0.0382343	0.246244	0.283483	0.215717	0.27011
Adamts13	1.73065	1.82439	0.930905	1.8586	1.14445	1.98856	1.62439	2.34249	1.62523	1.11599
Zfp862-ps	1.49567	1.215	1.08084	1.45809	1.33674	1.72287	1.50315	2.23912	1.4804	1.75226
Dnajb6	4.06311	4.29119	4.1434	4.11025	3.53679	4.90102	5.00239	4.70784	3.90647	3.88164
Slc26a10	1.49253	0.767713	0.997804	0.834132	0.805739	1.43702	0.836455	1.30465	1.04792	0.725141
Hspa14	3.13081	2.49668	3.1273	3.5076	3.15011	3.32505	2.63063	3.11637	3.82143	3.35897
Fkbp11	3.63514	3.47325	6.62551	5.34495	6.08034	2.96215	3.36125	5.00256	5.57078	4.04577
Nubp2	17.3347	13.7826	15.0079	16.4057	17.0013	17.3644	16.3326	16.2727	18.1492	15.3683
Ndrg3	5.64516	6.49201	4.40705	4.78328	4.66471	5.09753	5.40949	5.04648	4.30312	3.84673
Gbp3	5.63883	4.23556	9.41895	8.92426	9.12994	3.71112	4.43325	6.06526	10.075	5.94123
Fgfr1	0.503196	0.623457	1.07163	0.920959	0.86291	0.724946	0.461762	0.803954	0.873956	1.18187
Lct	0	0.0247527	0.042895	0.0277617	0.0143331	0.015129	0	0.0560859	0.0142262	0
Fmo5	146.671	120.841	84.2477	86.7333	84.4523	111.317	93.8016	75.6501	79.4439	78.2672
Fbxw7	2.74624	3.15231	2.88004	3.22887	2.98017	3.93208	2.91227	4.15442	3.47559	3.19453
D16Ertd519e	0	0	0	0.140492	0	0	0	0	0	0
Septin7	20.2722	17.2976	21.2652	18.527	21.5628	17.5101	15.8448	17.1105	17.1976	18.7285
Gm9926	0	0	0.0180454	0	0	0	0.0351345	0	0	0
Csf2ra	1.85984	1.57038	11.7927	10.475	10.577	2.77845	1.67323	12.3603	9.40554	14.3467
Brd2	26.8304	25.4857	35.522	26.7249	27.4723	30.8381	25.3456	34.3863	29.697	28.7063
Frk	2.00053	1.98864	1.61742	0.963527	1.4371	1.47801	1.27039	1.27369	1.48125	1.4151
Slc15a2	0.192928	0.0728769	0.126292	0.122604	0.168798	0.0668144	0.163928	0.220171	0.125655	0.157339
Tmpo	7.59314	5.9619	11.1194	9.46749	11.0159	6.39242	7.26299	11.0999	10.0528	10.414
Abr	1.0828	1.20977	4.95166	3.02381	3.93625	0.985895	1.47724	3.41123	3.94664	5.05456
Gins4	11.271	10.0276	9.64326	10.6811	11.2886	12.7373	10.2068	7.9545	13.0075	8.61131
Med27	2.99307	2.55488	3.42662	2.1738	2.14259	2.69235	2.57619	2.57288	2.83549	3.27149
1700012C14Rik	0	0.153437	0	0	0	0	0	0	0	0
2510003B16Rik	0	0.139437	0.322182	0.469163	0.64593	0.17045	0.156823	0.421259	0.160278	0
1700025J12Rik	0	0	0	0	0.140464	0	0	0	0	0
Lin7a	5.8451	6.51761	5.55369	6.04354	6.60294	6.31365	6.62617	6.85625	6.68222	4.64377
Gxylt1	3.15413	3.48356	3.5264	3.72887	3.16701	4.0503	3.35639	4.25087	3.326	3.6649
Magoh	17.2468	13.5818	15.0532	16.0998	17.3916	15.1178	12.2947	11.8427	13.9618	16.5923
Tmem175	2.86283	3.41627	3.20856	3.58348	3.44406	2.85417	3.15119	3.74973	3.70089	3.09882
Alkbh4	1.76605	1.55059	2.37463	2.18396	1.58693	1.76322	1.46003	1.68861	1.9067	1.86846
Golt1a	8.18145	6.76171	6.61365	7.53717	7.83076	7.04859	7.74477	7.14356	6.62797	5.33778
Myl4	0.252226	0.190552	1.10072	0.854867	0.735597	0.465868	0.500061	0.575685	0.730113	0.548527
E030030I06Rik	0	0	0.423672	0.224347	0.193046	0.0407533	0.0374952	0.15108	0.153285	0.259114
Slc25a25	31.4787	39.0351	32.4324	23.3967	28.2098	51.7945	18.3112	55.6153	35.0667	31.9507
Srrm1	14.6927	14.7263	16.6408	12.5851	16.0047	15.342	13.5037	17.863	12.8982	18.041
Lrrc56	1.39075	1.49723	1.12282	1.29626	0.912606	1.57337	1.47712	1.74586	1.32851	0.725889
Klhdc3	29.8906	28.2632	27.5427	28.2307	28.6091	32.1318	29.7652	25.4749	31.0411	24.8425
Slc38a4	369.867	355.473	196.048	217.751	198.31	254.971	283.69	216.872	192.421	176.75
Dars2	5.11159	4.74802	4.65647	4.94653	4.3012	4.51426	4.98403	5.00461	5.33642	4.3919
Tmem218	2.99812	3.39755	3.07857	3.21283	3.78041	3.82747	3.22178	3.62275	5.20716	2.87654
Adnp	1.22286	1.04306	1.03289	1.18657	1.24248	1.40255	0.972009	1.48558	0.976298	1.171
Parp11	2.05403	1.58918	2.20317	1.92915	2.38174	1.66838	1.57706	2.48529	2.04162	2.26041
Zfp773	0.267484	0.15156	0.116731	0.39663	0.204776	0.216147	0.198867	0.0763139	0.116142	0.130885
G3bp1	27.009	20.2341	27.3546	24.2259	26.0039	26.0564	23.5572	26.1372	27.8382	28.6562
Stx3	0.773897	0.71959	2.13031	1.42918	1.56255	0.769683	0.72501	1.35874	1.37858	1.41116
Extl3	11.3189	9.53545	11.0458	9.6481	9.8588	10.5782	10.5231	11.1602	11.0929	10.7183
Dhx16	14.0227	13.4115	12.5256	14.2328	12.2427	17.1934	14.4246	15.5943	13.7319	12.4968
Tbc1d7	4.17082	6.18078	4.69042	4.28162	4.56146	3.92589	4.97506	5.12592	4.94537	4.08172
Map3k4	8.81116	8.22957	6.37626	8.01718	7.0911	9.69944	8.57653	9.33412	8.7655	6.70672
Svop	0	0	0	0	0.026392	0	0.0256305	0	0	0
Slc27a1	2.03767	2.29914	2.26354	2.26471	1.96804	1.95513	2.90061	2.32541	1.83846	1.9855
Aqr	7.2032	8.2453	7.36082	6.74237	6.89258	6.43235	7.45243	7.92598	6.87565	7.76784
Colgalt1	14.8071	15.1085	19.3856	16.5203	18.3488	14.2194	16.3407	16.6624	19.6464	19.7251
Acap1	0.855758	0.831229	4.48147	3.14212	3.4584	1.43008	1.17725	3.95291	3.11413	4.43995
Zfp687	3.29407	3.14599	3.86962	3.96729	3.86089	4.03703	3.99593	5.1778	4.048	4.54156
B3gat1	0	0	0	0	0.0228958	0	0	0	0	0
Zmym5	5.0197	6.59171	4.77953	4.65544	5.41399	4.63577	5.02513	5.93685	4.20062	3.59652
Postn	4.15735	6.43866	9.14918	8.63043	9.06748	4.47013	5.27341	6.64218	9.28354	11.0432
Tfdp1	4.74569	5.2939	13.0734	8.04226	10.0884	5.27295	5.19792	9.77388	8.98288	11.901
Cct2	38.915	38.8778	44.8756	37.8829	42.909	43.0167	40.7794	40.5575	44.6096	42.1762
Ccng2	4.17709	6.28081	8.07031	9.14046	7.09642	10.4492	7.64974	9.53389	10.4948	5.31818
Ccnf	1.95823	1.57804	4.78564	3.56739	4.96859	2.23042	1.7748	5.92209	4.42139	5.3659
Kcnc1	0	0	0	0	0.00940408	0	0	0.0122662	0	0
4933433G15Rik	0.0877211	0	0.153127	0.0743282	0	0.162023	0.29814	0	0.0761774	0.171694
Mitf	1.15245	1.18056	1.19341	1.14201	1.21339	1.20862	1.0954	1.47123	1.37397	1.29988
Pkd1	3.64027	3.68846	4.15535	4.30619	3.67833	4.34403	3.98461	6.03598	4.45051	4.36814
Rsc1a1	0	0.0354742	0.0409832	0	0	0.0433642	0	0	0	0
Cldn2	25.4011	17.8443	25.7405	23.0044	24.9949	25.0424	28.1979	25.5245	21.8865	22.4264
Cldn1	30.3334	36.4257	33.6388	33.2648	37.4884	36.2271	43.46	38.8192	34.0924	32.3729
Nfatc1	2.23158	2.45693	3.70546	2.59419	3.21444	1.9101	2.57829	3.5716	3.08413	3.72863
Tnk2	5.03394	4.3535	4.93323	5.35043	5.69859	5.97426	5.15897	6.24871	6.94071	5.50259
Pdlim5	10.8537	11.2508	10.3544	9.72495	9.97682	11.7787	11.2533	11.7255	10.3924	10.6751
Ces2a	206.147	197.837	120.191	118.733	97.9994	158.658	154.55	103.318	128.976	64.0055
Tmlhe	7.61817	7.88829	7.23589	7.63216	8.62575	7.53212	8.52917	7.82455	7.35505	6.05205
Ints13	7.4182	5.77715	6.67432	6.42407	6.29025	6.69992	6.21982	6.22809	5.39198	6.11906
Aak1	2.63509	2.42131	2.55091	2.52073	2.53423	2.44803	2.46555	3.25779	2.55166	2.96084
Cryz	45.1951	43.6789	26.308	32.3803	27.9758	40.143	37.8323	27.1967	30.645	21.3213
Hus1	1.93355	1.5963	1.72241	1.92547	1.95332	1.73043	1.98164	2.16109	1.66179	1.88574
Slc6a17	0	0	0	0	0	0	0.0136044	0	0	0
Fkbp2	0	0.0926199	0	0.207758	0	0	0	0.139909	0	0
Wbp1	17.9928	15.0393	20.1148	21.9928	18.4219	21.8491	20.0373	18.5239	23.7367	17.4835
Cdk2	3.57658	4.08449	6.06185	5.07436	5.63993	2.91895	3.67502	5.17324	4.47831	5.80649
Mylpf	0.375529	0.283706	0.764784	0.530324	1.0952	0.809215	0.31908	0.57141	0.652222	0.326672
Lxn	1.11146	1.25953	1.69765	1.02024	2.02592	1.36859	0.708288	0.951304	1.76952	1.81285
A330093E20Rik	0.210101	0.444437	0.183377	0.178023	0.183823	0.582093	0.142815	0.479538	0.109471	0.0548299
Nup88	10.1242	9.75519	9.61873	8.91599	9.0322	10.6067	8.43313	10.9477	9.42608	9.13911
Ggps1	1.25972	1.36548	1.9759	1.37678	1.48552	1.43313	1.27202	1.58345	1.17321	1.78667
Rbp7	0	0	0	0.144277	0.148977	0.3145	0	0.194318	0.147866	0
Mkrn2os	7.2899	5.80835	5.73685	5.87313	6.62211	5.37115	6.53258	5.77352	6.08843	5.43185
Tmem250-ps	32.6084	30.2456	26.8815	27.1507	28.6289	30.2535	34.6895	32.8249	32.1802	26.5132
Ate1	8.02568	7.94645	6.428	6.64034	6.46014	8.42333	7.41296	7.6289	6.85475	6.46819
Papss1	5.51308	4.4008	6.29476	5.99344	6.46173	5.57173	5.09683	5.65847	7.25665	6.28886
Pi4kb	15.8406	15.2185	13.1576	11.6325	11.9884	13.5806	14.6484	15.0646	12.2429	11.2477
Gid8	12.3287	11.7715	10.4376	10.5124	10.8038	12.0873	10.9885	13.025	10.6218	12.2623
Tll2	0.0158035	0	0	0	0	0	0	0.0180351	0	0
Cacna1c	0.0342299	0.0362042	0.0776779	0.121816	0.0718768	0.0442565	0.0523522	0.164067	0.0951212	0.125062
Zdhhc23	0.137984	0.286673	0.391409	0.336137	0.256543	0.207074	0.234486	0.413356	0.374457	0.37135
Vdr	0.0232298	0	0.0811005	0.0590494	0.142271	0.0429061	0.0197379	0.0265101	0.121037	0.121245
Vcp	76.7645	67.6985	65.0567	71.8952	70.1532	100.817	76.1915	68.2452	87.1967	66.5054
Hsd3b7	317.631	302.083	248.515	274.307	262.031	369.066	334.422	261.874	263.69	192.136
Ppp1r11	16.325	14.1992	16.0888	16.3336	13.6507	17.246	13.2568	11.6869	15.8507	13.8343
Brk1	33.9912	32.9372	35.7949	33.8106	39.2761	29.2588	32.492	34.1531	32.0047	33.024
C9orf72	2.79257	3.24949	5.15491	3.18215	3.93175	3.43864	3.21828	4.24922	4.45992	4.7538
Zfp202	0.313054	0.335052	0.341545	0.375782	0.456499	0.313202	0.155165	0.595434	0.385131	0.578691
Ube2w	5.1334	4.93921	4.79748	4.51379	4.91506	4.58423	4.36176	5.47142	3.93217	4.43921
Kif20a	0.518015	0.684866	5.42553	3.70893	4.94016	1.07639	0.968327	5.43871	6.34284	2.9403
Gm10471	0	0	0	0	0	0	0	0.0345377	0	0
Gm45871	0.38445	0.871337	0.699065	0.380046	0.728793	0.680504	0.78943	0.987162	0.389501	0.982397
Dph3	4.94832	4.39146	4.68318	4.59696	4.9032	4.34961	4.15384	3.70802	4.16771	4.86206
Ankrd31	0	0	0	0	0	0	0	0.0196669	0.0149655	0
Gm4961	0	0.0339757	0	0.076212	0.0393474	0	0	0	0	0.029341
Stard8	3.42372	4.15698	3.78867	3.78166	3.81571	3.70765	4.65799	4.02347	3.62798	3.2841
Tjp2	5.68174	5.37268	5.66516	5.22874	5.56369	7.34951	7.19355	6.61288	6.97629	5.8304
Fchsd2	5.59482	10.0473	6.66437	7.84923	6.62038	6.41627	6.05918	9.15863	7.26794	7.34528
Mphosph6	1.17924	0.753835	1.66263	0.999197	1.74604	1.42414	0.847829	1.75984	1.1816	3.01828
Hcrtr2	0	0	0	0.0217624	0	0.0237193	0	0	0	0
Gabra4	0	0	0	0.0204	0	0	0	0	0	0.0157076
Fubp1	6.01191	6.40693	6.2612	6.17683	5.93337	8.24767	5.88556	9.84384	5.52343	6.50878
Bdnf	0.195837	0.170714	0.0920383	0.11488	0.171344	0.0834732	0.1024	0.154725	0.143902	0.127769
Hnrnpab	48.8425	38.8212	48.3881	44.1466	51.183	44.9232	41.5681	48.3923	42.9327	52.4791
Oprl1	0	0	0	0	0	0	0	0	0	0.0199118
Rad1	0.908077	0.980053	1.18886	1.04423	1.26742	0.958425	1.34107	1.2337	0.807354	0.973313
Sox17	0.469281	0.485152	0.51738	0.606914	0.388977	0.342148	0.503672	0.620109	0.34318	0.596227
Ovol3	0	0.0757299	0.0874905	0.169872	0.0438515	0.185147	0.127759	0.228791	0.0870491	0.0653992
Obsl1	0.283873	0.391077	0.437236	0.778194	0.511348	0.416374	0.411463	0.609806	0.420529	0.653668
Bmf	0.516743	1.11111	0.954074	1.2967	0.730336	0.532283	0.405293	0.612394	1.5706	0.635371
Mcts1	10.3596	12.2547	9.04194	8.95119	11.5684	8.3084	10.366	9.56688	8.7004	8.80431
Ccpg1	16.1081	16.3805	18.3671	18.1221	17.1657	17.9148	16.2322	15.2443	16.995	16.1325
Dnajb2	19.6411	12.2382	13.1742	14.8497	13.1785	18.8096	18.0839	17.2254	16.7548	11.5577
Nthl1	3.55872	4.66959	2.37042	3.25344	2.70393	5.44871	3.89908	2.45812	3.33438	2.56619
Kcnip4	0.102544	0.361528	0.208836	0.405477	0.269156	0.41037	0.116173	0.468097	0.178099	0.31221
Pkm	6.69354	6.11527	54.2099	37.1291	41.1307	7.79885	6.41484	25.6697	39.675	62.5856
Tssk4	0.213681	0.107622	0.373005	0.120705	0.311593	0.197338	0.121041	0.650281	0.494831	0.185881
Apbb1	0.0913387	0.115008	0.0797212	0.257978	0.186468	0.196823	0.439784	0.104237	0.237957	0.198639
Mphosph9	1.01955	0.965259	1.2278	0.995117	1.28724	0.846225	0.844367	1.79684	1.3561	1.06934
Immt	49.1242	45.6089	35.8419	39.6686	36.9546	46.2804	44.5102	37.4159	39.9557	32.9581
Prlr	35.7523	42.4976	37.8447	38.3687	43.5634	42.0138	46.4449	54.3869	42.0732	24.2701
Enpp1	4.74315	5.60043	3.65818	4.01898	3.95416	4.77983	5.15811	3.86395	3.57496	3.55192
Pmepa1	0.602703	0.421604	0.720874	0.62417	0.664034	0.61845	0.625908	0.73876	0.426466	0.801
Mtrr	2.62445	2.03357	1.78161	1.69158	1.96257	2.15442	2.49679	2.1759	2.14273	2.00495
Csf3r	0.324895	0.453144	16.9488	10.4611	13.2946	0.50777	0.48841	14.8595	10.7648	19.5175
Sumo3	27.0048	20.0221	24.3374	25.1434	23.7372	30.0722	23.6926	23.472	29.5048	23.191
Hipk1	18.2035	21.6368	22.6988	21.6203	22.4189	18.9886	19.7687	25.1856	21.015	24.112
Brd8	3.84686	3.47687	4.49208	4.43534	4.39542	5.38572	4.44769	5.81334	5.23212	5.16855
Tmem63c	0.0174083	0	0	0	0	0	0	0	0	0.0113576
Apool	17.4227	16.6954	13.2976	12.7816	12.67	11.7019	15.0602	13.1693	12.0516	10.0876
Ppt2	15.6315	13.8009	15.0964	13.7544	16.6302	15.7599	16.2683	15.5694	14.5384	16.0217
Pbx3	0.637899	0.401602	0.927939	0.840789	0.713148	0.621837	0.722683	1.09197	0.892482	0.809241
Plpp2	6.98379	5.73896	11.5494	11.7312	10.6662	8.48636	10.1503	9.99743	12.6083	9.9921
Kmt2b	5.73427	5.26882	6.02462	5.7477	5.96625	6.13242	5.94604	8.84325	6.52222	6.84456
Cma1	0.0927912	0.0701023	0.0809889	0	0	0	0	0	0	0
Fmo4	10.6406	9.23608	8.44741	7.91302	9.01265	6.74283	11.3976	8.52607	8.4048	5.76055
Kctd9	3.29876	3.42672	3.31621	3.46894	3.24695	3.64487	2.8029	4.84018	3.40179	2.84397
Dusp28	5.49466	6.20106	4.08529	4.42584	4.86678	4.88646	5.07219	4.33521	4.41814	3.62911
Lax1	0	0.25782	0.670182	0.325307	0.410551	0.157582	0.0724918	0.486819	0.111134	0.417468
Ikzf5	1.63579	1.63615	1.95056	1.38604	1.81419	1.93622	1.44863	1.63015	1.28047	1.59333
Actn1	10.2335	13.3995	24.5743	20.1278	21.8969	12.5848	12.66	16.8523	21.6416	26.6892
Rps19bp1	15.476	9.48239	11.9122	9.60257	13.8602	13.392	12.4249	11.8206	11.8521	11.528
Slc16a13	0.240053	0.392939	0.453961	0.508507	0.770107	0.443385	0.373943	0.63922	0.521158	0.417644
Zranb1	10.0788	11.1108	9.0361	8.32135	8.46547	10.9014	9.38588	11.318	8.85048	7.4594
Tom1l2	6.08668	6.97096	6.08959	6.1724	5.46704	6.86197	6.2171	7.81445	6.87422	4.82657
Pex10	5.21986	3.71155	3.80554	4.89122	4.08344	4.19677	4.22651	4.83565	4.37296	3.00491
Rad52	2.71009	2.82004	2.63316	3.24951	2.55008	3.44726	2.30271	3.79303	2.53107	2.60215
Traf3	3.27724	2.30515	4.19197	3.18384	3.99204	3.05267	3.08468	4.70727	4.15855	4.91222
Hsp90b1	308.23	247.07	320.699	298.818	349.383	310.994	265.417	340.292	325.258	319.918
Nrg1	0.143838	0.0815007	0.42894	0.355477	0.293646	0.0774882	0.0509238	0.246225	0.281048	0.578703
Ralbp1	9.78798	8.69753	11.0449	10.7224	10.195	10.3737	9.28696	9.52122	11.8392	9.48765
Arhgef2	1.43893	1.48096	7.55368	5.12435	5.18182	1.73332	1.55931	5.40236	4.92587	7.21104
Fip1l1	13.9801	12.8675	13.2044	13.5975	14.385	16.6689	13.8027	15.2052	14.0783	13.553
Smco1	0	0	0	0	0	0	0	0	0.0628273	0
Tada2b	9.60466	7.13523	6.21741	6.60103	5.9524	7.9584	7.68486	7.06372	5.95436	7.62402
Wbp2	36.8495	36.9935	38.199	37.9276	39.6473	35.4107	39.8197	37.8225	42.8592	37.3979
Matn3	0	0	0.0292893	0	0	0	0	0	0	0
Apaf1	0.879231	1.14203	4.30821	2.54866	3.61689	1.32481	1.34996	3.78471	3.22825	4.18651
Grb7	43.7989	50.7497	37.6019	51.5561	39.8714	54.3995	53.062	50.1282	52.9121	34.8521
Aqp4	0.825034	1.13212	0.249829	0.627737	0.721845	0.544236	0.300436	0.461161	0.160839	0.274629
Mon1b	3.79529	3.17765	3.97848	3.9452	3.6287	2.78232	3.37439	3.84005	3.72057	3.8929
Dipk2b	0.0577132	0.0218007	0.0503726	0.0733527	0.0252475	0	0.0490379	0.0987944	0	0
Enox2	4.67946	4.91862	4.08427	4.97782	4.11644	4.43898	4.19215	4.29542	3.64405	2.87048
Kcnma1	0.0258148	0.0780107	0.0450627	0.0218735	0.0338792	0.0596009	0.0329016	0.0147301	0.0224177	0.0336844
Haghl	1.36142	1.71422	2.2775	1.82648	1.78672	2.14788	1.97616	2.26577	2.41379	2.44262
Orc6	0.978403	1.61693	2.08152	2.228	3.26362	1.58125	1.29896	2.72163	1.91171	2.67303
Camsap1	2.91769	2.80973	2.42636	2.21758	2.14739	2.151	2.37271	2.92956	1.94652	2.40193
Dst	3.77185	4.01462	3.7699	3.24123	3.49285	4.47905	3.5594	4.5178	3.76827	4.22047
Usp29	0	0.00519347	0	0	0	0	0	0	0	0
Slc30a4	3.98518	3.81918	3.75205	3.12661	3.84188	3.27144	4.07591	4.46371	3.12429	3.63523
Slc2a12	0.0806558	0.0609342	0.0938627	0.113903	0.164659	0.0993158	0.0685319	0.214772	0.140084	0.0350812
Cdk10	8.21897	7.46043	7.22712	7.69173	6.65437	10.9324	8.07795	9.58957	9.37449	9.12385
Hnrnpr	3.40651	3.30352	4.02197	3.78908	3.7933	4.50731	3.4523	4.52369	3.77578	4.01665
Wdr37	2.19985	1.6906	2.42764	2.19607	2.37823	2.08997	1.66507	2.85676	2.31658	2.40031
Tfpt	6.8527	3.34218	4.31547	5.29196	4.40185	7.12966	7.37041	5.34558	6.40289	4.81043
Polg	7.79795	7.55782	7.94792	8.15056	8.20288	9.04927	8.64185	9.51384	8.60951	7.45564
Cyba	5.73007	7.24852	52.8039	35.5674	43.9547	8.8607	7.02005	20.5301	40.0396	55.7288
Slc26a2	1.41385	1.26594	2.26236	1.95227	2.0846	1.03973	1.31256	2.33061	1.86442	2.61355
Dsg2	31.2313	36.1601	29.4464	29.8934	30.1159	30.2183	33.0443	27.6212	30.9111	21.3594
Htr7	0	0.0204418	0.165314	0	0.0710211	0.0249884	0.0459813	0.0926363	0.0234972	0.0353065
Vldlr	5.76442	5.03429	0.955933	2.11003	1.22051	2.8747	4.89793	1.71039	0.971134	1.1433
Smarca2	22.5156	22.7331	17.5654	19.2559	15.8133	28.4157	24.5383	21.3081	21.7127	14.6792
Ptprk	17.6133	21.4896	18.1268	18.3004	19.6792	20.8321	19.2357	20.3789	20.2951	20.1709
Cpne9	0.0363953	0.027496	0.0635321	0.0308386	0	0.0672231	0	0.0830693	0	0.0237452
Gnas	43.0627	49.2149	48.3642	46.3347	47.8874	45.3689	48.6988	43.3231	49.9327	44.0966
Rpusd4	4.953	4.80495	4.96164	5.38906	4.77672	6.18552	5.0693	4.68893	5.42538	4.84719
Ppp6r2	11.6199	9.54393	8.84166	9.86261	8.28964	10.6027	11.7128	10.4272	8.34858	7.64588
Irak2	7.90917	8.22194	7.42782	9.43589	7.50123	10.5181	10.0267	10.2897	9.3135	7.05907
Msrb2	10.3605	10.9709	6.96736	8.56284	8.1731	12.9404	10.7514	7.07474	9.14462	6.59324
Knl1	0.0373578	0.135471	1.69552	0.91797	1.41201	0.103501	0.177757	1.7309	1.03165	1.03342
Clec4a3	0.912563	1.26395	5.24357	3.28626	4.45789	1.05346	1.74463	2.95071	3.30198	4.06842
6030458C11Rik	4.4714	4.57855	3.88655	3.88266	4.30014	5.1191	4.30166	6.38906	4.30017	4.18301
Smim10l1	42.1119	46.4943	32.1773	37.4978	40.5294	42.8142	43.1578	36.5498	37.0514	30.3428
Rerg	0.481006	0.52857	0.610656	0.481671	0.57388	0.565366	0.520167	0.499027	0.493655	0.855873
Rit1	3.2678	4.69669	6.36519	5.43647	5.50898	4.12196	4.80825	5.68483	6.33308	5.92798
Pcgf2	1.21257	1.15857	0.77819	1.51094	0.904894	1.38331	1.45454	1.91289	1.30076	0.930717
Apol9b	54.5345	39.092	40.6244	56.4172	43.6636	57.7422	46.1754	42.1898	66.5765	26.271
Pum2	16.6402	20.6629	19.1977	16.1634	19.0458	15.4513	16.0541	17.678	16.2371	17.4099
Pcdh11x	0.023034	0	0.0100521	0.00975864	0.0100766	0	0	0.0131433	0.0400057	0.015028
Gm8439	0	0	0	0	0	0	0	0	0.209624	0
Scoc	1.45738	1.68825	1.27202	0.740925	1.10509	0.897277	1.65109	0.94247	1.13904	1.33117
Ptger4	0.182403	0.183737	1.08789	0.978844	0.691554	0.140376	0.129154	0.589787	0.554399	1.07104
Ptpn21	6.02836	6.15233	4.69236	5.0781	5.13558	6.52771	6.51507	5.9543	4.95953	5.17506
Snrpa	9.34118	8.07917	11.4705	10.6989	10.9347	9.16217	9.79814	10.1456	9.95809	10.6337
Mro	0	0	0	0	0.0336857	0	0	0	0	0
Hspbp1	16.1989	11.7828	13.2621	12.3077	14.29	12.3017	14.3895	12.9862	15.0554	12.4027
Lrrn4cl	0.0389009	0.058778	0.135812	0	0.068071	0.0359256	0	0.0443942	0.0337818	0.0507599
H2al1m	0.192652	0.291091	0	0	0	0.177917	0	0.219857	0.1673	0.125691
Ptprc	1.58872	2.36004	17.0604	11.0415	14.681	2.52227	2.33579	12.6507	12.1378	16.561
Bdkrb1	0	0	0.0621238	0.0603099	0.0622747	0	0	0.243684	0.0618104	0.0464376
Opn1sw	0.125903	0.063412	0.183149	0.0711206	0.0734376	0.116274	0.0713187	0.191577	0	0.191666
Bckdha	129.437	134.938	91.6636	112.914	93.8328	127.44	129.999	89.1239	102.992	83.927
Bcat1	0	0	0.228812	0.190398	0.316746	0	0	0.0997252	0.119249	0.325785
Mmp23	0.493722	0.586141	0.98497	0.896447	0.802232	0.846781	0.239718	0.724424	0.918751	1.1044
Fhod3	0.340547	0.379791	0.311386	0.357257	0.212824	0.449286	0.399588	0.333116	0.22532	0.253921
Abi1	14.3729	16.5558	16.7263	14.8347	17.7761	13.9564	15.0519	14.85	15.024	15.1463
Slc25a32	7.14351	11.2347	7.82361	6.98407	7.33179	5.89936	6.30317	7.09402	5.42802	6.67721
Mbnl3	0.286393	0.250983	1.66977	1.20363	1.52348	0.190431	0.243343	1.12431	1.0744	1.77133
Mcoln3	0	0.0446329	0	0	0	0	0	0	0.102608	0
Cyp4f15	84.9709	92.1598	53.3584	59.4833	51.7705	65.1342	86.8127	64.6998	53.7386	39.611
Zfp809	11.0887	9.28397	11.8989	8.58224	10.2058	9.26529	8.89165	12.3259	9.46274	8.23673
4933406I18Rik	0.612984	0.37048	0.214007	0.519396	0.214527	0.62271	0.36459	0.769499	0.319391	0.359934
Tmem108	0.0535004	0.101047	0.140087	0.0679982	0.117022	0.123521	0.113646	0.0915828	0.20907	0.20943
Zfp87	2.27748	2.45397	2.83506	2.30939	2.09063	1.96536	2.47443	1.91736	1.45901	2.26536
Gm6637	0	0.160866	0.371696	0.180422	0.372599	0	0	0.243	0	0
Dlg1	15.5578	15.9175	12.0911	13.6593	12.2653	15.499	15.4271	15.4504	13.3811	10.9278
Tmem38a	1.02164	1.15775	0.966004	0.685314	0.931106	0.668313	1.12126	1.26307	0.961131	0.583226
Ubxn4	28.4791	21.1465	21.2541	21.2751	23.2076	29.2784	22.787	23.4139	22.3346	23.2176
Dsg1c	4.2555	5.3645	2.80727	3.16555	1.79669	3.13031	2.69085	2.11763	1.41804	2.55041
C130026I21Rik	0.0513153	0.0775357	0.179154	0.0434807	0.134692	0	0.0436017	0.0585616	0.0445624	0.200876
Rnf181	31.9484	29.264	24.321	25.7615	23.2214	29.352	28.8808	26.9514	29.2775	23.0039
Ccdc59	6.75534	8.5768	6.96069	6.59845	7.96267	7.45173	7.57347	7.1739	5.29603	7.8965
Aldh9a1	110.496	108.184	85.0372	94.8664	102.424	129.147	130.289	103.446	104.14	86.9977
Atxn7l2	0.422868	0.784154	0.905931	0.749186	0.739959	0.603539	0.424632	0.745809	1.00151	0.877831
Atp9a	25.114	25.9668	27.9118	25.3705	25.4413	30.9037	27.4734	24.9451	28.1941	23.9417
E130008D07Rik	0	0	0	0	0	0.0183943	0	0	0.0172967	0
AI197445	0.0540869	0.163447	0.0629432	0.152764	0.0788702	0.04995	0.168508	0.185174	0.172221	0.0588127
Acsm2	0.0750538	0.0453615	0.144116	0.190784	0.197	0.526781	0.102035	0.359739	0.456239	0.117521
Clcf1	0.290083	0.109577	0.168791	0.28676	0.338403	0.133948	0.205399	0.49657	0.25191	0.346972
Gm2061	0.366325	0.387454	0.191839	0.403515	0.576915	0.676614	0.498017	0.710693	0.0954356	0.597499
Mep1b	0	0	0	0	0.0387106	0	0	0	0	0
Smurf2	16.4175	17.4262	15.6423	16.6806	16.9153	17.4087	17.1373	16.7224	16.1279	14.0675
Dzip3	0.502553	0.683407	0.864732	0.851651	1.09296	0.755845	0.658817	1.08149	0.785555	0.927427
Bin3	8.91268	8.72846	12.7346	12.3068	11.9569	8.35293	8.3022	10.8493	13.0144	13.1373
Aggf1	14.2047	11.5768	10.7431	11.0352	10.7148	12.5728	10.9074	12.5924	12.4164	10.464
0610030E20Rik	11.7206	12.1856	11.3348	11.4292	11.095	10.7637	11.7021	12.6036	10.3109	10.0961
Slc11a1	2.01934	2.28836	9.9236	8.33198	10.447	3.04058	4.06569	6.46259	10.331	13.547
D230017M19Rik	2.16919	1.78554	0.932513	1.86544	1.33135	2.24247	2.14572	2.91887	1.91185	1.41523
4930563J15Rik	0	0	0	0	0.190443	0	0.123298	0	0	0.047337
Adcy10	0.0569175	0.0286668	0.0496781	0.0160759	0	0.0350428	0.0322412	0.108258	0.0823791	0.0123781
Elovl4	0	0	0.0289057	0	0.0579518	0	0.0562796	0	0	0
Vash2	0.024139	0.0729465	0.0421374	0	0.0422398	0.0445854	0.0205105	0.0275477	0.0209624	0.0472467
Cahm	0.413501	0.249915	0.721814	0.560591	0.361784	0.992874	0.562152	0.660649	0.359087	0.431646
Gm11532	0	0	0.0324432	0.015748	0.048783	0.034328	0	0	0	0.0121257
Apobec3	0.924379	0.785647	2.7902	1.72967	2.66218	0.711398	0.752703	2.54937	1.63892	2.61338
Smox	1.11784	1.01341	3.12212	2.80364	2.54288	1.3214	1.36773	2.44933	3.37818	3.17978
Klra3	0	0.0577126	0.200025	0	0.0668371	0.0705487	0	0.0871789	0	0.0996795
Uimc1	6.43552	6.44488	6.19173	6.01095	5.18541	7.74011	6.07855	8.23243	5.92655	6.11252
Ica1l	0.0471636	0.0890784	0.0617472	0.13987	0.0825296	0.108891	0.0200371	0.215295	0.0204786	0.0769268
Irf8	1.70879	2.18128	10.3372	6.98984	9.53748	1.9318	2.25299	6.05199	7.67544	9.11105
Icam5	0	0.0256242	0	0	0.0296755	0.0313234	0.0288192	0.0774144	0.0294543	0.0442574
1700025N23Rik	0	0	0.0978691	0.190023	0.196214	0	0	0.127965	0.292126	0.0731572
Dnase1l1	2.50663	1.94106	4.04744	3.50448	2.85105	2.83576	2.6623	3.50422	3.64609	3.06635
Tspan4	13.1505	8.42523	20.7613	17.9703	16.3561	10.4777	9.20188	14.566	21.1604	19.3884
Zfp410	3.19847	3.11883	3.55449	3.0883	2.91232	3.17709	2.87569	4.07457	2.61608	3.2636
Ldhb	0.775632	2.34391	1.96324	1.57731	1.76442	1.64751	0.988562	0.88516	1.81862	1.87235
Nkiras1	5.64827	4.60365	3.852	4.21983	4.39273	5.73975	4.16278	5.42931	4.57095	3.80394
Mus81	4.55371	3.25088	3.3911	4.99122	4.02072	3.85818	4.68565	5.10139	4.57121	4.74262
Ldah	12.0774	10.5096	7.48986	6.93972	7.52944	7.08959	9.65957	9.0398	6.9213	7.17779
Bspry	0.749203	0.81364	0.326955	0.595142	0.368718	0.951363	0.875305	1.06875	0.406632	0.366599
Tatdn1	1.79991	2.02778	1.6261	1.7124	1.57479	1.69141	1.77083	2.34237	1.34368	1.73056
Drd2	0	0	0.0319616	0.0310284	0	0	0	0	0.0318004	0
Chaf1a	0.580927	0.739168	3.49589	2.5907	3.39738	1.35535	0.675458	2.8612	3.15964	3.59063
Vsig2	0.25934	0.522471	0.452707	0.512737	0.378172	0.798346	0.367261	2.26904	0.450423	0.563998
Slc16a8	0.0564726	0.170657	0.197159	0.0957011	0.0494095	0.0521533	0.191935	0.0644471	0	0.0736882
Sgk2	13.3361	19.6417	8.58996	13.4459	10.462	12.7009	20.5382	13.6827	8.71366	4.66412
Prkg1	0.397551	0.548903	0.502531	0.580783	0.503752	0.746948	0.605696	0.860445	0.464282	0.536632
Glrx3	3.1219	3.45741	2.78675	3.36669	3.04183	3.63666	2.9842	3.19837	3.26561	2.2914
Bloc1s2	7.32916	7.75189	7.18427	7.26112	7.79364	5.93553	6.41908	6.81997	5.97301	5.29668
Ebf1	0.145975	0.124067	0.23889	0.355603	0.351223	0.0842563	0.0620162	0.354	0.253531	0.166666
H2afy3	0	0.0799701	0.0461946	0.313921	0.0463068	0.195513	0	0.241601	0.321731	0.241714
Zfp229	1.27378	1.16491	1.15077	1.32546	1.5055	1.30018	1.38611	1.55566	1.02853	1.32675
Cox7a2l	35.7388	31.2562	26.8137	28.2684	27.649	27.8838	25.505	22.4019	27.8251	21.9959
Shcbp1	0.279785	0.457976	2.03499	1.50144	2.20313	0.473708	0.554701	2.55435	2.67264	1.39947
Srpx	0.166148	0.125522	0.326284	0.140781	0.327076	0.49868	0.317639	0.0948048	0.180354	0.216798
Pigp	4.74467	6.42591	5.95926	4.9518	5.82187	3.0993	4.62143	4.16005	5.02475	4.71881
Pcdh9	0.0324123	0	0.0424345	0.0549273	0	0.0448998	0.0826204	0.0184946	0.0140735	0.0422931
Pik3r3	0.951464	0.271251	0.454395	0.410705	0.471205	0.663163	0.50337	0.635103	0.561231	0.620759
Sytl4	0.923309	0.849185	0.893466	0.98643	0.755144	0.963909	0.733355	0.847533	0.871528	0.641676
Atp5d	193.727	189.042	147.22	155.763	147.307	145.966	196.319	137.074	154.267	150.877
Rp9	28.0114	28.9975	25.377	29.9688	26.8347	28.4067	28.8472	25.088	25.8648	31.3457
Nemf	8.77727	7.90393	8.37241	7.27601	7.75081	8.60785	6.23416	8.21805	7.12666	7.19803
Kmt5b	4.21519	5.43881	5.37335	4.71831	4.85262	5.52162	5.05191	6.21557	5.27882	5.24689
Suv39h1	2.34029	2.33473	3.24724	3.10159	3.5964	2.27213	2.24344	3.9719	3.56958	3.32778
Stag2	13.6483	18.6242	15.8419	15.2994	15.7427	16.079	16.305	13.833	13.6704	13.1565
Mgat4e	0	0	0.0481866	0	0	0	0	0	0	0
Nol4l	0.263594	0.28114	0.500733	0.210211	0.542648	0.472546	0.395243	0.601632	0.377022	0.657552
Tor1aip2	20.1514	20.9189	19.5751	18.7611	18.8282	18.1965	18.8134	19.3629	19.984	15.866
Ktn1	5.75521	7.40764	5.52551	6.21305	6.11707	6.41739	5.14366	7.20037	4.96083	5.67398
Miga1	0.472275	0.585146	1.23662	0.928394	0.991696	0.697845	0.561798	0.689876	0.689012	1.2325
Setd3	25.2856	24.0396	19.3108	21.8464	20.2277	23.7124	22.4805	21.8853	22.945	18.0725
Capn12	0.0357647	0.108078	0.0312157	0.121217	0.156457	0.0990875	0	0	0.0621164	0.0466675
Mrpl52	76.3478	56.3813	53.5667	63.6513	62.2883	67.1076	58.1966	54.6307	66.7272	67.9098
Gpr180	9.21075	7.09137	6.87322	7.2683	7.84343	7.40239	7.49763	7.14134	7.9376	6.30749
Dr1	8.27529	8.0629	9.54433	7.5127	9.05035	8.76444	8.6218	8.65686	8.0133	9.31971
Zfand2b	16.4288	14.7058	11.349	10.7538	11.581	14.3813	15.8779	11.6402	13.0498	11.0742
Lman2	71.4912	58.0125	60.1067	63.9128	63.6571	65.2655	65.8036	64.1725	70.4085	61.9047
Cmc2	3.86308	4.45733	4.59781	4.88016	5.16205	5.18925	5.01311	5.53077	5.73352	3.84929
Carhsp1	31.9154	29.1538	27.4842	30.2012	28.9798	30.3924	32.1856	30.2236	31.6925	23.1386
Pdgfrl	0.263907	0.947043	0.287925	0.335422	0.404075	0.365583	0.112119	0.451761	0.0572946	0.301314
Zfp385a	6.577	7.73988	10.193	10.8242	10.6235	8.05967	8.74077	8.85293	9.84867	9.32467
Nde1	7.13453	6.08755	5.93403	6.1875	6.35236	7.55779	5.95511	8.28568	8.56459	6.92735
Zmynd10	0	0.130173	0.100259	0.194663	0.0502512	0.212167	0.244006	0.39327	0.199506	0.0374718
Gm35978	0.093133	0.140721	0.162574	0.394569	0	0.430048	0.553935	0.637706	0.242631	0.0607623
Cd46	0.103842	0.509933	0.31722	0.263964	0.408846	0.33565	0.441165	0.888795	0.270532	0.270997
Eif3k	24.4803	26.8379	31.1664	27.5271	30.6784	26.3476	24.8668	23.4211	27.6525	26.8395
Fez2	5.54205	4.76666	4.93017	4.56948	5.37108	5.72841	4.94444	4.13535	4.81274	4.39455
Tdrd3	2.73492	2.94991	2.27202	2.63844	2.72439	2.64746	3.14974	4.02361	2.27486	2.70874
Septin4	4.65311	3.7469	3.69648	3.73021	3.36417	5.19783	4.16674	3.37053	3.72623	3.67205
Sh3bp5l	8.65118	6.87223	7.63409	8.13884	7.12391	8.87068	8.83712	7.69499	8.28609	6.88929
Apba2	0.206113	0.0444899	0.0770986	0.0498983	0.12881	0.244733	0.17513	0.302423	0.255699	0.0960521
Cpsf4	13.8923	11.9886	12.3717	11.9626	11.9077	12.6732	12.8117	11.2783	11.5247	12.2322
Nlrp5	0	0	0.0249232	0	0	0	0	0	0	0
Abhd12	13.4238	12.8705	16.7864	13.6078	16.3147	12.4873	14.6412	15.3751	15.642	16.3696
Tbx6	0.11795	0.579212	0.617688	0.299826	0.361193	0.435715	0.551212	0.942244	0.512143	0.307815
Gm10451	0.226523	0.513403	0.197711	0.287907	0.495478	0.627591	0.0962363	0.387765	0.29507	0.517262
Scarna10	115.388	119.46	176.556	154.502	159.536	121.034	91.991	123.553	171.954	103.164
Slc24a3	0.198757	0.225236	0.390322	0.210514	0.217373	0.321221	0.232211	0.283529	0.172601	0.259348
Cdc123	16.8132	14.8246	16.5521	17.0731	15.7857	17.2299	14.7335	14.3279	15.325	16.096
Scml4	0.0407422	0.01539	0.10668	0.18987	0.0534697	0.037626	0.0346179	0.162734	0.106142	0.22594
Chrdl1	0.134379	0.0789608	0.0390956	0.126514	0.0914447	0.0965228	0.101493	0.0170394	0.0388984	0.14612
Ppfia2	0.148542	0.201998	0.246333	0.188795	0.181949	0.274362	0.164078	0.355988	0.167693	0.125986
Cpsf7	6.80713	7.78689	7.91374	7.68268	7.37838	8.14444	7.07182	11.7626	6.77292	8.6845
Rps21	121.227	120.985	135.234	126.575	132.582	89.9286	132.565	128.932	103.094	137.826
Cdk11b	8.63163	6.90465	8.39054	8.71918	8.79593	11.16	7.76557	9.9664	9.52401	8.9883
Hnrnpc	21.1956	15.9561	22.1296	20.3159	22.6437	18.6026	20.1809	23.1021	22.5401	18.7486
Stard13	6.38643	8.5519	6.41964	8.13226	6.5608	11.5143	8.76462	11.26	10.3442	7.72472
Lysmd4	2.78476	2.50357	2.38195	2.43038	2.60702	2.75179	2.93404	2.98732	2.82941	2.61626
Zkscan8	2.18219	2.24967	2.06336	1.88755	2.91361	2.57159	2.55915	2.89243	1.65815	2.03918
Prom1	5.76268	4.57687	5.93248	6.03054	5.75297	2.72919	3.0132	4.83396	9.28155	5.70384
Fyb2	1.95925	1.96549	2.01842	1.52405	2.64156	1.63143	1.91036	2.85905	1.53407	3.0385
Nsfl1c	28.7909	20.7226	23.9408	24.5105	25.309	27.2802	24.6366	19.4187	25.7114	18.6063
Atp6v0e	32.7823	24.3825	46.1352	33.9141	39.2435	24.9945	28.6103	26.3911	31.5579	33.4084
6330403K07Rik	0.0632931	0	0.110485	0	0	0	0	0.0722308	0.219856	0.041294
Abcc2	69.8181	89.6122	60.2825	65.2811	57.7031	93.5452	85.333	101.46	68.1114	44.8041
Adat1	2.56928	1.71575	1.68187	1.71051	1.68595	2.35158	1.71527	2.06817	1.99212	1.27216
Slc25a13	92.7193	94.1804	57.8811	61.9008	63.0954	84.6702	95.3807	68.656	58.9395	49.4803
Sema4a	29.1492	30.2633	38.1881	38.9366	37.5368	29.6279	35.2078	42.9706	43.98	39.8912
Chek2	0.662794	0.701023	1.46551	1.04832	1.12114	0.775327	0.450532	1.5632	1.22789	0.98016
Keap1	16.6987	13.5045	13.3503	15.3379	14.1746	17.6156	15.9766	14.0214	14.1672	12.8876
Klf13	13.2832	15.1246	15.3341	13.9886	13.9601	8.17818	10.6685	13.7514	14.9546	15.8573
Reck	1.0039	1.48238	1.41388	1.50792	1.55705	1.55923	1.1244	1.27584	1.42656	1.56299
Myo18a	25.6521	26.6886	27.2859	29.4362	28.1567	33.4491	27.0498	29.9892	31.4068	31.3247
Prrg1	0.225429	0.662308	0.284203	0.191011	0.525957	0.231319	0.255391	0.485939	0.195764	0.277809
Arhgap24	2.86436	3.01646	2.61368	2.31672	2.84786	3.38676	2.80256	2.35258	2.63818	1.98204
Cd72	0.740231	0.813429	2.52558	2.39482	2.35509	1.49152	0.628961	1.68952	3.03879	2.1074
Catsperg1	0.0543047	0.102566	0.0473975	0.115034	0.0950253	0.0752267	0.138425	0.185919	0.0235792	0.124004
Fh1	149.668	97.4808	89.1975	90.1639	91.0408	80.4143	98.8404	75.9597	83.4732	77.8753
Fkbp7	1.09721	1.2057	1.74118	1.18324	1.22179	1.84234	1.6103	1.13831	1.2993	1.23646
Cd300a	1.94793	2.45271	8.28286	6.30585	6.90459	2.02957	2.03707	4.78799	5.72538	8.53768
Hivep2	1.5109	1.48758	1.6165	1.43715	1.59484	1.07126	1.05187	2.02461	1.55756	1.89518
Cgrrf1	15.8255	14.4002	10.3134	10.787	12.6154	12.4715	10.6976	11.9599	13.0711	10.5544
2210408F21Rik	8.45283	8.51463	6.69928	5.84508	5.52546	9.15222	7.67755	6.76361	8.26858	3.73994
Angptl8	46.0695	29.8579	23.881	22.7874	23.7344	17.1695	28.2158	28.0222	13.4034	45.3142
Akt1	25.454	22.1762	35.831	33.5532	33.8089	24.3256	25.4534	31.1926	42.6387	35.7116
Efna3	1.65131	0.311883	1.08095	1.25927	0.505671	0.610002	0.420926	2.26138	1.2189	1.72376
Plpp1	7.85072	8.70181	8.35264	8.30298	9.2754	8.25576	7.98527	7.38981	9.4053	9.15978
Dgcr2	28.9616	22.9103	22.4644	24.792	22.237	27.0899	28.1477	24.1093	27.1099	21.5645
Ptn	0.0642991	0.145731	0.0561207	0.108964	0.168771	0.0593811	0.163901	0	0.0558376	0
Twf1	16.772	16.6548	16.8954	17.094	18.901	16.3689	17.6041	18.2475	17.1056	19.5322
Ptgs1	4.69363	4.85237	15.9245	13.6355	14.0489	5.2146	6.20704	11.8808	14.8022	16.5085
Ptgis	0.277711	0.377651	0.824121	0.705934	0.631741	0.512941	0.377546	0.69724	1.54346	0.869691
Cst7	0.102579	0.154993	4.38704	2.43368	4.75669	0.189466	0	1.63889	1.95975	5.62168
Plxna2	4.317	5.52572	5.81586	5.92564	6.08661	7.96516	5.54495	8.57711	7.01228	6.73333
Gm14023	0.227159	0.300326	0.495665	0.384954	0.496869	0.209784	0.14476	0.453663	0.246582	0.444612
Etaa1os	0.117471	0.177495	0.205059	0.199072	0	0.325458	0.199626	0	0.408049	0.153282
Trip10	4.81435	3.23303	3.77102	4.18391	3.31216	4.75013	3.84593	3.56887	4.53814	3.94638
Gusb	7.42854	6.37397	12.2339	9.93999	10.7932	8.28831	7.99698	8.24737	12.9312	13.0046
BC055324	0.270917	0.363864	0.630556	0.790688	0.737436	0.250196	0.358079	0.996226	0.627376	0.824848
Ces2g	15.955	17.0249	16.1179	14.6281	15.7856	17.4463	17.4343	16.8353	16.1288	14.864
Sowahb	3.34548	2.01805	2.26354	2.24139	3.26741	2.70639	3.63588	2.54527	2.02691	3.60395
Dmrt2	0.0432787	0.0326964	0.037774	0.110013	0.0378658	0.119906	0.220639	0.197561	0.150334	0.0847084
Nlrp3	0.324414	0.113118	1.72069	0.972667	1.17902	0.391786	0.360465	1.36699	1.3436	1.13969
Shisa4	0	0	0.222549	0.0720171	0.148727	0.0784929	0.433306	0.193991	0.147618	0.110904
Sgms1	5.70754	6.68886	4.68234	5.17791	5.25837	3.65058	5.48364	5.33969	4.16833	5.46061
Gdf10	2.5414	2.4102	2.87888	2.31375	2.79126	2.5218	3.33097	3.02369	2.8174	3.45726
Ctnna2	0.0489794	0	0	0	0	0	0	0	0	0
Map3k13	3.67845	4.05462	4.39482	5.08403	5.13095	8.61807	6.98118	8.63665	6.96481	2.73433
Dip2b	2.6449	3.37246	4.73387	4.1323	4.18881	3.09191	3.33781	4.41933	4.11882	4.61616
Psapl1	0	0	0.0693191	0	0	0	0	0	0	0.0259081
BC042761	0.474105	0	0	0	0.138269	0	0.537119	0.180351	0.137238	0
9630013K17Rik	0.754794	0.142559	0.164698	0.319778	0.412744	0.0871329	0.400835	0.107672	0	0.0615558
Fbxo44	0.757621	0.922152	1.06536	1.2839	1.03112	0.777416	1.25171	1.48904	1.82756	1.26319
Ifi202b	2.08367	2.76545	6.73389	3.05391	6.3068	1.97631	1.77046	3.27765	4.01017	4.07831
Clec9a	0.614101	1.04387	1.68838	1.58704	1.34324	0.850697	0.834866	2.69815	1.54654	1.28209
Ap5z1	3.52422	3.64341	3.83917	3.92915	3.01389	4.18457	3.69243	4.65691	3.70475	3.92435
Fbxw8	14.1819	12.3106	12.6795	14.6679	13.9369	14.9736	14.1735	12.9847	15.8974	13.1498
Klhl33	0.522942	0.91171	0.713901	0.908926	0.786025	1.12687	0.843098	1.17827	1.03634	0.384922
Pax2	0	0	0.0195565	0	0	0	0	0	0	0
Dna2	3.60697	4.48607	4.28326	4.49085	4.46541	5.00797	4.44081	6.30048	4.87959	4.94669
Kdm5b	6.06855	7.81095	8.49149	7.80826	7.88003	9.3703	7.81636	8.68435	7.64004	7.0387
Supt3	2.84336	3.68248	4.07709	4.07278	3.9093	3.31362	3.91155	4.24924	3.5862	3.04763
S100g	0.421427	0.318381	0.183912	0.178542	0	0	0.17904	0.480937	0	0.137475
Esrrb	0.328313	0.429928	0.477591	0.519284	0.325551	0.424483	0.316157	0.349697	0.437167	0.685439
Chchd7	4.61838	3.43926	3.10959	3.52193	3.0017	3.41211	3.8681	2.93644	2.72149	2.69031
Rxrb	13.1544	12.1463	11.5769	11.7652	12.8199	14.3079	14.0955	11.2589	12.6926	10.5371
Cadps2	5.85799	6.43611	5.87253	5.88543	6.32611	6.72378	6.10092	6.4178	6.59871	5.44894
Gabpb1	1.75607	1.84931	2.47711	1.80359	2.26585	2.06405	2.27583	2.93522	2.51082	2.39556
Gm13544	0.0344022	0	0	0	0	0	0.029231	0	0	0
1700101I11Rik	0.290918	0.293045	0	0.164334	0.0848441	0.358222	0	0	0.168423	0.0632673
Fam57a	1.08755	1.72542	1.61368	1.56657	1.99821	1.90831	1.01648	0.868789	1.03888	1.27718
Mettl7a1	96.8454	102.342	67.5563	81.5587	66.8745	99.2599	101.183	74.1097	83.2147	48.1855
Ckmt1	0.237424	0	0.103613	0.0502936	0.155796	0.054816	0.151301	0.0677376	0.154635	0.0387252
Gm4788	78.7559	79.0053	69.5032	69.7002	71.7564	57.461	69.1501	63.1298	55.2186	69.0964
Spag7	14.2871	10.333	9.58055	10.9986	9.75626	12.2289	11.6214	9.04708	11.4992	10.6285
Gal3st1	0.0990136	0.486221	0.604939	0.545328	0.303204	0.137161	0.588911	0.225991	0.171968	0.419893
Gpr68	0.461706	0.218007	0.377794	0.366763	0.353464	0.213196	0.441341	0.559835	0.852014	0.338882
Golph3l	3.16849	3.20062	4.56771	4.13268	4.73454	3.51795	3.08545	3.57529	3.24619	4.76153
Sptan1	28.1271	29.6473	30.8099	30.7376	27.402	34.2413	30.8976	28.9848	31.448	30.0865
Slx1b	2.57513	2.50428	1.62592	1.81057	1.94146	1.99868	2.37426	2.21971	1.80804	1.53709
Rprd2	4.83177	5.44203	5.50556	5.11968	5.07122	4.98931	5.0754	5.60391	4.68304	5.5343
Edem3	13.2117	11.2736	10.8648	10.3664	11.1183	13.5131	10.9014	11.2775	10.7171	11.6988
Gpr162	0.176946	0.160416	0.185328	0.299861	0.216741	0.326825	0.0902089	0.282706	0.184393	0.138533
Syk	1.32375	1.57983	11.2022	7.77025	9.853	1.68316	1.93982	8.99841	8.72995	11.9784
Frmd4b	13.9898	21.538	15.8735	19.1104	18.4593	15.5561	13.7181	19.9135	16.5486	17.1198
Pomt1	6.94495	7.53727	6.52315	6.78075	8.29712	6.93468	8.86648	9.53492	9.09246	6.64708
Mpp4	0.950156	1.58417	0.34316	0.555234	0.200663	1.08929	0.695975	1.00955	0.540596	0.128256
Chst10	0.0313426	0	0.027356	0.0265573	0.0274225	0.0578906	0.0532625	0.0357685	0.13609	0.0408973
Abcc10	2.49627	2.49254	2.22447	2.58846	2.03132	3.69177	2.86266	4.34287	2.59223	2.44863
Chd6	2.61963	3.51035	3.06248	3.11078	3.13684	4.25578	3.46875	5.55357	3.38744	3.0003
Tyms	1.99204	1.62535	2.89778	2.34056	2.25414	2.03591	1.55719	2.51583	2.58331	2.01013
Fam131b	0.0738625	0.0186006	0	0	0.0430829	0.0227377	0.0209199	0	0	0
Aicda	0	0.031878	0	0.0357532	0.110754	0	0	0	0.0366427	0.0275293
Ahrr	0.0212752	0.0803654	0.0371384	0.036054	0.111686	0	0.0361544	0.145677	0.0923776	0.138805
Zbtb17	3.49482	3.46816	3.64486	3.81448	3.39458	3.82926	3.74961	4.39392	3.29211	3.67136
Gm21992	0.0810436	0.122454	0	0.120173	0.0886342	0.14969	0.051646	0.277464	0.0879733	0.0528749
Sergef	2.07827	1.30842	1.99532	2.11316	1.6365	2.2392	1.4127	2.4508	1.9251	2.44065
Armc3	0.0670706	0	0.0292699	0.0284152	0.0586819	0	0.0284944	0.0382708	0.0873666	0.109396
Gm10790	0	0	0	0	0	0.0550746	0	0	0	0.0389079
Misp	0.125022	0.0629678	0.181866	0.28249	0.145846	0.269405	0.141638	0.142676	0.289518	0.217512
Mettl26	106.879	102.887	76.7397	75.8728	69.179	81.8891	109.993	80.5554	83.8254	54.1084
Acbd6	12.5517	11.568	12.0007	12.224	12.8501	13.8523	12.9218	11.7089	12.9804	11.417
Ccdc88c	0.476141	0.359717	2.51535	2.13402	1.66636	0.474438	0.447155	2.4166	2.11094	2.63232
Nudcd2	13.4175	11.2469	12.9378	12.6141	13.4164	11.6242	11.0749	11.2289	12.8725	9.79604
Zmynd19	5.34085	3.73231	4.04971	3.36579	4.3224	3.66844	3.82897	3.23799	3.01472	4.20318
Odr4	10.723	10.5524	8.57695	9.71428	9.94964	9.53186	9.66256	10.5092	8.39951	6.79435
Elovl1	11.8868	11.186	16.8365	13.8711	17.1511	12.0369	13.9097	14.6958	19.1964	16.3609
Nfatc4	0.176162	0.228151	0.197686	0.234562	0.0660555	0.232412	0.106916	0.0574396	0.15298	0.229866
Camta2	5.47932	5.6069	7.22712	6.7216	6.04617	8.10014	6.02806	8.98293	7.65228	7.26973
Ephx2	176.96	192.712	106.186	114.709	111.368	152.922	218.965	126.486	107.415	77.0283
Hdac9	0.167547	0.26019	0.584945	0.488995	0.635229	0.232098	0.173998	0.562996	0.557744	0.467611
Styxl1	0.175493	0.088388	0.255286	0.446098	0.307087	0.108047	0.0994089	0.0667582	0.101599	0.0763306
Pex5	48.3685	42.0887	37.0628	40.9578	39.6422	53.7667	47.3886	37.9163	43.8632	35.0298
Cav2	1.1171	1.52823	1.23853	1.35586	1.47928	0.585533	1.18006	1.20593	0.970091	1.00459
Coq3	6.57516	5.51031	5.36253	5.72351	5.37556	5.34226	6.16685	4.51038	5.36668	4.14915
Chrd	1.09686	1.02493	1.41083	1.58976	1.08595	1.06628	1.44703	1.94351	1.17812	1.43124
Sbk3	0	0	0.0280069	0	0	0.029634	0	0	0	0
Dync1i2	17.5285	18.0679	17.7379	17.7735	20.7657	17.3943	19.1181	18.0571	16.8606	17.1185
Dennd2d	2.9459	2.91568	2.96984	2.41873	2.35766	1.75045	2.0956	2.39763	2.47891	1.99647
Sh2d3c	1.15403	1.59839	4.48464	3.65525	4.25513	1.19264	1.89108	4.42133	4.00866	5.30627
Gm1673	0.366458	0.138427	0.319847	0.465763	0.320624	0.338429	0.622746	0.418206	0.477351	0.239086
Pard6a	1.19654	1.43571	0.921481	1.5506	1.9706	1.69003	2.57159	1.68679	1.89479	1.46946
Srgap2	4.37781	5.71185	5.86323	5.88391	5.77842	5.05371	5.0238	7.8242	5.52777	5.13786
Nrip1	4.63852	4.64395	6.4623	4.75048	6.15905	5.54913	6.16291	7.45972	6.0258	6.46264
Tes	0.455597	0.219034	2.96429	2.00038	2.24673	0.459	0.422305	1.46526	1.90628	3.24264
Dnph1	6.03562	4.90526	5.90648	8.60103	5.52077	9.03662	5.98309	6.47047	9.68858	4.35544
Fbh1	10.1372	10.6293	10.3856	11.0344	10.5673	10.9418	9.19923	10.3448	10.8211	9.44587
Rpl15	18.5709	15.692	18.6647	18.2065	17.6358	18.8986	17.0835	18.099	17.1045	15.1535
Sh3tc1	1.76707	2.28617	3.56659	2.97584	2.64762	2.44787	1.89558	2.92406	2.57034	3.37217
Slc7a4	0.614766	0.625992	0.583231	0.656795	0.584648	0.394954	0.340667	0.427048	0.464231	0.697546
Ghitm	97.4484	80.9782	61.2057	74.4478	70.0086	83.5386	81.166	63.0604	71.3689	52.8221
Atp2b1	9.94286	8.27208	9.62794	10.2573	10.0083	9.48385	8.62164	10.1672	10.2172	10.4093
Sgtb	0.886104	1.00416	0.994369	0.670372	0.996785	0.701426	1.31759	1.11958	1.29166	1.07364
Zfp532	0.612898	1.05529	1.28137	1.05072	1.15978	0.750306	0.93254	1.41516	1.01498	1.12522
Tnks2	15.4031	18.0742	17.2442	14.9953	16.6034	15.9545	15.2757	16.9905	15.1379	15.4559
Mbtps1	18.7763	20.9634	21.1108	19.9654	19.8875	20.095	21.2392	21.4014	20.7031	19.6274
Cyp4f16	1.03713	1.022	3.54214	2.55993	3.07731	1.6241	1.0728	2.62446	2.5453	2.94194
Toporsl	0	0	0	0	0	0	0	0	0.03164	0.0237708
Prpf38b	9.19773	10.0781	10.533	10.7505	9.67395	14.0968	9.7828	13.9954	9.77176	11.342
Flrt1	1.22503	0.873348	0.888502	1.31577	0.981236	1.59342	1.51002	1.96904	1.00389	1.32831
B4gat1	13.0715	12.2409	10.5413	12.8866	11.5236	14.1831	13.2181	11.1738	12.6893	9.33882
Rcor3	1.64794	2.09228	1.69804	2.03633	1.86236	2.26171	2.11979	2.97769	1.66959	1.5978
Man2a2	9.12041	11.5188	15.2607	14.5013	12.7189	13.4822	14.0172	15.9031	14.8621	13.9144
St6gal1	31.2672	36.5941	42.35	40.635	47.8144	37.7605	33.8709	42.0313	42.318	57.4596
Fam227a	0.0584976	0.162045	0.119133	0.214788	0.136483	0.126055	0.165682	0.200274	0.203199	0.139939
Arap2	4.19023	4.99238	5.58782	5.25005	4.74796	4.36455	4.0273	5.47178	5.04662	5.07323
Tmem158	0.350176	0.396828	0.458454	0.642876	0.357442	0.377291	0.446308	0.266416	0.810918	0.342695
2900057B20Rik	0.0995496	0	0.173775	0	0.0870988	0	0.0845856	0.340821	0.0864494	0
Diaph1	20.6264	18.826	24.5369	22.5488	22.4742	25.3177	23.0713	26.9842	27.1257	26.6524
Pkp1	0	0	0	0.0367025	0.0378982	0	0	0	0.0376157	0.0565206
Gcsam	0	0.0227145	0.0787258	0.0509515	0.0789171	0.0277665	0.07664	0	0.156657	0.196159
Gfra2	1.0442	1.1614	4.55693	2.99841	3.90818	1.58044	1.84842	3.31015	3.80348	4.08757
Crim1	4.23465	4.48654	4.90351	4.70316	4.31022	4.11331	4.05684	4.67861	4.99598	5.19537
Pde4b	3.36447	3.44959	1.81786	2.34851	2.03253	3.22551	1.96027	3.08994	2.54607	2.56091
4933405L10Rik	0	0.0628901	0.145313	0	0	0.0768778	0	0	0	0.054311
Nxf2	0	0	0	0.034781	0.0359141	0	0	0	0.0356463	0.0267808
Fbrsl1	4.55281	4.23332	4.23049	4.62924	4.03241	5.09725	4.5112	5.61137	4.54978	4.15851
Phka2	5.56844	7.89779	6.38853	6.70647	6.89431	7.69763	7.06735	8.11331	6.76688	6.27204
Eif2ak4	3.46906	3.65459	3.8016	4.08253	3.86142	4.18265	3.40612	4.46479	3.96652	4.14939
Cpq	29.8956	30.1394	28.9874	28.5668	28.7941	23.6184	27.0667	23.9107	29.7139	23.8317
Cdadc1	10.2294	9.99712	7.58808	9.3373	8.19922	10.2186	10.1308	8.63303	8.49107	6.55606
Axin1	9.55487	8.89681	8.92357	9.6155	7.56365	10.6037	9.8242	8.15518	9.41312	9.02771
Arrdc1	1.54111	1.50926	4.18473	3.724	3.6955	1.84494	1.60044	2.86608	3.02358	4.05907
Septin2	32.2782	29.6799	32.7004	28.9952	36.3896	29.109	27.4262	26.8309	29.6112	30.5792
Mettl14	2.19624	1.9212	2.05141	2.80771	2.02268	2.63317	2.52088	2.50637	2.37566	2.21216
Pcnp	6.36532	8.39995	8.08102	7.31973	7.30505	7.82523	8.04251	6.2736	6.42502	5.95967
Kcnc4	0.0335464	0	0	0.0568493	0.0293507	0.0309806	0	0.0382835	0	0
Paip2	26.3623	25.4048	25.1355	25.5442	24.1689	24.587	25.7632	26.4112	25.0842	19.8389
Trim30a	1.54551	1.79927	6.56777	5.06646	6.53939	2.01226	1.76528	4.48168	5.34652	5.73592
Plcb4	0.533077	0.912856	0.821983	0.782927	0.917261	0.754866	0.815303	1.29782	1.18818	1.04338
Pak1	0.603578	0.477707	2.85981	1.65605	2.53985	0.663587	0.488429	1.77123	1.9718	2.55025
Zfp948	1.13843	1.50511	1.6457	1.17563	1.12055	0.919937	1.20913	1.86758	0.834147	1.27658
Kcnj9	0.0260408	0.0196734	0.0454572	0.0882599	0.113919	0.120245	0.0442528	0.237744	0.180912	0.0849483
Kcnj8	1.58779	1.43946	2.28663	2.11897	2.25746	1.79628	2.25978	1.94791	2.44745	2.95236
Ppfibp2	5.22959	6.97706	5.53558	6.06534	4.72154	7.34716	7.18522	6.03155	6.79599	4.12575
Uspl1	9.66689	7.20606	7.44999	6.9057	5.78102	7.43168	6.24773	7.98057	6.45237	5.83726
Ptpre	0.394387	0.663623	3.05108	1.74682	2.61932	0.778112	0.792064	2.0049	2.17947	2.807
Amer1	1.05108	1.5701	1.19886	1.58892	1.54663	1.40088	1.59334	1.81288	1.40026	1.57411
Nr2f6	69.2219	50.918	50.3877	59.2329	52.465	66.749	63.1175	59.6899	63.637	54.2064
Epor	0.552993	0.960888	0.723985	1.49941	0.677361	0.919255	0.610829	1.00973	1.05649	0.865887
Epn2	2.34189	2.24362	1.77741	2.20003	2.15292	2.38218	2.06196	2.40146	1.84213	2.05935
Ehbp1	4.46806	5.93369	5.4037	5.67035	4.75068	6.5503	5.22648	7.0197	5.49824	5.33341
Ppp3cc	1.04201	1.90457	1.52557	1.87977	1.23519	1.33482	1.37091	1.45768	1.37193	1.73248
Apoe	11047.9	9794.98	6800.51	8280.84	6608.97	11835.6	10014.1	6286.94	7554.32	6453.24
Arid3a	0.242548	0.352386	5.1296	2.8298	3.33009	0.516915	0.253648	2.34214	2.90021	5.08816
Tnfrsf8	0	0	0.0513841	0.0498838	0	0	0.0250113	0.0671856	0	0.0384097
Kif2a	2.41214	2.1134	2.63167	2.59741	2.87256	2.1503	2.39115	2.63806	2.67658	2.96169
Tctex1d2	1.81043	1.73248	2.4229	0.92041	2.42879	2.11781	1.02553	1.23965	2.6203	2.1261
Srsf5	40.6398	44.8802	31.11	42.1274	40.3546	91.212	46.5417	80.1021	49.7365	38.1219
Col6a1	3.10347	3.8052	5.52847	4.3971	4.07296	4.18168	3.30701	2.99013	4.85995	5.80879
Sytl3	0.0411818	0.0622243	0.179719	0.0348943	0.0720622	0.038032	0.0699829	0.0469971	0.0357625	0.080604
Zfr2	0.151366	0.205838	0.211381	0.282162	0.0529736	0.223661	0.180058	0.103644	0.236604	0.0987546
Gm10778	0.0321087	0.0485152	0.00934158	0	0.0468213	0.00988429	0.0181881	0.0122143	0.0185889	0.0279314
Ercc6	1.90925	2.58545	2.00179	2.12648	2.15374	2.53949	2.21403	3.56292	2.52351	2.43645
Eif5	58.834	73.2325	53.6211	57.3713	61.3601	68.2532	67.3471	60.2444	55.0116	46.5708
Rin1	0.0481401	0.0363691	0.14706	0.101976	0.105298	0.0889162	0.0818077	0.137345	0.167221	0.157039
Plekhg4	0	0	0	0.0169469	0	0	0	0.0228248	0	0.0130488
Palb2	0.35857	0.309593	0.916534	0.520843	0.582629	0.473064	0.261147	0.701493	0.756219	0.53472
Rars2	6.33494	5.11319	4.63128	5.73477	5.06889	5.45038	5.98077	6.85876	4.51388	6.04064
Tmcc3	3.15331	3.35901	3.52286	2.83219	3.35209	3.17422	3.24197	3.3287	3.4914	3.21967
Ano2	0	0	0	0.0207507	0	0	0	0	0	0.047933
Dpysl3	1.08147	1.10614	2.49775	1.98779	2.30001	1.53654	0.961318	1.86077	2.9764	3.9838
Dlx3	0	0	0	0	0	0	0	0	0.0336652	0
Hspa1l	0.335047	0.727728	0.657972	0.567787	0.586285	0.734875	0.427026	0.908104	0.472805	0.464511
Eif2ak1	18.293	17.2379	16.962	16.9667	18.1046	18.3107	18.585	15.8479	16.6715	14.7067
Mmp28	0.0860055	0.0866343	0.12511	0.194332	0.200663	0.238282	0.0974365	0.229018	0.323646	0.112224
Rdh1	0.286007	0.412504	0.31771	0.330464	0.432225	0.456227	0.198831	0.326394	0.429002	0.169635
Rab3d	2.3313	2.32254	5.43352	4.12438	3.78805	2.15299	2.26384	3.80072	4.58296	4.96413
Tnrc6a	7.00208	9.60663	8.02716	7.84332	7.13867	10.4103	7.67258	12.7826	7.8002	7.27664
Capn5	0.819774	0.903881	1.00558	1.1264	1.18248	0.879842	0.865979	0.783827	1.15443	1.05523
Mgp	2.29497	3.71531	5.57996	2.36127	3.87244	2.5736	1.81071	2.05782	3.55886	4.59883
Ctla4	0.0523241	0.03953	0.0913377	0.0886709	0.0915596	0	0	0.179138	0.0454385	0.102413
Cd14	1.27874	1.74812	8.71618	4.43723	8.04476	1.18094	1.65566	4.44744	6.45128	9.65385
Nptn	16.9752	17.9921	20.0582	17.3875	20.4353	13.3658	15.8057	17.4684	18.2185	19.4834
Slc25a44	31.0144	25.0725	26.8479	30.679	26.4193	26.7397	25.7289	25.539	32.055	23.2357
Slc25a45	7.43154	5.39847	6.20119	6.85049	6.32343	6.14665	6.93896	7.26939	7.51736	5.40796
Slc10a1	254.214	307.315	155.461	174.404	183.711	196.847	251.832	164.022	149.959	129.272
Lpxn	0.724836	0.631848	1.8006	1.60629	1.7074	0.617904	1.13701	1.39986	1.16206	1.67334
Poc1b	2.87101	3.1359	2.98889	2.78438	2.75404	2.33197	2.29249	3.23695	2.97381	2.79839
Acd	6.18158	6.98289	6.42301	6.33524	7.26276	5.81752	7.60345	6.92012	6.54399	6.83692
Tesc	0.195256	0.0737562	0.852103	0.661779	0.341669	0.270482	0.497716	0.445656	1.01737	0.828033
Alkbh2	3.44701	2.74122	2.85023	2.3827	4.36509	2.01054	2.62056	2.27744	1.81179	3.49173
Dhx32	11.3022	9.96172	8.85696	9.19046	9.80885	10.2133	10.2745	10.0897	9.26081	8.56315
Wsb1	7.19864	7.94151	11.7511	9.26422	10.1985	11.043	5.42557	17.5647	12.0319	14.522
Mtmr14	5.33896	5.57419	5.07988	5.94117	5.81395	5.50197	5.78248	6.01443	5.8303	5.20248
Ap5s1	8.52856	9.40228	8.54658	10.117	7.51715	6.59271	8.96428	9.30032	10.259	8.28454
Glis2	0.950219	0.717875	1.19525	0.852504	1.05144	0.774301	0.569919	1.37145	1.16495	1.11226
Gm13483	0.169892	0.0427836	0.0988554	0.191938	0	0.209197	0.0481181	0.193883	0.0491784	0.0369473
Cyp4f37	0	0.0289218	0	0	0	0	0	0	0	0
Tmem9	10.1142	9.60601	10.2402	10.382	9.15264	10.1413	9.62517	8.57442	9.63649	8.33332
Bmp1	30.3933	31.9004	33.9944	34.1385	35.3662	43.3622	38.6623	41.8883	39.7433	32.5276
Nsmce4a	20.0875	19.7552	17.5941	16.7817	17.8835	15.5569	17.9065	16.811	16.0975	16.4625
Satb1	0.215962	0.206664	0.980167	0.902751	0.680226	0.186148	0.318066	0.805099	0.70016	1.07083
Dbn1	0.630688	1.0031	1.36169	1.51881	1.30691	1.50211	1.04357	1.09856	1.35482	2.07904
Psma2	68.4262	58.0759	60.8427	57.9791	64.3581	59.638	56.5962	41.9727	68.0563	59.9192
Thbs1	0.294019	0.431186	4.40786	2.87231	3.72249	0.495144	0.455559	2.94089	3.72477	6.93955
Cd79a	0.302822	0.228777	3.17166	1.53953	2.56116	0.0932201	0.771907	1.26714	2.01612	0.790273
Vmn1r51	0	0.0323915	0	0	0	0	0	0	0	0
Utrn	8.20118	10.0343	8.11341	9.01854	8.5119	11.8437	9.14082	12.1932	9.49829	8.69215
Usp24	17.1926	18.2289	15.2973	15.174	15.3094	20.6004	16.9754	19.1086	16.3635	15.3003
Foxred2	0.0620379	0.0624915	0.324883	0.227787	0.144743	0.0763905	0.0527125	0.283193	0.17958	0.3238
Homez	0.850666	0.563971	0.727315	0.926729	0.789839	0.625275	0.767049	0.832105	0.844254	1.00805
Hdac7	1.85564	1.69461	3.04345	3.14465	2.44424	2.12801	2.00986	3.67684	3.18747	3.0067
Xylb	46.7574	49.6156	32.9766	37.2058	36.6605	45.3649	43.3152	34.4998	33.7376	35.6314
Pmm1	1.94206	1.40851	1.62724	1.71137	1.56323	1.36308	2.11217	2.30495	2.36109	1.46977
Sh3glb1	8.70086	9.82404	10.0662	9.39151	10.7578	8.3749	8.82761	9.63428	9.04576	9.31008
Foxp1	3.51822	4.40406	5.63714	5.1244	5.79688	4.90927	4.42951	7.48789	5.17384	5.52063
Eps8	0.942575	0.944307	1.69903	1.28481	1.97207	1.05972	0.922765	1.40306	0.943097	1.81814
Cast	8.11781	8.35423	9.91197	9.44203	10.4394	8.36271	7.62172	8.99667	9.23287	9.56386
Ube2h	16.1058	20.338	18.3797	19.8874	18.6836	24.4706	22.2445	21.858	21.2827	13.2279
Spx	0.0640547	0	0.111815	0.0542751	0	0.0591555	0	0.1462	0	0.0417909
Stk40	16.9226	14.7044	15.3189	14.5387	14.2789	15.8702	17.1833	16.3825	13.8767	14.2196
Ppp1r36	0.0696094	0	0	0.0589817	0	0	0.0591459	0	0	0
R3hdm2	20.1906	21.5907	18.5606	18.6973	18.5688	19.4248	20.6297	18.9288	17.1858	17.3804
Trim43c	0.203301	0.230386	0.487968	0.129197	0.444685	0.0938759	0.172742	0.812034	0.308959	0.132639
Tro	0.209405	0.26367	0.158401	0.201091	0.134357	0.283636	0.26096	0.796583	0.278834	0.273242
Pola2	2.7469	3.21928	3.25817	3.64048	3.01959	2.86204	2.60331	4.62182	4.00629	3.74513
4930432K21Rik	0.162217	0.0306381	0.0707922	0.206176	0.106446	0.0374525	0	0	0.105653	0.0793759
Mmp19	33.0703	25.4484	19.7195	24.4752	24.2739	27.4057	27.9252	25.5498	28.2101	21.8623
Grwd1	7.55112	4.82091	6.03372	4.64098	5.86227	5.94226	5.33165	5.40106	5.77238	6.80001
Igf2bp2	0.41505	0.313563	0.815082	0.747323	0.658189	0.383304	0.68328	0.414452	0.675809	0.998533
Gm18905	0.0723997	0	0	0	0	0	0	0	0	0
Gm13582	0.0380951	0	0.0332497	0.0645577	0.0333305	0.0351814	0.0323687	0.086949	0.0661639	0.0497083
Smtn	2.25204	3.23047	4.03073	4.00966	3.59157	3.79102	2.47063	5.7257	4.75306	4.48226
Mapkap1	14.014	14.5861	13.5481	13.8961	14.0369	15.3229	15.4961	14.9602	13.7417	12.6143
Rce1	6.05407	6.01548	5.68608	7.19281	5.58475	5.83411	7.15692	5.48212	6.51458	5.62421
Zfp831	0.0206308	0.0389656	0.216081	0.18355	0.162454	0.0476321	0.0350593	0.211897	0.161243	0.242281
Gm14305	0.623951	0.518523	0.435671	0.211475	0.545912	0.460982	0.26508	0.640854	0.162553	0.325665
Large2	0.227713	0.143361	0.198749	0.257262	0.199232	0.105148	0.161236	0.129934	0.197747	0.173326
Plekha7	2.02877	1.29854	1.00833	1.13408	1.10939	1.27509	1.34074	1.6882	1.199	1.11221
Elf2	6.01465	6.37368	6.77553	5.81664	6.25874	5.6435	4.90613	6.40639	5.62708	5.87047
Coasy	70.5821	64.6531	47.8963	52.0696	50.7444	76.1058	66.5645	49.2904	54.4332	39.4754
Csrp1	6.07588	5.10465	16.0921	12.3824	13.7482	6.04651	6.05267	8.12935	12.9179	16.0954
Pcx	167.955	188.632	185.317	184.039	183.178	219.698	206.419	160.682	192.483	205.749
Rfx8	0	0	0.0441389	0.0428502	0	0	0	0	0	0.0329939
Lrrc57	4.92561	5.02184	3.38086	4.74087	4.60244	4.01891	3.73824	4.36595	3.9452	3.58799
Ctla2a	0.580444	0.986662	3.54631	2.15173	3.49145	1.00509	0.986387	2.07003	1.44917	3.21892
Mindy3	8.48064	8.29661	7.36786	7.08651	8.00124	8.3012	7.10624	9.366	8.17915	8.5672
Tcea2	0.517617	0.195526	0.948739	0.570166	0.588741	0.573633	0.307867	0.826995	0.719202	0.945578
Klrh1	0	0	0	0	0	0	0	0	0	0.0329939
Stam	6.05102	6.92957	6.78693	5.61437	6.89924	5.15835	6.28141	6.96799	5.15963	5.39478
Fgf13	0	0	0.0281229	0	0.0563825	0.0297568	0	0.0367712	0	0.0420439
Pde1c	0.0552001	0.065533	0.0550618	0.0334088	0.0482962	0.0291304	0.0201011	0.0449964	0.0684801	0.0205794
Eda2r	0.0869369	0.157631	0.515979	0.515646	0.365105	0.144518	0.132964	0.218269	0.21139	0.0453758
Nxt2	9.60684	12.2156	7.67634	9.54456	9.26358	11.2463	9.48491	9.5351	8.60701	7.15052
Rab26	0.211595	0.266428	0.307803	0.0597632	0.12342	0.130274	0.0599296	0.160983	0.0612501	0.2761
Tmeff1	0.0820961	0.0310111	0.107481	0.104343	0.0359141	0.0379085	0	0.093689	0.142585	0.0267808
A230028O05Rik	0.0362128	0	0.0316068	0.030684	0	0	0.0307694	0.082653	0.0314474	0.0472523
Arntl2	0.0385598	0	0.0673106	0.098018	0	0	0	0	0	0.0503148
P2ry14	0.747455	0.59441	1.47645	1.13334	1.72097	0.43597	0.467968	0.942793	1.469	2.02763
Erg	1.54661	2.00619	2.95448	2.57151	2.93613	1.9673	2.30592	1.86491	2.8889	2.74156
Adra1b	21.5782	21.3361	20.4918	22.272	20.74	26.7362	25.5384	26.2756	28.3418	18.962
Chfr	6.3528	5.91558	6.91162	6.33427	6.90256	7.47689	7.02977	7.75569	6.97939	7.34483
Mlst8	1.77285	1.22585	2.4915	1.90954	2.47127	1.7205	1.83827	2.64044	2.27018	2.37211
Psma4	68.6587	57.3783	52.7573	54.7356	55.7922	57.9529	53.3198	49.0766	59.3832	47.4438
Dnajc14	13.9491	11.256	10.8603	12.7618	11.2313	14.3587	11.4388	11.6086	13.0391	11.4137
Becn1	18.938	17.3144	17.6995	20.5198	18.0357	23.5257	17.5509	17.548	21.7944	17.8501
Gprin1	0	0.0175739	0.0203031	0.0394206	0.0203524	0	0	0	0	0.0151766
Mier2	4.19324	3.37325	4.06654	4.30969	4.07642	4.66136	3.76086	5.27277	4.24833	3.54637
Zfp653	2.14905	1.86538	1.3968	2.01466	1.60022	2.0269	1.28209	2.7656	1.66771	2.11805
Ndufa11b	0.383115	0	0	0	0	0	0	0	0	0.249954
Itgav	7.19681	8.19893	8.33353	8.1631	8.15309	8.51317	8.90452	9.2438	8.47824	8.33383
Sec23b	20.1343	12.2923	15.6817	13.6535	13.6311	17.637	12.0101	15.9157	15.1116	20.944
Cd180	0.173115	0.228875	1.85093	1.32016	1.74183	0.439654	0.478052	1.58049	0.939587	1.35533
Gna13	9.67885	10.6252	11.8515	10.5367	12.2503	10.0523	10.3132	11.3495	10.4589	12.6294
Actr6	5.25071	6.05041	4.16624	4.22435	4.82601	3.82051	3.7404	4.17636	3.68464	3.5641
Rnf146	5.01627	4.93862	4.83389	4.90431	4.58746	5.53396	4.24295	4.42945	4.8095	4.25011
Cdc42ep3	0.624611	0.606708	3.62146	2.64624	2.69342	0.700446	0.720265	1.98569	2.16966	3.43474
Sox13	2.63526	3.0729	2.12507	3.05813	2.10517	2.61887	2.48252	2.6805	2.18897	2.59765
Stpg1	0.0424968	0.0321057	0	0.0360086	0.111545	0.0784929	0	0	0.0369044	0.027726
Ttc30a1	0.636116	0.640767	0.678586	0.20961	0.711154	0.359005	0.63058	0.806603	0.306892	0.714753
9430065F17Rik	0	0	0	0	0	0	0.0603504	0.162114	0	0
5033417F24Rik	0.936504	0.668207	0.862798	0.573099	0.682811	1.5856	0.972561	0.771874	0.768083	0.509165
Ttll2	0	0	0	0.0528037	0	0	0	0.0711182	0.0541174	0
Slc35a1	12.401	11.0176	9.22177	10.5497	11.5878	9.98657	13.0658	12.3973	10.8122	9.61176
Lpin2	28.1256	66.4469	47.3399	37.2341	34.7945	41.0583	37.5073	44.1693	37.1927	21.1387
Cdc40	8.59636	9.78702	8.81467	8.22622	8.88868	9.35453	8.35128	9.02132	9.16173	7.6087
Lrmda	0.222047	1.25815	0.775218	0.846656	1.06851	1.02532	0.660344	1.52042	0.57848	1.37626
Aldh1b1	57.7768	44.1474	50.313	57.7789	44.6306	48.0017	44.5748	49.3389	59.6361	48.1866
Shisa5	13.1767	10.7768	19.6955	18.1644	17.8042	12.2061	11.1276	13.29	19.2812	17.772
Slc22a22	0	0	0	0	0.0362674	0.0382814	0	0	0	0
Gria2	0	0	0	0.0151964	0	0	0.00761938	0.0102336	0	0
Mtdh	14.49	15.5121	15.7863	13.2356	16.6159	14.3308	13.5693	15.6449	15.0463	15.5415
Olfr658	0	0	0	0.0294301	0	0	0	0	0	0
Usp15	6.39311	6.22592	5.61053	5.43929	6.11455	6.25999	5.99765	6.78617	5.13352	5.15378
Itga7	2.28983	2.98137	3.35932	3.03419	3.32486	3.82445	2.69077	4.14217	4.04047	4.5613
Plekha1	2.86471	2.5542	3.85188	3.32392	4.17736	3.52747	2.39024	2.59183	3.33939	3.53596
Lag3	0.302973	0.305188	0.528874	0.385074	0.441799	0.4197	0.300336	0.518634	0.482356	0.2965
L1cam	0.0191196	0.057778	0.951199	0.777622	0.652401	0.0353144	0.0974733	0.567305	0.713951	0.848237
Serpinb2	0	0.0373285	0.258753	0.209332	0.475533	0.0456309	0	0.0563873	0.128724	0.322364
Plek2	1.56507	1.23165	1.53675	1.49188	1.02699	0.903351	1.21899	1.04187	1.30248	1.02109
Abl2	1.72756	1.92562	2.47185	2.39967	2.37048	2.40622	2.12561	2.59636	2.44298	2.43282
Clmn	13.1423	16.4722	10.42	12.0567	10.3502	14.6773	15.3295	13.7006	11.4855	8.5962
Hemgn	0	0	0.152862	0.185499	0.459701	0	0	0.0499675	0.228137	0.0856985
Pcdhb22	0.164888	0.199313	0.259048	0.139714	0.144265	0.182732	0.196144	0.188172	0.114552	0.193639
Pcdhb21	0.0372944	0.0281753	0.260407	0.0948013	0.16315	0.0344419	0.0633768	0.0851216	0.161933	0.145991
Pcdhb20	0.0892959	0.134923	0.103917	0.0252208	0.156255	0.137443	0.126455	0.203811	0.258483	0.097098
Pcdhb19	0.0214558	0.0810474	0.131087	0.0363599	0.0563167	0.118888	0.145845	0.146913	0.0372646	0.0979879
Pcdhb18	0.0401439	0.060656	0	0.0510223	0.105369	0.0926836	0.0682191	0.137438	0.104583	0.117859
Slc37a3	7.2819	8.55579	7.62294	8.32778	8.55999	8.56089	8.29402	9.22787	9.33027	7.15548
Rasl10a	0.0841451	0.254281	0.0734425	0.427789	0.220863	0.155418	0.285987	0.192055	0.146144	0.32939
Klc1	6.5838	6.29553	8.46691	8.24664	7.04043	7.93074	6.13464	10.2721	8.00989	7.82308
Higd1a	5.12893	4.57229	3.31266	4.17203	4.35282	4.31034	4.96808	4.74108	4.18675	3.51355
Ythdc1	9.40805	8.93377	9.59722	8.49373	8.79118	10.8551	8.27576	14.1712	7.16161	9.66317
Adck1	4.92312	5.23788	4.8563	4.12211	4.61322	5.46127	5.22268	4.15556	4.93299	3.9912
Cbr2	0.0990621	0	0.172924	0.251813	0.260017	0	0.168343	0	0.258078	0.129261
Slc4a2	11.8621	10.7905	12.0859	13.6817	10.6326	13.4811	10.4904	13.0122	17.4488	13.2197
0610031O16Rik	15.8342	17.0628	10.4991	9.67249	8.4841	15.87	14.1841	11.0662	7.99447	5.20535
A530072M11Rik	0.273063	0.206294	0.142999	0.185098	0.573385	0.353048	0.464033	0.186973	0.426832	0.213783
Slc10a7	2.49803	3.16634	3.4158	3.69236	4.17692	3.40918	3.25455	3.67434	3.90474	3.92957
Cyb5r2	0.182436	0.192958	0.0318463	0.154582	0.0957709	0.303268	0.24802	0.291477	0.316856	0.142831
Gm16793	1.40476	0.663294	0.357607	0.545546	0.563319	0.486492	1.1936	0.667968	0.609948	0.305499
B130034C11Rik	0.57549	0.380427	0.565079	0.792393	0.503513	1.19582	0.427861	0.492567	0.999517	0.234665
9630028I04Rik	0	0	0	0	0.0343127	0	0.0333226	0.0447557	0	0
Ypel5	12.5146	14.7501	13.0119	12.632	12.2657	13.9257	12.1732	13.1111	12.8275	9.07946
Zfp574	3.98669	5.1202	6.3677	5.26971	5.31931	5.13607	5.41988	4.98188	5.85089	4.26567
Shoc2	10.5153	9.81124	9.36096	8.77155	9.97528	9.45262	9.15256	8.99345	7.95717	8.29031
Clip3	0.240959	0.22755	0.368044	0.229691	0.447996	0.250345	0.255923	0.343731	0.235406	0.393019
Cdh1	2.28209	3.06887	5.17876	4.29275	3.27454	4.13079	3.74238	3.28148	6.18316	3.35001
Igf2	0.15636	0.151878	0.09748	0.151414	0.17589	0.103143	0.246733	0.229422	0.0775906	0.102013
Islr2	0	0	0.0176803	0	0	0	0	0	0	0
Aqp8	78.8857	73.4805	82.3373	88.8723	97.3059	99.2523	84.551	87.4619	113.13	69.4515
Kif21a	14.0954	15.3817	11.2227	12.7529	12.5517	16.749	14.5716	13.6193	12.5805	11.5055
Abhd14a	2.28714	2.11187	1.77443	2.26094	1.88991	2.52291	2.48316	1.45006	1.71031	1.57509
Zfp78	0.121614	0.229694	0.212292	0.257616	0.195073	0.243344	0.241111	0.254444	0.193619	0.251256
Ipo7	25.4999	25.9669	23.9585	20.8259	24.8978	21.6299	22.5954	22.4247	19.5949	19.0414
Wdr70	2.59195	2.27744	2.50817	2.10073	2.58822	2.5238	2.41778	3.27948	2.47106	2.88582
Cacna1d	0.529768	0.865806	0.509568	0.439724	0.539184	0.649003	0.652236	0.505871	0.347387	0.5643
Cyp26c1	0.779518	0.490761	0.113395	0.220168	0.227341	0.959861	0.551952	0.51893	0.338469	0.466195
Pls3	29.0919	27.5158	21.0197	24.962	23.8439	23.6522	21.8334	17.5689	23.2484	22.0821
Ddah2	1.57333	1.92444	2.55025	2.53927	2.16315	2.0757	1.14585	1.368	2.53739	2.44399
Men1	9.11613	6.88709	7.23066	8.51366	9.43142	7.77363	7.9437	6.72046	9.7367	7.35851
Taf1a	2.36352	2.58604	2.48971	2.86589	1.96095	3.12359	1.86974	3.8599	1.98172	2.33962
Tk1	14.0373	16.7447	13.9284	15.1494	10.9242	14.9423	13.12	16.2725	17.9643	9.97771
Trim2	4.74144	5.25248	5.52139	5.80773	6.3086	6.57952	6.04307	8.03236	7.0936	6.93217
Ank1	0	0	0.0744647	0.0813268	0.13996	0.0196977	0.0271844	0.0730229	0.148178	0.0487046
Ildr1	0.199492	0.0753565	0.0580394	0.0281724	0.0872706	0	0.197756	0.0379437	0.17324	0.151846
Pars2	1.47104	1.16074	1.39807	1.57884	1.28706	1.41891	1.3888	1.19379	1.36263	1.15169
Clip1	9.55401	8.80508	8.76085	8.25075	8.59248	9.25442	10.0163	9.26672	9.5275	8.8767
Arhgdib	2.57505	3.29639	70.7347	45.2745	56.4499	2.3781	3.95052	25.7135	40.6862	71.6346
Bub3	11.3019	10.673	13.7934	12.0516	13.9945	11.0124	9.96925	12.5153	12.7673	14.2474
Mtch2	46.4636	46.5339	34.3173	36.2292	34.4341	40.4397	42.9533	33.4893	35.2392	31.5355
Atf3	0.56304	0.580046	2.90388	1.56134	1.92569	0.661787	0.30444	1.69399	2.40028	2.80515
Mns1	0	0	0.586239	0.331988	0.146916	0.155074	0.0951179	0.255506	0.194427	0.255625
Casp4	0.280367	0.529532	3.36472	2.31623	3.49554	0.712039	0.952893	2.63965	2.31299	3.93275
Cdx4	0.0634122	0.0958137	0.16604	0.161192	0.0554811	0.117124	0.10776	0.0723667	0.0550674	0
Cdr2	0.357113	0.869334	1.80088	1.51295	2.01356	0.806176	0.876585	1.40375	2.033	1.86392
Lmna	22.563	15.205	23.1592	20.9025	24.2156	21.8097	19.7082	23.6892	27.9277	24.8681
Cyp2d34	0.124713	0.141328	0	0.0528362	0.0545576	0	0.0529834	0	0	0.081366
Ap2b1	18.6615	17.7714	21.5431	17.6661	19.8449	17.5278	18.1602	20.8486	19.973	20.6174
Blzf1	3.65545	3.73194	2.95338	2.55322	2.93894	3.39867	2.89611	3.18511	2.63819	3.28731
Cldnd2	0	0	0.429925	0.69562	0.143656	0.303268	0.139511	0.187378	0.142585	0.428492
Stoml2	40.6399	33.7138	29.3689	34.712	32.7559	34.7559	31.3666	29.6018	32.7386	28.8164
Cic	5.95553	5.573	9.09655	8.2384	7.9048	7.06252	7.20711	10.3235	8.96251	10.4718
Aven	6.67489	5.23524	6.1372	5.87166	5.70631	6.35258	6.23437	6.97782	7.43369	5.35216
Tspan17	0.975023	1.03126	2.26935	1.92771	2.16112	0.900448	1.54646	2.07705	2.4837	2.37488
Lrrc2	0	0.020906	0	0.0234474	0	0.0511116	0	0	0.0240308	0.0180541
Ctbs	2.27169	3.37964	4.33153	3.22783	3.05779	2.45297	2.79138	3.58958	3.00464	3.42024
Zbtb14	2.61154	2.06517	2.23677	2.21282	2.28491	2.02862	2.15677	2.42325	2.1619	2.24524
Lrrc19	0.133786	0.0202147	0.0700618	0.0906882	0.0936427	0.0247107	0.0454704	0.274821	0.0697084	0.0174571
Rsrc1	4.53864	5.17736	4.56474	3.66742	4.20766	5.052	5.08228	5.45395	3.96747	3.94162
Hs3st6	2.01093	1.40669	1.30012	0.946617	1.82458	1.51321	1.45552	1.52993	1.55227	1.45776
Zfp638	11.443	10.9716	11.2428	10.0801	11.5163	8.17126	10.4535	12.7734	8.83756	9.48511
Il21r	0.116389	0.234481	0.575652	0.558844	0.543106	0.143316	0.0329647	0.309925	0.303219	0.4303
Glp1r	0.136679	0.0516294	0.119294	0.0579057	0	0.0631125	0	0	0	0.0891727
Yeats4	12.2118	14.3271	15.1101	16.1906	13.3241	13.2016	15.5642	12.4606	14.4724	13.7318
Slc25a39	171.099	156.994	135.621	138.961	142.002	140.978	162.908	119.233	148.583	111.194
Tcirg1	13.4693	11.7254	18.5426	17.9494	17.811	13.3721	13.2134	22.2535	21.9847	17.1161
Slc7a10	0.0518679	0	0	0.0878978	0	0	0	0	0.0450423	0
4933400A11Rik	0	0	0	0.0696751	0	0.151881	0	0	0	0
Crb2	0.0158729	0.0719505	0.0277081	0.0403486	0	0.0586356	0.0809218	0.181144	0.110273	0.0517795
Tnnt3	0	0	0.0787492	0.0764499	0	0	0	0	0.156704	0
Dmkn	0	0.0353103	0.407939	0.237617	0.286251	0	0	0.213355	0.162352	0.365921
Mgat1	26.4461	22.056	26.7339	28.8773	26.8523	27.8922	27.6603	27.5667	28.8002	26.5386
Ubr5	18.4186	22.2031	19.0242	19.1865	19.8387	24.1268	20.7233	24.179	20.1214	21.4725
Tax1bp1	44.6764	47.6119	45.0455	40.0499	45.1549	40.0634	43.3248	35.7759	37.6492	38.4064
AA465934	0.529542	1.20018	0.462188	1.34608	0.694966	0.978079	1.34983	1.20864	1.37957	0.863715
Tspan6	0.458956	0.173367	0.40058	0.437495	0.401553	0.211926	0.341221	0.327354	0.4982	0.149717
Adar	5.70413	4.98657	8.83348	6.68369	7.98513	5.68928	5.63603	8.76009	7.60008	7.81519
Trpv4	0.219466	0.236861	0.602019	0.318786	0.246879	0.173726	0.186476	0.572473	0.326718	0.634105
Rsrc2	10.2488	9.92512	10.085	9.01933	10.2133	12.9	7.36332	14.812	8.62519	9.06171
Il12rb2	0.457658	0.321057	0.513575	0.526279	0.572026	0.301896	0.333312	0.447672	0.567761	0.490537
Cfd	0.219398	0	0	0	0	0.70916	0.0932093	0.12519	0	0.214711
Pdcd6ip	22.9708	26.1781	25.6191	24.742	24.8815	24.9814	25.343	25.4997	25.9308	25.2797
Endov	2.3	2.20097	2.37549	2.40357	2.09618	2.35419	2.54055	2.64666	1.93075	2.12582
Ppp1r8	4.90254	4.57134	6.01369	4.15404	4.6758	3.95652	5.21638	4.58675	5.98335	6.51234
Rbm20	0.107402	0.0347746	0.1607	0.169009	0.16109	0.170036	0.091258	0.315177	0.199862	0.230237
Dcaf12l1	0.829975	1.47028	1.42384	1.50352	1.70274	1.18939	1.67793	1.30645	1.49122	0.933614
Hdac5	11.266	12.1195	12.1666	14.6384	12.5361	17.453	16.0189	14.7085	16.6695	12.1659
A930001C03Rik	0.678239	0.640498	0.591972	0.933868	0.667587	0.548068	0.792396	1.06427	0.736233	0.885
S100a9	0.57906	1.31241	1339.84	614.949	933.561	1.06954	2.9521	457.294	532.695	1028.86
Btf3l4	3.75983	3.87339	3.22736	3.31743	2.71866	3.44356	3.35307	2.87232	2.64442	3.02064
Plec	15.886	13.3671	20.2764	19.6942	17.3347	16.6228	15.0927	19.6515	20.3096	23.4188
Ctf1	2.14022	3.07732	2.47058	2.45694	2.95981	2.99666	3.16772	2.36365	2.63798	2.5224
Rprd1b	6.37222	6.95555	7.42202	7.05636	7.4016	6.69653	7.56144	7.84879	6.86937	7.52631
Srpr	46.1243	45.0291	49.3141	46.2969	50.2784	54.5667	43.4381	48.7035	51.1608	52.3359
Gm7271	0	0	0	0	0	0	0	0	0	0.0807684
Fbln5	0.888803	1.20617	0.976875	1.21333	1.03685	0.942425	1.14679	0.619857	1.11488	1.06311
Slc22a27	20.7833	16.4475	14.4052	15.1002	16.9497	10.7259	12.8649	12.503	17.5175	13.9891
Thra	6.25394	6.18774	5.98494	6.02539	4.63849	6.74309	6.90533	5.39809	5.59636	5.55076
Cux2	6.17887	11.2651	10.4967	14.7321	10.3687	5.38226	6.95594	11.0998	16.2665	6.35843
Grin1os	0	0	0.0305038	0.0296131	0	0	0	0	0	0
Mx1	0.339975	0.359583	0.830851	0.835399	0.713888	0.376766	0.346645	1.04755	0.767612	0.487977
Aamp	77.8574	61.2131	54.6644	63.7573	55.4293	84.733	64.5487	58.3466	62.7858	54.2405
Mroh1	7.54621	7.94425	8.20455	8.39454	7.40076	7.03592	7.66719	8.79364	8.88011	8.17406
Triobp	3.98765	3.32868	4.56452	4.65281	4.5413	3.81547	3.88814	4.2971	5.58604	4.68295
Nod2	0.0875503	0.148821	0.706834	0.463646	0.459601	0.0808539	0.0929874	0.349697	0.380145	0.48552
Tmem255a	0.0973694	0.165512	0.212462	0.268136	0.170382	0.134883	0.103416	0.138899	0.042278	0.142934
Col6a6	0.324912	0.22501	0.685332	0.64238	0.627773	0.475097	0.494629	0.710687	0.76417	0.715435
Cep55	0.0358788	0.135529	1.91023	1.61125	1.4754	0.0994039	0.0304856	2.04727	1.12166	1.40449
Zfp119a	1.58577	2.09654	1.9896	1.9735	1.95108	2.05943	1.60004	2.09246	1.07585	1.68122
Sh3d21	0.521353	1.11597	0.568801	0.662632	0.53217	0.762338	0.627561	0.842879	0.641389	0.53856
Fam174b	1.51072	1.74051	1.31856	1.15206	1.1235	1.39517	1.7329	0.862023	1.41031	1.60165
Rangap1	23.5926	21.7503	30.599	26.8231	29.4883	32.2021	26.871	32.3161	37.3377	26.2225
Syvn1	25.1196	17.3681	24.9911	23.0894	24.3741	21.1033	21.9784	33.1183	22.3425	32.4705
Aurkaip1	44.6733	38.5533	35.2673	34.3794	35.1334	34.7667	35.3992	30.3599	33.9271	29.6372
Ndfip1	123.805	126.256	86.8163	91.0921	95.6225	117.067	114.775	92.1743	94.5703	65.478
Grk6	5.94095	4.88626	12.644	10.5886	10.1654	5.40547	5.61985	10.2533	10.3183	13.7666
Cenpa	2.11113	2.41655	8.48719	6.7758	8.39586	3.19036	2.5548	9.27195	8.83326	5.71811
Rassf5	3.27401	5.00824	7.6517	6.76341	6.81803	4.34798	5.35682	7.10212	5.33387	6.65527
Ppp1r14a	4.76188	3.88533	10.1412	6.61717	8.33261	10.0267	5.98822	10.8686	18.0297	9.44458
Fpr2	0.624336	0.589595	9.33185	5.22402	8.6717	0.864875	0.596799	4.54218	4.67627	10.4379
Klrg1	0	0	0.323599	0.0628302	0.129754	0	0	0	0.0643934	0.0483782
Myadm	7.10187	8.22686	17.6143	12.8375	15.8447	8.06171	10.6858	13.4403	13.7993	24.1132
Olig1	0.186352	0.246375	0.121987	0.118425	0.36685	0.258148	0.23751	0.212667	0.242743	0.182371
Phgdh	0.216232	0.0408399	2.1232	1.46575	2.12836	0	0.137796	1.29552	1.36138	2.2572
Nckap1	28.7699	37.5379	30.5215	27.1206	35.0755	24.767	35.156	31.8892	27.8153	28.028
Zfp518a	2.07017	2.24542	2.98131	2.10492	3.41549	1.77527	2.13591	2.97	2.01604	2.25748
Utp3	18.0057	14.7757	13.1685	14.6254	13.7437	21.6744	15.7212	13.1084	13.7491	13.4082
Katnal2	0	0.0418808	0	0	0.0485022	0.0255978	0.0706541	0	0.0722109	0
Rfx4	0.4717	0.768991	0.281692	0.736258	0.434425	1.03174	0.991442	1.04829	1.14264	0.113381
2810006K23Rik	2.87975	2.73277	2.32956	2.79717	3.44137	2.46489	2.98399	3.00586	2.98875	2.08503
Pde6h	0	0.136938	0	0	0	0.167395	0	0	0	0.236515
Hspa12b	1.13411	0.856805	1.16984	1.28128	0.932131	1.20606	1.19725	1.33348	0.955026	1.03141
Ankle2	9.01993	10.5049	10.4745	10.0546	9.12015	9.20034	10.1643	9.32793	8.58451	8.70803
Dgke	0.409805	0.319588	0.288452	0.403243	0.474211	0.256377	0.269577	0.467674	0.309957	0.465736
Fis1	46.1657	42.4354	46.7024	50.5492	44.2462	49.8394	39.5382	40.5349	51.3287	43.6526
Nkain1	0.0396326	0.0598836	0.0345917	0.0335817	0.0346757	0.0366013	0.168376	0.0452292	0.137669	0.103429
Slc12a5	0.392723	0.48213	0.514157	0.457549	0.558357	0.453356	0.291978	0.54155	0.582614	0.448388
Sfswap	6.67546	6.38497	6.97564	7.31684	7.07296	8.37067	6.58267	9.47022	6.72771	8.21102
AW551984	0.0227389	0.0687153	0.0396933	0.13487	0.0198949	0.062999	0.0579625	0.0518997	0	0.0296708
Pheta1	2.94465	2.9017	2.7936	3.25444	2.01628	3.70473	3.48107	3.60398	3.48366	3.09057
Dpy19l1	11.6957	9.20678	9.91007	8.60801	11.0545	9.08639	11.062	10.0105	8.95192	10.1509
Cyp4a31	0.725613	1.06592	0.844428	0.888087	1.09337	1.34023	1.57561	2.66825	0.770154	0.184103
Ctps	2.52119	1.21209	2.45772	2.08078	2.00533	1.30025	1.41887	1.64412	1.93351	3.26842
Maco1	11.0459	10.1745	9.5115	9.71536	10.2265	9.88151	11.0022	8.88317	10	8.57697
Exosc10	9.28989	7.85673	10.2945	8.62377	10.7079	9.7213	8.97106	9.87805	9.93967	9.7844
Zfp637	7.36921	7.14473	5.89591	6.86852	6.55499	6.69215	8.76609	5.11598	7.09273	5.80949
Syt11	0.553659	0.619055	0.715192	0.788136	1.20134	1.00217	0.677426	0.808757	0.730816	0.693544
Gsn	10.7449	9.1008	13.2519	14.0242	11.7075	10.2313	8.95966	8.45408	12.2577	13.4327
Gm5134	0.0356638	0	0.0622552	0.0906563	0	0	0	0.0813997	0.0309706	0.0232679
1810024B03Rik	0	0	0	0.135388	0.0698992	0.0737808	0	0.182346	0	0
Rere	8.28614	9.15954	8.9722	8.69874	8.29393	8.66684	7.67436	10.8337	8.05544	7.91889
Selplg	0.737982	0.762941	12.7128	7.63536	8.76768	0.717408	0.726059	6.95918	8.53366	12.7465
Selenbp1	134.576	97.6797	69.8889	82.3944	71.4766	84.7034	102.719	57.8152	70.6831	58.8212
Apob	936.3	1391.07	910.064	899.062	1055.32	1027.49	1157.21	1128.52	856.167	1010.16
Ankzf1	3.78041	3.60762	3.73372	4.24287	2.95942	5.29814	4.19833	4.95759	4.95318	3.78619
Slc47a1	56.4462	53.4938	32.4423	44.8674	39.6771	52.1998	54.7478	47.0201	45.6836	31.5158
Wdr77	6.68969	6.08625	7.35442	5.83718	6.27641	5.23161	6.19206	6.56229	5.33967	6.72322
Galnt13	0.0145194	0.0109692	0.0126727	0.0246053	0	0	0.0123369	0.0165697	0.0126088	0.0189457
Tut4	4.87836	8.8604	7.11589	6.44098	7.20626	7.051	7.16868	9.57107	5.29549	5.56983
Lurap1	0.0708777	0.107094	0.24745	0.120113	0.0620129	0.0654566	0.361341	0.0808864	0.246202	0.231212
Psmd8	59.2282	63.1291	59.1048	54.0938	60.9445	50.1296	60.8332	49.0537	59.3871	59.1841
Scamp1	11.7749	15.4475	13.6734	12.5631	12.6608	13.223	11.8633	12.625	11.7493	12.5604
Ankrd7	0	0	0	0	0.0743009	0	0	0	0	0.0554054
Uhrf1bp1l	13.1802	15.7422	12.435	13.2419	13.44	15.0123	14.1187	15.6323	13.0672	13.1341
Fam161b	0.269953	0.226606	0.392695	0.355814	0.288676	0.470911	0.356805	0.513456	0.208381	0.313109
Gask1b	0.198408	0.207546	0.293061	0.245708	0.307126	0.112759	0.155616	0.26126	0.225314	0.30868
Tmem100	0.057337	0.129951	0.100088	0	0.100331	0.105903	0.0974365	0	0	0.261856
Ifi27	46.7459	30.2293	43.2041	46.4805	34.1385	54.0514	38.614	35.972	56.6062	33.3932
Cars	7.72223	7.61269	11.9731	11.4906	13.6776	9.27687	10.1089	13.1116	10.5225	10.8136
Nelfcd	12.2933	11.9361	10.2649	11.0557	12.5031	13.1154	14.1786	12.4592	12.2557	10.5685
Rmnd5a	32.3525	43.4548	27.9224	31.9309	29.1099	38.0747	37.6793	34.5994	29.2633	21.0754
Pcsk7	8.58252	7.4942	7.61821	8.73485	7.33891	8.75686	7.99481	10.1274	8.97328	8.77194
Tgfb2	0.0778019	0.132251	0.424413	0.164808	0.15316	0.107777	0.181794	0.266365	0.1858	0.203039
Tsc22d1	7.79189	7.73819	7.71546	7.4329	10.7806	20.0112	11.0296	9.70232	10.5534	7.74122
H2ac6	1.03842	0.784512	9.24471	6.15916	8.35862	0.958999	2.11759	4.74024	7.57488	5.96194
H2ac7	0	0	3.1351	1.76206	1.65406	0.349183	0.642535	1.94173	0.985038	1.85013
H2ac8	0.362518	0.821629	9.33404	2.91811	7.77083	0.502186	0.924075	4.34395	4.40737	3.90251
Zfp286	0	0.0446851	0.0516245	0.125293	0.025875	0.0819355	0	0.10125	0.025682	0
Eci2	96.7449	129.14	83.3979	89.2136	91.8452	103.385	123.304	91.0494	72.1755	53.4051
Uqcc2	48.326	41.1943	39.9397	43.8467	39.2884	38.9029	45.7857	37.0921	44.1948	40.4577
Snhg18	0.750214	0.463724	0.595266	1.09798	0.835396	0.251939	0.695393	0.544824	0.651489	0.667443
C430049B03Rik	0.270344	0.587191	0.73737	0.40087	0.532196	0.249667	0.25842	0.732734	0.44019	0.661422
3110009E18Rik	0.650135	0.421	0.567443	0.393482	1.2189	0.171545	0.552409	0.847933	0.725889	0.605949
Fn1	387.343	465.87	559.498	506.095	508.403	466.39	445.822	495.758	588.254	726.046
Kctd17	2.06955	1.64369	3.98316	3.01255	3.34284	3.03841	2.29952	3.08849	3.82482	5.29703
Whrn	0.137734	0.121398	0.180323	0.116705	0.140592	0.127199	0.07802	0.18338	0.179413	0.134791
Hrh1	0.0455084	0.0343809	0	0.0385603	0.0398166	0.0210138	0.0386677	0.0259673	0.0197599	0.0593816
Fgg	1493	1518.68	3002.58	2653.06	3038.32	1834.65	1716.42	2172.47	2852.02	4472.05
Igsf9b	0.0124277	0.00469444	0.0162704	0.0315907	0.00543665	0.0344313	0.00527978	0.0354564	0.0215845	0.0121622
Marchf2	11.0935	9.67185	9.21509	10.0697	9.1036	10.0095	10.2494	10.5646	9.63368	8.83498
Lmf1	18.3154	17.3681	16.0807	16.2559	16.1198	17.2157	20.3649	15.3197	16.566	15.5307
2310039L15Rik	0	0	0	0	0	0	0.133861	0	0	0
AA543186	0.596359	0.720863	0.624608	0.353716	0.260885	0.385522	0.253358	0.340286	0.310728	0.116724
A230072C01Rik	0.505482	0.833201	0.441189	0.428307	0.80411	0.933641	0.976136	0.996398	0.718304	0.71954
Gh	0	0	0	0	0.0979982	0	0	0	0	0.146152
Emp3	1.6649	1.96532	8.62798	5.73099	8.37582	1.44146	1.50305	5.10624	7.40974	8.35031
Emp1	0.564485	1.00343	1.97075	1.94134	1.62691	0.613306	0.76177	0.947348	1.09574	2.25303
Eif4ebp2	70.2221	84.2836	71.3242	72.6966	73.3307	70.6563	80.6941	76.519	66.9809	67.0962
[truncated: 16,344 more rows]

## Sheet: liver transcriptome (WT)
Sheet3: edgeR analyses of RNA-seq data from the livers of sham-operated (n = 2) and 4T1-bearing (n = 3) WT mice
Symbol	log2FoldChange	log2CPM	PValue	FDR
Prtn3	13.4409	6.19278	1.25106e-91	1.81334e-88
Prg2	12.9231	5.67741	2.71608e-182	3.54312e-178
Ctsg	12.6874	5.44288	5.14023e-87	6.70543e-84
Mpo	12.6442	7.73836	3.5795e-134	1.16736e-130
Epx	11.4621	4.22854	1.67745e-100	3.12606e-97
Ngp	11.4343	7.91644	7.34898e-170	4.79337e-166
Ltf	11.2523	7.73039	4.73185e-159	2.05757e-155
Abca13	11.1443	3.91473	2.51442e-61	1.92945e-58
Ms4a3	10.991	3.76364	6.53144e-51	2.43436e-48
Mmp8	10.9416	3.71501	4.07045e-53	1.65934e-50
S100a8	10.7464	7.22046	1.13092e-35	1.77745e-33
Elane	10.6272	5.72804	1.37154e-112	3.57835e-109
Chil3	10.5302	3.31145	1.09919e-46	3.18644e-44
Cstdc5	10.4776	3.25805	1.23876e-08	1.64057e-07
Prss34	10.3617	3.14647	2.11505e-31	2.50826e-29
Fcnb	10.3405	3.1261	4.72075e-48	1.53955e-45
Rab44	10.3167	3.1029	3.19317e-47	9.68719e-45
Cebpe	10.0684	2.86057	1.53869e-45	4.18171e-43
Mcemp1	9.94332	2.73884	3.91181e-41	8.95255e-39
Mmp25	9.86016	2.65805	2.74227e-37	5.03844e-35
Mcpt8	9.85529	2.65354	1.85062e-30	2.04588e-28
S100a9	9.84281	8.21862	3.76614e-68	3.77918e-65
Cd177	9.58672	5.54257	9.14081e-100	1.49052e-96
Prok2	9.52191	2.33063	1.74805e-27	1.46175e-25
Stfa2	9.23418	2.05253	3.28048e-12	6.70751e-11
Prg3	8.80596	1.64838	9.84643e-25	6.58701e-23
Cxcr2	8.80412	3.92134	1.84787e-53	7.77596e-51
Prss57	8.79057	1.63316	1.34553e-23	8.01479e-22
Camp	8.78818	5.27258	6.61439e-106	1.43808e-102
Cstdc4	8.73258	1.57642	5.28889e-12	1.05656e-10
Ifitm6	8.72776	3.85693	5.77587e-32	7.17583e-30
Trem1	8.69361	1.54147	3.08511e-18	1.11175e-16
Lin28a	8.48775	1.34831	5.90029e-16	1.7493e-14
Stfa3	8.48071	1.33933	1.07925e-07	1.25816e-06
4930438A08Rik	8.44238	1.30747	3.14979e-23	1.8181e-21
Myb	8.40919	3.53437	2.39262e-57	1.35703e-54
Ggt1	8.18315	1.06606	1.37235e-12	2.93963e-11
Olr1	8.058	0.953141	7.84166e-17	2.49499e-15
Cpa3	7.82946	0.744564	2.79878e-09	4.02537e-08
Slfn4	7.8232	4.99267	1.41384e-56	7.37739e-54
Dio2	7.76014	0.683209	1.58108e-12	3.36462e-11
Pglyrp1	7.75155	4.24376	6.35944e-56	3.19073e-53
Slco4c1	7.63135	0.568965	2.06237e-11	3.88219e-10
Rag1	7.5513	0.49918	9.36532e-14	2.24578e-12
9830107B12Rik	7.51215	0.463631	1.24469e-10	2.12526e-09
Ffar2	7.51022	0.463102	1.08263e-12	2.36962e-11
Bcat1	7.49003	0.445052	2.49225e-12	5.18524e-11
Pip5k1b	7.48907	0.444663	1.32796e-12	2.86809e-11
Ear6	7.47128	0.42695	1.94447e-09	2.85327e-08
Ear1	7.41922	2.56846	4.02947e-30	4.30856e-28
Acod1	7.33301	0.309136	3.97709e-10	6.32698e-09
Ms4a2	7.33227	0.308814	2.58254e-11	4.84041e-10
Asprv1	7.31924	2.47174	4.09048e-26	3.12049e-24
Padi4	7.30735	2.46774	5.26982e-36	8.38351e-34
Tarm1	7.21093	0.20413	3.78667e-11	6.91836e-10
Depdc1a	7.18784	0.182728	1.24345e-08	1.64511e-07
Fut7	7.18586	0.182321	8.33142e-10	1.27413e-08
A530064D06Rik	7.15976	0.160043	1.10262e-09	1.66286e-08
Cyp11a1	7.15922	0.15992	2.80461e-10	4.55051e-09
Nrg2	7.10452	0.113924	2.19016e-10	3.59832e-09
Clec5a	7.07327	2.2435	1.04884e-28	9.91458e-27
Olfm4	7.06916	3.06506	1.16609e-58	6.91436e-56
Atp1a3	7.05178	2.21623	5.51152e-29	5.40585e-27
Kcnk12	7.0194	0.042444	6.53287e-10	1.01093e-08
Sele	6.96289	-0.00664885	8.8233e-07	8.88001e-06
Trem3	6.95662	2.12662	4.94654e-32	6.26481e-30
Serpinb10	6.72915	-0.196058	3.87281e-08	4.80692e-07
AA467197	6.69377	-0.22489	8.67062e-08	1.0236e-06
Nfe2	6.65154	2.65785	5.47631e-38	1.0824e-35
Mmp9	6.64876	4.79493	3.39067e-61	2.4573e-58
1700020L24Rik	6.61741	-0.28538	1.51611e-07	1.7273e-06
Stfa2l1	6.57848	1.73611	1.30945e-05	0.000106077
Clec4e	6.52759	1.71233	2.47784e-14	6.30086e-13
Retnlg	6.4649	3.91097	1.41181e-47	4.49198e-45
F13a1	6.37449	3.84097	4.04029e-47	1.19785e-44
B230303A05Rik	6.36647	-0.481755	1.84096e-06	1.75808e-05
Ly6g	6.30902	2.83551	3.78461e-36	6.17127e-34
Dgkg	6.27154	1.47934	2.02418e-21	9.96432e-20
H3c8	6.07445	2.09834	5.21221e-26	3.86325e-24
Il1r2	5.90542	1.13607	2.65648e-12	5.50934e-11
Gpr141	5.90422	1.1481	4.04971e-14	1.00626e-12
Tmem154	5.81572	1.85017	8.36416e-19	3.15348e-17
H1f5	5.75048	4.28106	1.52473e-55	7.36673e-53
Rgcc	5.71311	0.965861	9.65376e-15	2.54926e-13
Muc13	5.61144	0.873171	3.49033e-13	8.00199e-12
Lcn2	5.57128	7.52907	7.67219e-40	1.58863e-37
Ccr1	5.56704	2.79398	1.31694e-28	1.23594e-26
Chil1	5.5088	3.41085	7.21111e-32	8.87442e-30
Treml2	5.49928	2.97974	1.59978e-34	2.42665e-32
Gfi1	5.47674	2.05159	4.60733e-26	3.45975e-24
Spn	5.43274	3.85942	1.31729e-54	5.92554e-52
Rdh12	5.41358	0.69779	6.38256e-12	1.26344e-10
H2bc15	5.39257	1.45251	6.74528e-14	1.64165e-12
Tmem40	5.3718	0.667747	7.36469e-13	1.63388e-11
Ugt8a	5.32432	1.39588	5.7883e-18	2.02435e-16
H3c3	5.31869	3.62965	4.03624e-51	1.54861e-48
Il1f9	5.316	1.89008	1.32575e-24	8.69065e-23
Tex15	5.2877	0.5856	1.15824e-10	1.98545e-09
Ly6c2	5.18029	2.44105	5.93023e-22	3.04566e-20
Nkg7	5.16987	2.41264	1.69328e-21	8.43083e-20
Ppbp	5.14268	2.40421	2.83812e-23	1.64548e-21
Itgam	5.13784	4.95073	3.21209e-50	1.13248e-47
Ticrr	5.12531	1.21266	6.82488e-15	1.83568e-13
Clec4d	5.11689	0.445633	6.49431e-11	1.14794e-09
Ptgir	5.09346	1.19155	6.29403e-19	2.40779e-17
Ceacam10	5.09294	0.427432	7.19869e-09	9.80239e-08
Cdc25c	5.05566	0.387832	3.62225e-11	6.65524e-10
Rgs18	5.04498	1.1474	1.83655e-16	5.66378e-15
Kif14	5.03069	1.99502	1.17609e-23	7.07007e-22
Csf3r	5.02876	5.05775	1.32534e-64	1.23493e-61
Ska1	5.01208	0.349307	3.52361e-10	5.64686e-09
Slc16a3	5.00933	2.90188	5.50529e-32	6.90543e-30
Bub1	4.98156	2.26092	2.48382e-20	1.07289e-18
Sirpb1a	4.94136	0.288782	1.83525e-09	2.69908e-08
Sorl1	4.92832	5.30322	1.98521e-60	1.363e-57
Anxa1	4.9186	6.29151	2.69384e-62	2.19632e-59
Stk26	4.90585	1.87762	2.19095e-21	1.06645e-19
H2bc14	4.90011	2.95325	1.37356e-37	2.60051e-35
H2ac11	4.89203	0.247025	3.72424e-09	5.27499e-08
Plk1	4.86082	2.76586	3.45262e-30	3.75329e-28
Pi16	4.82673	2.33971	1.93707e-28	1.75479e-26
Sapcd2	4.81452	0.182083	7.77362e-09	1.05412e-07
S100a4	4.81023	0.926713	5.08098e-12	1.01971e-10
Cxcr4	4.80496	3.25171	1.37551e-37	2.60051e-35
H2bc12	4.78352	2.50843	9.62818e-27	7.56624e-25
H3c11	4.77231	1.75602	6.49359e-25	4.41192e-23
Sell	4.76412	3.51984	2.08106e-27	1.71819e-25
H2ac15	4.75486	3.09532	8.92914e-37	1.55307e-34
Chst11	4.73625	2.0215	1.69587e-19	6.8491e-18
Pstpip1	4.73202	2.8131	1.19241e-29	1.22481e-27
Inpp5j	4.70696	0.0905298	2.48152e-07	2.70212e-06
H2bc13	4.70329	2.92255	3.55676e-27	2.89987e-25
B3gnt5	4.69685	0.0909709	1.15749e-08	1.54392e-07
Cst7	4.69409	1.3183	2.14888e-14	5.51813e-13
Acpp	4.68518	0.0670511	6.44579e-06	5.57965e-05
Bub1b	4.682	3.25804	1.14835e-42	2.82646e-40
H2bc9	4.6471	2.37973	7.08663e-25	4.7899e-23
Cdc6	4.6405	1.63235	5.00519e-19	1.92604e-17
H2ac12	4.62704	0.774002	2.4535e-13	5.68489e-12
Ccl8	4.60324	0.0190097	3.46475e-06	3.14966e-05
Alox5	4.60286	2.8199	6.04406e-22	3.09195e-20
Adam8	4.59277	2.68376	3.56174e-30	3.83991e-28
Spns3	4.59275	0.743972	1.30777e-13	3.08498e-12
Ube2c	4.58345	2.80214	1.42262e-25	1.01967e-23
Slc2a3	4.56031	3.43315	4.31041e-37	7.80963e-35
Spag5	4.5591	2.08559	1.99059e-27	1.65397e-25
Saa2	4.54256	5.82439	7.27849e-07	7.44106e-06
Aurkb	4.53949	2.45493	3.91187e-21	1.82904e-19
Saa1	4.53	6.67226	5.11408e-10	8.04743e-09
Cyp4f18	4.5173	1.50541	8.63951e-14	2.08708e-12
Napsa	4.51322	2.73076	1.46707e-27	1.24272e-25
Racgap1	4.51247	2.86462	1.23938e-31	1.511e-29
Osm	4.48859	-0.0851214	3.73786e-07	3.96748e-06
Tnfrsf13b	4.48093	1.46967	1.36385e-12	2.93307e-11
Ptpn7	4.47364	3.06362	3.12853e-32	4.04077e-30
Cd101	4.44872	0.618876	8.62721e-10	1.31628e-08
Espl1	4.43234	2.34864	6.03906e-29	5.83552e-27
Nuf2	4.4259	1.95556	2.74148e-23	1.59654e-21
Mki67	4.39944	6.45077	3.42252e-60	2.23234e-57
Ttk	4.39209	1.93152	1.21783e-18	4.50046e-17
Rasgrp4	4.383	3.07091	6.64501e-38	1.29379e-35
Alox15	4.37017	2.45441	1.41493e-24	9.22891e-23
Pax5	4.36842	1.66453	3.41038e-15	9.34632e-14
Alox5ap	4.36072	4.35443	1.27139e-36	2.15393e-34
Adcy1	4.3523	2.30801	6.24204e-10	9.68222e-09
Gm15987	4.34731	-0.196302	8.45937e-07	8.54121e-06
Slfn1	4.33719	2.42085	2.6169e-28	2.33818e-26
Ankle1	4.33233	0.517685	5.24642e-09	7.31974e-08
Gm15348	4.32425	0.99224	6.7381e-14	1.64165e-12
Il18rap	4.31948	2.41848	1.64971e-23	9.78205e-22
Asns	4.30258	0.980748	4.58813e-12	9.22222e-11
Top2a	4.30252	5.47642	4.33792e-72	4.71568e-69
Slpi	4.29312	2.53507	9.60559e-23	5.19937e-21
Atp2a3	4.27934	4.55298	9.00934e-57	4.89695e-54
Coro1a	4.2769	5.52281	3.7782e-54	1.64289e-51
Prkar2b	4.26608	2.01331	1.51847e-21	7.58945e-20
Emb	4.26203	3.21279	8.76294e-26	6.42206e-24
Parvg	4.23597	3.42971	9.36487e-39	1.87946e-36
Psat1	4.23446	2.01021	8.50201e-17	2.68544e-15
F630028O10Rik	4.22502	5.50677	1.05145e-72	1.24692e-69
Arhgdib	4.21262	5.64182	4.30072e-63	3.74019e-60
Def6	4.18405	2.43178	4.25187e-28	3.72253e-26
Kif23	4.17564	2.54591	1.52673e-33	2.18859e-31
Fcho1	4.16733	1.72674	1.388e-20	6.20083e-19
S1pr4	4.15973	2.11168	6.91146e-23	3.82034e-21
Slco4a1	4.15796	0.36973	9.70721e-08	1.13672e-06
Cd300lf	4.15128	2.86968	3.35107e-27	2.74935e-25
L1cam	4.14904	1.46937	3.83806e-17	1.24546e-15
Celsr3	4.13454	0.816145	1.27901e-12	2.76865e-11
Mapk13	4.13401	1.48131	1.74313e-11	3.31957e-10
Mgst2	4.12732	0.350552	2.88788e-08	3.66107e-07
Nfkbid	4.11705	0.802823	6.25645e-09	8.60015e-08
Cdkn1a	4.10997	4.85943	2.6279e-10	4.27444e-09
Kif15	4.10045	2.69629	9.72112e-26	7.04511e-24
Slc14a1	4.09506	0.308933	3.60937e-08	4.50999e-07
Cdkn3	4.08338	1.13679	9.13546e-15	2.4222e-13
Pclaf	4.08106	2.17229	2.93226e-15	8.12129e-14
Cd24a	4.07711	4.40014	3.61822e-43	9.07685e-41
Klf5	4.05905	0.759647	1.93493e-11	3.65285e-10
Cep55	4.0585	1.62349	2.92157e-19	1.14795e-17
Stx11	4.04876	1.99484	6.19368e-21	2.855e-19
Ndc80	4.04777	1.62632	2.0437e-18	7.50988e-17
H4c11	4.04535	2.55263	4.20552e-24	2.62493e-22
Ncf4	4.03713	4.40411	4.06749e-36	6.55067e-34
Arl5c	4.03702	0.268708	1.25938e-08	1.6645e-07
Depdc1b	4.02966	1.60984	2.66515e-18	9.63073e-17
Mybl2	4.01999	1.07783	5.63447e-11	1.00549e-09
Iqgap3	4.01958	2.52056	5.29141e-30	5.52211e-28
Dnajc6	4.01927	-0.447883	2.24374e-05	0.000173604
H4c6	4.01893	4.20871	9.88792e-46	2.74442e-43
P2rx1	4.01729	0.246446	2.57184e-08	3.28274e-07
Rac2	4.01524	5.42275	5.11454e-60	3.17711e-57
Ltb4r1	4.01269	2.40425	8.57274e-27	6.81899e-25
Fanci	3.99429	1.05403	2.75211e-13	6.34299e-12
Kif18b	3.98778	2.10482	3.31295e-22	1.74264e-20
Hrob	3.98612	0.226452	6.96756e-08	8.32343e-07
Kcnab2	3.97919	3.5101	1.49744e-36	2.50438e-34
Serpina4-ps1	3.97771	3.46845	0.011412	0.0419824
Cd52	3.97106	3.31558	5.33698e-23	3.01389e-21
Prr33	3.968	0.203005	4.59355e-07	4.81308e-06
Aspm	3.94799	3.51941	8.44419e-37	1.48857e-34
H1f1	3.92995	4.12941	1.23974e-49	4.14676e-47
Ckap2l	3.92938	2.7348	2.85431e-25	1.98056e-23
Cdc20	3.92577	3.65788	1.21966e-50	4.41957e-48
Rrm2	3.91954	3.5505	2.77728e-32	3.65956e-30
Mefv	3.91463	1.87737	2.9108e-20	1.2409e-18
Gria3	3.90716	2.02612	3.78812e-21	1.77756e-19
Ccna2	3.90142	3.47522	4.52954e-35	6.95151e-33
Prr11	3.89748	2.0215	3.53449e-17	1.1614e-15
Phgdh	3.89669	1.25819	1.26519e-13	2.98993e-12
Fam83d	3.88237	0.602298	6.06897e-10	9.44746e-09
Hmmr	3.88058	3.00218	8.23768e-16	2.40943e-14
Ccnb1	3.87951	2.4896	3.9283e-22	2.05802e-20
S100a6	3.87541	3.42593	5.17472e-23	2.94778e-21
Cdca2	3.86647	2.25793	4.85902e-26	3.62205e-24
Cytip	3.86396	3.19204	1.1342e-27	9.734e-26
H4c12	3.86332	3.14963	1.85291e-37	3.45302e-35
Relt	3.85265	1.6664	1.40682e-11	2.70679e-10
Ccr2	3.85169	4.01277	7.4328e-22	3.78754e-20
Esco2	3.84257	1.95699	3.75486e-16	1.13123e-14
Tpx2	3.8361	3.36884	2.40833e-40	5.32485e-38
Map3k9	3.83505	2.55976	1.02736e-24	6.80299e-23
Plac8	3.83399	4.81925	4.19958e-32	5.37093e-30
Pkmyt1	3.8328	0.913721	2.75307e-10	4.47245e-09
Ms4a4a	3.82707	0.090045	3.54732e-07	3.77753e-06
Knl1	3.8168	3.516	1.40342e-20	6.24831e-19
Ifit1bl2	3.81111	0.0923485	5.07969e-06	4.48643e-05
Gpr35	3.80925	1.77927	2.76305e-14	6.99884e-13
H2ac10	3.80369	2.44216	1.88285e-19	7.55748e-18
Hmgb2	3.8036	4.01443	3.56602e-40	7.62603e-38
Slc28a2	3.79674	2.32101	4.00943e-27	3.24863e-25
Siglecg	3.78921	0.516048	5.26416e-09	7.33664e-08
Mapkapk3	3.78665	2.77999	8.87958e-23	4.82642e-21
Neil3	3.77501	1.3662	8.39948e-15	2.24072e-13
Lrr1	3.75746	-0.628788	0.00085524	0.00459687
Ercc6l	3.75225	1.72745	5.6854e-14	1.39672e-12
Gtse1	3.74845	1.72675	2.85807e-20	1.22448e-18
H3c2	3.74349	2.1576	6.91244e-19	2.62894e-17
Gm1966	3.74265	1.53167	1.10732e-13	2.64077e-12
Adgrg5	3.74044	0.481449	1.82044e-08	2.35358e-07
Cd244a	3.73985	0.831806	3.11694e-11	5.77563e-10
Asf1b	3.73626	1.86313	4.17288e-17	1.35075e-15
Cd300e	3.73202	1.33924	1.35925e-10	2.30278e-09
Kif2c	3.72187	1.98844	1.72123e-17	5.77209e-16
Uhrf1	3.7211	3.4891	1.76199e-28	1.61867e-26
Csf2rb2	3.71212	3.9757	2.32411e-24	1.47892e-22
Xylt1	3.71078	1.52427	3.07318e-14	7.70955e-13
Gapt	3.69067	1.0655	1.09391e-12	2.3863e-11
Ncf1	3.68615	5.54378	3.91916e-55	1.82591e-52
Nos2	3.67756	0.42666	5.59663e-07	5.79889e-06
Marco	3.67718	4.12605	2.90682e-14	7.30625e-13
Cd33	3.67241	2.48739	1.7926e-22	9.58377e-21
Cdk1	3.66847	3.08616	5.45872e-29	5.39462e-27
Cenpe	3.66645	3.44695	4.72498e-33	6.55717e-31
Plaur	3.6409	2.07745	1.36479e-12	2.93307e-11
Sh2d5	3.63553	1.24428	1.22847e-14	3.2115e-13
Mzb1	3.63331	-0.0581396	1.42063e-06	1.38506e-05
Sgo2a	3.62492	2.0375	2.7117e-23	1.58628e-21
Zwilch	3.62209	1.43344	9.58971e-15	2.53748e-13
Selplg	3.62074	3.9961	5.77838e-33	7.93462e-31
Bcl11a	3.61931	1.2344	4.96708e-15	1.34991e-13
Cd37	3.61789	3.14156	5.94517e-30	6.15514e-28
Pou2af1	3.6131	1.42436	8.71091e-14	2.10044e-12
Melk	3.59928	1.20227	5.14417e-10	8.07529e-09
Fpr2	3.59587	2.69096	2.51665e-20	1.08349e-18
Cyb561	3.58904	1.20282	1.27089e-09	1.89905e-08
Lilr4b	3.58764	2.67834	4.46127e-21	2.07108e-19
Tnfsf14	3.58486	1.21542	4.19201e-11	7.63754e-10
Ankrd22	3.57531	0.681348	1.95406e-10	3.23898e-09
Atp8b4	3.57437	4.13155	1.48974e-47	4.62706e-45
Cdh23	3.57324	-0.112844	9.94985e-06	8.27251e-05
Card9	3.57011	2.19954	8.42017e-15	2.24165e-13
H1f3	3.56746	4.72839	1.09077e-40	2.4533e-38
Arid3a	3.56707	3.69364	1.20975e-25	8.71888e-24
Slfn3	3.56548	-0.111354	1.73818e-05	0.000138344
Runx1	3.56225	3.0573	4.21842e-26	3.19938e-24
Cmtm7	3.5597	3.50622	5.48533e-23	3.08432e-21
Jchain	3.55941	3.12294	2.03708e-12	4.2784e-11
Pfkfb4	3.55231	2.5877	1.92495e-17	6.43872e-16
H2ac4	3.54959	2.08664	1.25343e-19	5.1097e-18
Crybb3	3.54638	1.95715	1.43946e-13	3.3895e-12
Ipcef1	3.54117	2.47771	4.33882e-21	2.02143e-19
Dctd	3.52238	-0.137787	4.17947e-05	0.000304928
Exo1	3.51075	0.635713	2.44106e-09	3.53819e-08
Samsn1	3.51065	1.80867	6.20484e-15	1.6793e-13
Vcan	3.50924	1.78017	4.66622e-05	0.000336303
Myo1f	3.50794	4.63951	4.24762e-40	8.93714e-38
Polq	3.50515	1.80893	3.95471e-18	1.40954e-16
Tacc3	3.50494	2.81595	1.1714e-26	9.04193e-25
Kntc1	3.49766	2.35089	3.00214e-24	1.89193e-22
H3c1	3.49713	2.16313	1.33896e-20	6.00232e-19
Ifnlr1	3.49598	0.900915	5.5168e-11	9.85844e-10
Was	3.48413	3.03581	9.28417e-25	6.24289e-23
Kif11	3.4813	3.70995	5.82152e-28	5.06278e-26
Glipr2	3.47491	3.25854	4.60112e-23	2.63253e-21
Ccdc88b	3.45819	3.68155	5.59537e-37	9.99885e-35
Clspn	3.45381	1.74812	8.41221e-16	2.44949e-14
Mctp1	3.44404	1.74963	2.41496e-15	6.74586e-14
H2bc7	3.42493	1.42402	6.14174e-10	9.53798e-09
Rab3b	3.41755	-0.224901	2.02706e-05	0.000159008
H3c4	3.41538	2.38757	6.03312e-16	1.78463e-14
Septin5	3.40932	1.56511	1.51622e-14	3.94005e-13
Ccnb2	3.40925	2.87876	7.19538e-20	2.98929e-18
Il18r1	3.40403	0.817421	1.63089e-10	2.74161e-09
Diaph3	3.38943	1.69474	5.27007e-18	1.85806e-16
Il1b	3.38425	3.06444	2.30817e-24	1.47598e-22
Mogat2	3.37985	-0.254159	4.51661e-05	0.000326603
Ckap2	3.37767	2.795	1.27271e-20	5.72498e-19
Kif4	3.37371	2.56043	1.0047e-24	6.68689e-23
Cenpf	3.3737	4.0162	1.46509e-46	4.15481e-44
Lgals3	3.35867	4.15043	5.32168e-24	3.29011e-22
Lsp1	3.35382	4.05455	1.15298e-26	8.95275e-25
Fgr	3.34804	4.07754	4.49284e-30	4.76497e-28
Cldn15	3.34515	1.20435	3.35659e-08	4.21027e-07
Mcm6	3.34334	3.87825	1.88215e-35	2.92293e-33
Mt2	3.34229	6.59336	4.54957e-09	6.36794e-08
D17H6S56E-5	3.33668	5.087	5.85269e-50	2.00917e-47
H2ac8	3.33403	1.33805	1.04574e-07	1.22237e-06
H2bc3	3.32978	3.6381	5.07289e-18	1.79338e-16
Olfml2b	3.31602	2.17778	4.04266e-19	1.56954e-17
Cracr2a	3.31591	0.966038	1.81396e-08	2.34927e-07
Arhgap15	3.3134	2.25281	4.2e-16	1.25952e-14
Klrb1f	3.30672	-0.316599	5.56836e-05	0.000394779
Fmnl1	3.29116	4.38838	1.0362e-36	1.77858e-34
Cenps	3.29058	0.113826	2.0161e-06	1.91134e-05
Troap	3.28777	0.444574	2.64648e-08	3.37471e-07
Ppp1r3d	3.28697	1.85006	1.54065e-16	4.77382e-15
Hrh2	3.27741	0.941237	1.05002e-09	1.58536e-08
Ripor2	3.27057	3.62332	1.48644e-33	2.15451e-31
Slc4a1	3.26051	1.82216	1.18733e-11	2.3152e-10
Rgs19	3.2547	3.09896	1.46317e-20	6.4702e-19
Thbs1	3.24472	3.78332	4.68235e-31	5.40543e-29
Clec12a	3.24366	3.83562	3.52433e-33	4.94354e-31
Hvcn1	3.23512	1.69784	2.17174e-15	6.11888e-14
Ccdc69	3.22912	-0.380465	0.000403867	0.00237746
Rflnb	3.229	3.19236	2.35124e-23	1.38162e-21
Ikzf1	3.22732	4.58494	7.76098e-29	7.38993e-27
Rgs14	3.22665	1.80111	2.66891e-16	8.09673e-15
Pimreg	3.22632	0.387051	1.81901e-07	2.03682e-06
Itgb2	3.21537	5.47308	1.41738e-42	3.42402e-40
Tnf	3.21407	0.388908	4.44816e-08	5.45359e-07
Prc1	3.20813	3.25674	2.52401e-25	1.76082e-23
S100a11	3.20255	3.22306	1.17645e-16	3.67147e-15
Rad54l	3.19977	1.06461	1.68121e-11	3.20634e-10
Krt80	3.19618	0.873925	2.14471e-07	2.36898e-06
Runx2	3.18565	1.74051	3.37087e-11	6.21088e-10
Pik3cd	3.17474	4.54497	4.94338e-44	1.31605e-41
Mxd3	3.16952	0.619096	4.52905e-08	5.54755e-07
A630001G21Rik	3.16461	0.845942	5.83153e-09	8.04999e-08
Mmp27	3.16392	0.0188952	2.74065e-06	2.5428e-05
Stil	3.16175	1.0562	2.5052e-07	2.72564e-06
Parpbp	3.15682	0.831415	2.14259e-08	2.7402e-07
Cd79b	3.15474	1.35731	6.6521e-12	1.31281e-10
Spib	3.1536	1.20348	2.44012e-12	5.08488e-11
Ms4a4b	3.14634	0.329012	2.24225e-07	2.45799e-06
Trim16	3.14226	0.833409	3.43692e-08	4.30275e-07
Kcna3	3.14061	-0.00842864	4.61605e-06	4.10193e-05
Ckap4	3.13682	4.47717	2.05748e-25	1.45868e-23
Ly6c1	3.13639	2.11125	1.48309e-13	3.47966e-12
Dnah8	3.1341	3.31046	2.72169e-32	3.6229e-30
Siglecf	3.13151	1.01875	1.52321e-10	2.5639e-09
Csf2rb	3.12854	5.4201	2.43912e-34	3.61572e-32
Foxm1	3.12247	2.77086	5.41656e-18	1.89944e-16
Scara5	3.11714	0.310313	1.04036e-06	1.0352e-05
H2bc6	3.11531	3.07443	2.1883e-19	8.67669e-18
Myo5a	3.11385	3.45854	1.12024e-23	6.76553e-22
H3c7	3.10613	3.69782	1.78886e-21	8.87286e-20
Pik3r5	3.10525	3.03322	4.53048e-19	1.75371e-17
Emilin2	3.10412	4.6458	5.87282e-34	8.60797e-32
Mis18bp1	3.10204	1.5764	2.94476e-12	6.06862e-11
Hk3	3.10119	4.33111	2.58948e-28	2.32964e-26
Cd79a	3.09826	0.789466	2.76996e-08	3.52528e-07
Spi1	3.09686	4.31788	3.12824e-29	3.18812e-27
Bard1	3.09145	1.596	8.02618e-09	1.08724e-07
Ncapg	3.0895	2.31284	4.79712e-16	1.432e-14
Hk2	3.08933	2.98491	5.57179e-22	2.87289e-20
Lrp8	3.08344	1.27634	1.28119e-08	1.68991e-07
Kcnt2	3.07889	2.74433	4.31125e-05	0.000313142
Plcg2	3.07589	4.25134	8.1034e-31	9.19208e-29
Slc37a1	3.0751	2.82742	4.68e-22	2.43229e-20
Srgn	3.06913	4.67764	1.88013e-28	1.71513e-26
Ltb	3.06912	2.1931	6.89751e-16	2.02519e-14
Cenpi	3.06723	0.926239	4.39604e-06	3.92514e-05
Cybb	3.06304	6.51959	1.70364e-43	4.35765e-41
H2ac6	3.05036	1.40704	5.42167e-12	1.07978e-10
Ncf2	3.0482	4.20963	3.83202e-28	3.40059e-26
H2ac13	3.0394	0.247774	4.86423e-07	5.08444e-06
Adamts4	3.03583	1.37728	2.78268e-08	3.53802e-07
Neto2	3.03502	-0.0851647	1.1048e-05	9.09279e-05
I830077J02Rik	3.03491	0.727559	2.57431e-09	3.71892e-08
Glipr1	3.03382	0.898174	6.80692e-08	8.14645e-07
Snx20	3.03174	1.92427	2.47508e-16	7.57921e-15
Cdca5	3.03173	1.10258	4.58758e-11	8.28878e-10
Knstrn	3.03111	2.73574	2.04165e-25	1.45537e-23
Adap1	3.02419	2.4457	9.90944e-20	4.05231e-18
H2bc18	3.02405	5.13627	3.33299e-40	7.24648e-38
Irf4	3.02305	1.50731	1.08877e-12	2.37907e-11
Ccl2	3.01806	0.712543	6.51659e-09	8.92951e-08
Slc2a6	3.01752	1.49764	1.36126e-12	2.93307e-11
Pram1	3.01659	3.0067	4.89623e-24	3.04149e-22
Fanca	3.01516	0.897458	3.24655e-10	5.23502e-09
C5ar1	3.01312	3.36424	4.25857e-25	2.93932e-23
Itgb7	3.01066	2.85043	8.92604e-16	2.59332e-14
Siglech	3.00749	-0.113301	3.82416e-05	0.000282002
Dlgap5	3.00722	2.14987	7.52274e-18	2.60995e-16
Dtl	3.00577	2.06162	2.02791e-15	5.726e-14
Hdc	2.99967	3.95973	3.09105e-32	4.03227e-30
Lat2	2.9976	0.944277	2.95609e-06	2.7291e-05
Ubash3a	2.99155	0.716603	5.25563e-07	5.46292e-06
Mboat1	2.98551	0.205097	5.61523e-06	4.92938e-05
Arhgap9	2.98478	3.38228	4.74513e-27	3.821e-25
Apobr	2.98355	2.51952	1.93615e-20	8.44718e-19
Lilra6	2.9765	1.56589	2.17418e-10	3.57657e-09
Tmem156	2.97628	0.682635	8.14913e-09	1.10161e-07
Sla	2.96931	3.89565	3.12156e-14	7.8009e-13
Tspoap1	2.95518	1.18007	5.39384e-11	9.65195e-10
Myo1g	2.94841	3.28039	8.6501e-22	4.39068e-20
Galnt6	2.94251	1.9391	1.92461e-12	4.04943e-11
Nfam1	2.94152	4.68737	3.82404e-31	4.45398e-29
Vav1	2.94006	3.98992	2.03948e-32	2.74279e-30
Cyfip2	2.94006	4.72118	1.12673e-21	5.67497e-20
Chst3	2.93676	0.845722	5.71337e-10	8.91518e-09
Milr1	2.936	1.29732	1.80358e-10	3.00098e-09
Rasd1	2.9359	0.426773	2.85177e-06	2.64027e-05
Oas3	2.93346	3.25914	3.66259e-20	1.55125e-18
G6pdx	2.92291	5.14075	2.5001e-22	1.32576e-20
Kif22	2.92215	2.72272	1.48563e-20	6.52525e-19
Tifab	2.91638	4.09827	1.39472e-28	1.29958e-26
Coro2a	2.91515	2.66947	2.2043e-16	6.76591e-15
Cd180	2.91089	1.40586	2.42926e-12	5.07035e-11
Serpina3g	2.90006	4.37985	3.20874e-17	1.05702e-15
Dok3	2.89721	2.94331	2.47009e-20	1.07051e-18
Sgo1	2.89721	1.12335	1.43545e-09	2.13274e-08
Cdca7l	2.88834	1.26781	4.09725e-10	6.50226e-09
Fermt3	2.88682	4.44444	1.06556e-32	1.44795e-30
Orc1	2.88609	0.601161	1.88101e-07	2.09545e-06
Hck	2.88539	4.07273	6.82324e-29	6.54479e-27
H2bc11	2.88256	0.602527	7.99201e-07	8.10068e-06
Kif20a	2.87715	3.58622	8.79448e-27	6.95297e-25
Kifc1	2.87713	1.11247	1.1634e-09	1.74845e-08
Trim59	2.87237	1.76207	1.4742e-11	2.82393e-10
Fignl1	2.86909	1.59237	3.5933e-13	8.2092e-12
Mtfr2	2.86174	0.0896017	5.07156e-05	0.000362711
Stmn1	2.85656	2.09972	2.097e-18	7.68411e-17
Anxa3	2.85152	3.82939	1.63708e-19	6.63219e-18
Chst12	2.85043	2.5224	3.72352e-17	1.2113e-15
H60b	2.84455	0.0900334	6.39519e-06	5.54321e-05
Fut4	2.83805	0.349487	6.01452e-07	6.19742e-06
Unc13d	2.83659	2.70999	8.4792e-18	2.92622e-16
Mcm5	2.83555	4.19561	1.43272e-28	1.32552e-26
H2bc8	2.8292	2.83482	1.07327e-17	3.65558e-16
Dach1	2.82597	2.13335	2.99458e-15	8.27635e-14
Rad51	2.82578	1.31553	9.57696e-11	1.65692e-09
Il1rl1	2.82501	0.329026	1.11705e-05	9.18202e-05
Fabp5	2.82485	4.3976	4.27986e-07	4.49523e-06
Sort1	2.8215	4.33056	1.97617e-24	1.26991e-22
Rap1gap2	2.81895	2.78028	1.80316e-15	5.11352e-14
D430020J02Rik	2.81791	0.0667349	2.91071e-05	0.000220885
Cd44	2.8156	5.55962	2.58427e-14	6.55871e-13
Kif17	2.81487	0.0663086	1.39013e-05	0.000112217
Bst1	2.81293	1.89859	3.74589e-11	6.85345e-10
Tmem71	2.81185	0.552967	3.81185e-06	3.45317e-05
Tes	2.81147	1.99877	2.41641e-13	5.6189e-12
Orm2	2.81103	5.47081	3.11774e-05	0.000234414
Elf4	2.81005	3.83793	9.08049e-20	3.73675e-18
Kirrel3	2.80507	0.330101	3.45573e-06	3.14585e-05
Lyl1	2.79844	2.61714	4.1335e-20	1.74503e-18
Dock2	2.79718	4.81077	1.11975e-24	7.37736e-23
Ms4a8a	2.78869	1.05489	4.98276e-06	4.40679e-05
Ifitm1	2.78706	3.91088	7.92357e-17	2.51491e-15
Casp4	2.78111	1.608	6.569e-12	1.29837e-10
Ptprc	2.7789	5.71498	4.88257e-31	5.58711e-29
Armcx4	2.77721	4.76606	4.03893e-42	9.5796e-40
Sash3	2.77569	3.01146	4.91708e-19	1.89773e-17
Slc38a1	2.76715	3.58058	1.30245e-27	1.11049e-25
Cacna1e	2.76585	0.287968	1.47549e-06	1.43426e-05
Cdc25b	2.75555	2.44239	2.48137e-16	7.58068e-15
Rassf2	2.75541	3.84821	9.90568e-19	3.70257e-17
Pdk3	2.75521	1.14784	1.13554e-07	1.31672e-06
Ccl6	2.75513	4.90862	3.03448e-30	3.32645e-28
Btk	2.74785	2.45906	4.093e-14	1.01508e-12
Flt3	2.74009	0.682991	1.89198e-08	2.43882e-07
Tlr1	2.73781	1.84483	4.33727e-13	9.73832e-12
Cdca8	2.72813	2.49324	6.28745e-14	1.54172e-12
Lilrb4a	2.72611	3.65278	3.56658e-18	1.27519e-16
Pkm	2.7244	6.22508	1.27204e-41	2.96317e-39
Arl11	2.71735	0.6681	9.69183e-08	1.13594e-06
Tspan5	2.71608	1.96982	1.62662e-14	4.21017e-13
Ms4a4c	2.71334	0.832451	3.29098e-07	3.52181e-06
Tspan32	2.71326	0.246366	3.00646e-06	2.76973e-05
Capg	2.71266	2.92308	2.56509e-15	7.13468e-14
Slc41a2	2.70128	5.39324	6.76075e-44	1.76388e-41
Socs3	2.69763	4.34884	5.89119e-29	5.73512e-27
Birc5	2.69398	2.33183	1.26585e-16	3.94104e-15
Akna	2.68985	4.59157	3.79265e-29	3.80577e-27
Cyba	2.68819	4.46102	1.06759e-30	1.20057e-28
AI839979	2.68515	0.202821	0.000165464	0.00106172
Gpsm3	2.68159	3.46165	6.90847e-16	2.02519e-14
Batf3	2.68132	0.22582	3.44649e-06	3.14298e-05
Pif1	2.6808	1.21403	3.77821e-10	6.02528e-09
Plp2	2.67738	1.42523	1.98079e-08	2.54325e-07
Nsl1	2.6756	1.20176	1.9997e-10	3.31043e-09
Kif18a	2.67373	0.789276	2.25974e-05	0.000174428
Slfn2	2.6731	3.88338	2.95749e-21	1.42363e-19
Cdca3	2.67299	2.5289	2.27694e-18	8.27372e-17
Gm5122	2.67019	-0.0312411	0.000266852	0.00163508
Map4k1	2.6689	1.85724	1.11388e-13	2.65156e-12
Pde1b	2.66723	0.924641	4.01257e-06	3.61741e-05
Anln	2.66507	3.25515	3.62468e-21	1.707e-19
Apbb1ip	2.66428	3.38681	8.0376e-23	4.40548e-21
Tbc1d10c	2.66422	1.68645	3.82225e-13	8.67151e-12
Pira1	2.66283	1.85097	3.59298e-12	7.30069e-11
Palm	2.65569	3.19985	2.28237e-25	1.60938e-23
Syk	2.65485	5.05677	2.17903e-36	3.59816e-34
Haspin	2.65439	1.06555	6.51493e-10	1.00935e-08
AB124611	2.65305	3.34657	3.81885e-24	2.39504e-22
Plcb2	2.6479	3.46612	4.08419e-22	2.13113e-20
St8sia4	2.64059	2.56398	4.47261e-12	9.00388e-11
Fancd2	2.63937	1.29936	2.00417e-10	3.31361e-09
Arhgap30	2.6378	4.61108	2.39781e-24	1.51842e-22
B4galt6	2.63643	3.93712	3.55262e-19	1.38754e-17
AI467606	2.62724	2.04841	2.22676e-11	4.17958e-10
Csf2ra	2.62061	3.7531	1.89041e-33	2.68047e-31
Fxyd5	2.61925	3.46073	2.45802e-19	9.71664e-18
Bhlha15	2.61724	-0.0855562	0.000206776	0.00130018
Ms4a6c	2.61358	3.43529	2.73247e-17	9.04696e-16
Cd300lb	2.60808	2.7177	1.5886e-15	4.52474e-14
Gna15	2.60451	1.47261	1.92502e-08	2.47896e-07
Rhoh	2.60331	0.871283	1.60639e-07	1.82379e-06
Ulbp1	2.5942	0.137022	0.00133263	0.0067748
Bmx	2.59286	0.570246	8.5601e-06	7.22293e-05
Gpr132	2.5905	0.161167	3.39401e-05	0.000253578
Arhgap4	2.5892	3.90528	1.44544e-31	1.72989e-29
Pik3cg	2.58875	3.36694	3.11827e-15	8.58871e-14
Nusap1	2.58827	2.64526	7.88863e-15	2.10875e-13
A4galt	2.58785	0.368787	1.6514e-06	1.5922e-05
Eme1	2.58413	0.37022	9.54612e-06	7.96732e-05
Sema4d	2.58313	3.05348	4.27075e-17	1.37901e-15
Hcls1	2.58179	4.4389	1.28457e-31	1.5516e-29
Sh3bp1	2.57821	3.20258	6.30491e-20	2.64462e-18
Lyz2	2.57778	7.34693	7.24021e-39	1.47576e-36
E230029C05Rik	2.57751	0.13658	7.16405e-05	0.00049976
Arhgef39	2.5741	1.23594	8.79806e-09	1.18565e-07
Tubb1	2.57329	1.24779	4.43396e-08	5.4413e-07
Slc28a2b	2.5722	0.137809	0.000890329	0.00475413
Siglece	2.56499	3.30154	3.21116e-21	1.52882e-19
Galnt3	2.56304	0.534126	1.50008e-06	1.456e-05
Arid5a	2.56239	3.01118	3.98719e-19	1.55262e-17
Parp8	2.56005	2.54074	7.18872e-18	2.50072e-16
Msantd3	2.55154	0.994783	8.03743e-08	9.55772e-07
Nlrp3	2.55136	1.86197	5.28645e-09	7.35985e-08
Vsir	2.55099	5.00654	1.91414e-34	2.87011e-32
B430306N03Rik	2.55045	3.08858	1.09643e-15	3.15738e-14
H3c13	2.54855	2.31827	2.2204e-15	6.24249e-14
Pole2	2.54752	1.10236	2.7219e-07	2.94177e-06
Gins2	2.54691	1.10194	1.63979e-08	2.13259e-07
Ncapd2	2.54459	3.96595	7.86652e-24	4.81778e-22
Dram1	2.53172	1.80836	3.42452e-10	5.50159e-09
Fbxo5	2.53167	1.67569	2.11886e-11	3.98279e-10
Egr1	2.52891	4.71149	5.46765e-12	1.08728e-10
Rad51ap1	2.52778	0.30716	6.57615e-06	5.68872e-05
Tuba8	2.52763	0.331652	3.11661e-05	0.000234414
Nek2	2.52547	3.20545	1.91651e-20	8.38955e-19
Ripk3	2.51754	2.32556	2.18672e-14	5.60428e-13
Igsf6	2.51752	4.05125	2.29124e-18	8.30255e-17
E2f7	2.5166	1.38542	8.23238e-11	1.4338e-09
Dock11	2.51554	3.54067	8.5999e-18	2.96004e-16
Tiam1	2.51463	3.43951	2.31904e-15	6.49181e-14
Pbk	2.51453	1.38675	1.74007e-10	2.90642e-09
H4c2	2.51227	2.55227	5.79853e-16	1.72305e-14
Itprip	2.50962	2.89001	7.57856e-17	2.41717e-15
Cd6	2.50749	0.0909707	0.000112056	0.000747328
Slc6a4	2.50059	0.0921773	8.0598e-05	0.000554829
Tedc1	2.49716	1.06729	3.82778e-07	4.05304e-06
Rinl	2.49562	2.74109	3.00592e-11	5.57784e-10
Zfp831	2.49385	0.480673	1.43451e-06	1.39755e-05
Acss1	2.49319	0.652013	1.76894e-07	1.99445e-06
Ms4a6d	2.49244	2.53687	1.17369e-08	1.56232e-07
Plek	2.48716	4.17354	2.89746e-31	3.40517e-29
BC035044	2.48276	1.46363	4.16666e-09	5.86978e-08
Kcnn4	2.48015	0.289655	2.81807e-05	0.000214605
Mical1	2.47774	2.54934	3.37701e-16	1.02211e-14
Fcgr4	2.47569	3.33967	7.06983e-17	2.26044e-15
Ect2	2.47568	3.30256	1.33977e-19	5.44466e-18
Pirb	2.47535	4.13105	5.59773e-21	2.58944e-19
Cgas	2.4751	1.15963	1.32834e-07	1.52135e-06
Traip	2.47059	0.291261	0.000235088	0.00145549
Fgl1	2.46818	9.63	1.00376e-52	3.96788e-50
Cd53	2.46292	4.28452	3.67276e-17	1.19831e-15
Ska3	2.46273	1.02886	5.35364e-09	7.44543e-08
Nrros	2.45562	4.16911	1.08328e-18	4.03754e-17
Fgd3	2.45288	2.60411	8.40285e-14	2.03368e-12
Isyna1	2.44857	3.45083	6.28566e-23	3.48921e-21
Pou2f2	2.44687	1.9377	6.64497e-14	1.62329e-12
Mup12	2.44609	2.28642	0.494214	0.686072
Incenp	2.44125	3.46203	8.61856e-20	3.55788e-18
Gcnt1	2.43559	1.57423	1.07007e-10	1.84454e-09
Slc1a5	2.43257	2.26009	4.78868e-14	1.18088e-12
Cxcl13	2.43036	1.30857	1.40649e-05	0.000113327
Kcnj2	2.4177	2.48792	9.14376e-13	2.01147e-11
Ptafr	2.41503	2.48551	3.08229e-14	7.71755e-13
Chek1	2.41429	0.875236	1.29449e-07	1.4852e-06
Kbtbd11	2.41021	1.39789	8.62825e-08	1.01952e-06
Cnn2	2.40676	4.71538	4.06616e-28	3.58399e-26
Orai2	2.40488	1.78099	1.37145e-12	2.93963e-11
Fgl2	2.40026	3.69793	3.6744e-17	1.19831e-15
Lrmp	2.39842	3.63158	2.52413e-25	1.76082e-23
Fpr1	2.39176	2.60119	3.89817e-15	1.06607e-13
Prkcb	2.39033	4.5673	6.19604e-23	3.45416e-21
Mbnl3	2.38846	3.1416	9.5813e-20	3.93044e-18
Nupr1	2.38758	-0.254873	0.000974956	0.00514224
Mxd1	2.38659	5.1817	3.21248e-22	1.69663e-20
Arhgap11a	2.38344	3.33485	1.20077e-17	4.07917e-16
Irak3	2.37716	1.52303	3.18562e-09	4.53177e-08
Cd3d	2.37697	-0.00674471	0.000190156	0.00120886
Nckap1l	2.37585	5.14788	5.55109e-23	3.1079e-21
Cit	2.37166	2.6678	7.41358e-13	1.63916e-11
Mdga1	2.37163	-0.00592727	0.000114107	0.000759062
Mag	2.35823	-0.553588	0.0244378	0.0776972
AI662270	2.35639	2.88711	8.64247e-21	3.91462e-19
Ubxn11	2.35444	0.181165	7.21795e-05	0.000502177
Myc	2.34992	3.13229	1.13779e-22	6.13326e-21
Mthfd2	2.34701	1.43646	1.62099e-09	2.39206e-08
Kif21b	2.3456	4.09557	4.72341e-29	4.70358e-27
Nhsl2	2.34554	3.9385	1.24418e-18	4.58484e-17
Pik3r6	2.3375	1.90566	8.65479e-11	1.50335e-09
Tyrobp	2.33421	4.68835	2.18174e-21	1.06595e-19
Neurl1b	2.33325	2.99434	6.80309e-20	2.83535e-18
Lrg1	2.33111	8.95485	1.72e-26	1.31984e-24
Hells	2.32076	2.48005	2.86844e-12	5.9207e-11
Saa3	2.32039	2.46508	3.72206e-07	3.95393e-06
Icosl	2.31745	1.11011	3.11435e-07	3.33827e-06
Itk	2.31709	0.788794	1.69608e-06	1.63046e-05
Laptm5	2.31612	5.71903	5.3761e-25	3.67179e-23
AI504432	2.31388	0.631823	3.04544e-06	2.7997e-05
Lair1	2.30756	2.65317	1.1605e-13	2.75752e-12
Pmaip1	2.30568	1.09976	5.22901e-06	4.60583e-05
Gpr160	2.30373	1.47151	1.40073e-08	1.84199e-07
Iqgap1	2.30158	6.48795	7.68412e-19	2.91393e-17
Kif20b	2.29899	3.00321	2.04347e-19	8.12714e-18
Zbp1	2.29653	4.23102	3.20206e-23	1.84013e-21
Sh3bgrl3	2.29299	4.05304	5.39124e-17	1.73223e-15
Runx3	2.29238	1.69162	6.77014e-10	1.04517e-08
Adam19	2.2902	3.11368	2.84888e-21	1.37643e-19
Themis2	2.28964	3.78556	2.14453e-18	7.8361e-17
Vim	2.28881	6.2516	9.57666e-24	5.81058e-22
H3c6	2.28589	4.15251	8.22244e-23	4.48794e-21
Ccdc88c	2.28308	3.5409	6.69948e-18	2.33676e-16
Twf2	2.2669	3.14604	8.22396e-17	2.60392e-15
Mbp	2.26598	2.20468	4.30742e-14	1.06623e-12
Oas2	2.26308	3.03472	6.79484e-16	2.00087e-14
Ebi3	2.26053	0.463523	2.24904e-05	0.000173807
Itgal	2.2587	5.63098	6.55397e-27	5.24518e-25
Aldh3b1	2.25795	3.10365	1.89194e-19	7.57068e-18
Shcbp1	2.25778	1.57487	1.75633e-09	2.58592e-08
Oip5	2.25753	0.114128	0.000130466	0.000857398
Alox12	2.25701	1.44549	9.36045e-07	9.38563e-06
Clec4a2	2.25627	2.36531	2.14841e-10	3.53863e-09
Selp	2.25389	2.56643	3.89163e-13	8.79832e-12
Arhgap19	2.2526	1.6399	1.82615e-10	3.03467e-09
Cdc7	2.25243	0.601723	9.19382e-06	7.69296e-05
Pld4	2.25218	4.14831	6.64393e-20	2.77789e-18
Ptger4	2.24747	1.16988	2.04348e-07	2.26484e-06
Fblim1	2.24256	1.14693	2.17992e-05	0.000169275
Adcy7	2.24148	4.24143	3.22582e-21	1.53021e-19
Pf4	2.2399	0.982955	1.86453e-06	1.77799e-05
Peg10	2.238	0.713707	0.000126586	0.000833574
Flna	2.23767	7.80813	8.59941e-28	7.42909e-26
Cd2	2.23692	0.290035	9.97021e-05	0.000673195
Aldh18a1	2.23649	2.27503	2.88335e-14	7.26125e-13
Ms4a6b	2.23549	2.2347	1.31562e-11	2.54633e-10
Tm6sf1	2.23436	2.53901	1.17689e-12	2.55876e-11
Traf3ip3	2.23066	1.6894	1.8482e-07	2.06597e-06
Scd3	2.22926	0.65112	0.190051	0.369007
Arhgap25	2.22908	3.02601	4.58984e-15	1.24999e-13
Fndc9	2.22635	-0.110325	0.00111696	0.00579585
Psd4	2.22614	3.84833	1.07932e-26	8.43101e-25
Nin	2.2234	5.19784	5.08982e-25	3.49456e-23
Cd200r1	2.22177	1.13362	3.782e-07	4.00781e-06
Hmgn2	2.2211	4.0261	7.92289e-24	4.82963e-22
Ncaph	2.22085	2.21819	3.50937e-10	5.63097e-09
H19	2.21573	-0.109705	0.00263273	0.0121443
Chtf18	2.21416	1.31904	4.87621e-08	5.92825e-07
Fes	2.214	4.31782	3.76503e-29	3.80577e-27
Ms4a1	2.21166	0.716307	1.89122e-05	0.000149612
Chaf1b	2.21009	1.45987	1.98714e-08	2.5489e-07
Cdc42ep3	2.20977	2.25522	1.90732e-12	4.02605e-11
Nfatc2	2.20767	1.53218	1.64134e-08	2.13259e-07
Cxcl1	2.20522	3.60939	1.64485e-14	4.24892e-13
Zfp61	2.19378	-0.139753	0.00186339	0.00903614
Vill	2.19132	0.27191	0.000439619	0.00255677
Plk4	2.19069	2.49403	1.1633e-11	2.27173e-10
Mcf2l	2.19021	0.801555	5.75233e-06	5.02606e-05
Ticam2	2.18147	1.19086	2.15799e-06	2.0355e-05
Arhgap27os3	2.17911	-0.169644	0.00292663	0.0133131
Plau	2.1766	1.70223	4.48275e-10	7.07103e-09
Chaf1a	2.17519	2.86521	8.28502e-16	2.41786e-14
Cxcl14	2.17426	-0.136686	0.00535484	0.0222394
Lpcat4	2.17199	1.28924	1.77135e-07	1.99545e-06
Arhgap27	2.16851	2.786	9.88015e-17	3.1057e-15
Wfdc17	2.1662	4.19024	1.6593e-12	3.51959e-11
H4c14	2.16528	4.31976	3.56873e-21	1.68674e-19
Nr4a1	2.16353	1.10166	2.74015e-07	2.95904e-06
H2ac20	2.16277	3.66146	1.93016e-21	9.53747e-20
Fgf21	2.16208	2.77765	0.0217178	0.0707084
Bin2	2.16095	3.82272	7.23211e-21	3.28721e-19
Clec7a	2.15854	3.39418	7.65425e-13	1.6895e-11
Spdl1	2.15693	1.55883	7.44432e-07	7.58681e-06
Rmi2	2.15575	0.0435423	0.00023738	0.00146759
Rab38	2.15543	0.0436387	0.000379865	0.0022514
Ppp1r18	2.14714	4.09829	3.13889e-17	1.03663e-15
Fam217b	2.14403	0.871007	2.25689e-06	2.12112e-05
Cd14	2.14007	3.03081	2.58473e-10	4.21472e-09
Tnfaip8	2.13693	2.91668	6.38168e-13	1.4255e-11
Aoah	2.13423	0.872382	4.20754e-06	3.76974e-05
Ptpre	2.13374	3.27577	3.94779e-12	7.98432e-11
Cyth4	2.12994	4.29223	7.32922e-23	4.03417e-21
Rgs2	2.12931	3.27878	9.5508e-17	3.00942e-15
Trpv2	2.12853	2.29532	3.95536e-09	5.58416e-08
Irf8	2.12842	4.40056	7.11723e-21	3.2463e-19
Arg2	2.12673	1.69234	4.21039e-07	4.42583e-06
Cdkn2d	2.12414	2.42828	3.66331e-10	5.84919e-09
Dnaic1	2.12158	0.875653	2.60511e-06	2.4274e-05
Sp110	2.11214	1.5343	5.20502e-08	6.31036e-07
BC064078	2.11065	0.180378	0.000207643	0.00130477
Ly86	2.10937	2.72041	1.90577e-12	4.02605e-11
Nucb2	2.10723	2.37208	2.38618e-12	4.98842e-11
Aff3	2.10709	1.52505	1.5698e-07	1.78536e-06
H2-Ab1	2.10613	5.12361	2.06993e-08	2.65248e-07
Lcp2	2.10068	4.1214	1.47499e-20	6.5004e-19
Sting1	2.09721	2.64731	7.14642e-12	1.40399e-10
Ly6d	2.09485	1.29892	6.30833e-06	5.47519e-05
Cip2a	2.09432	2.81266	8.1008e-09	1.09621e-07
Batf	2.09372	0.620791	1.36533e-05	0.000110351
Rubcnl	2.09259	0.62059	1.78292e-05	0.000141604
Amz1	2.09253	1.12315	9.0535e-07	9.09883e-06
Nat8l	2.09241	-0.00727836	0.000575705	0.00325534
H2-DMb2	2.09043	1.32471	5.29771e-05	0.00037723
Arhgap45	2.08851	4.88107	1.58524e-27	1.33416e-25
Gm4759	2.0877	1.86587	8.64412e-07	8.70754e-06
Atp10a	2.08692	1.49674	9.71416e-07	9.71044e-06
H2ax	2.08266	4.58111	8.14146e-20	3.3716e-18
Me2	2.08186	3.84239	1.65398e-22	8.87907e-21
Nrm	2.08002	1.50789	1.0267e-08	1.37791e-07
Wdhd1	2.07995	2.121	3.53369e-09	5.016e-08
Inpp5d	2.07986	4.38899	1.87713e-23	1.10802e-21
Cd5l	2.07985	7.9613	4.63971e-30	4.88105e-28
Slc11a1	2.07938	3.93357	1.22998e-23	7.3601e-22
Tlr13	2.07937	3.53075	4.42742e-11	8.03277e-10
Smpd3	2.07834	2.29089	3.31668e-06	3.03622e-05
Gngt2	2.07808	2.29646	2.45721e-10	4.02187e-09
Nod2	2.07449	0.926289	3.45457e-06	3.14585e-05
Mcm2	2.07406	3.80556	4.33695e-20	1.82502e-18
Slc9a5	2.07403	-0.225004	0.00152418	0.00763258
Lpcat2	2.0739	2.58841	4.52424e-11	8.19704e-10
Fam111a	2.0738	3.52023	5.62549e-17	1.80306e-15
Sh3kbp1	2.07361	3.37883	5.4912e-14	1.35156e-12
BC028528	2.06836	-0.223483	0.00254198	0.0117882
E2f2	2.06738	3.17353	2.08837e-05	0.000163131
Apba1	2.06545	1.35997	8.11828e-07	8.2159e-06
Pak1	2.06537	2.55114	3.11667e-10	5.03804e-09
Acap1	2.06452	2.69571	3.75917e-13	8.55818e-12
Itga2b	2.06048	3.06604	1.08749e-18	4.04169e-17
Ksr2	2.05904	1.01766	2.26545e-06	2.12763e-05
Zc3h12d	2.05403	1.99023	6.62666e-08	7.9526e-07
Ampd3	2.05211	3.02785	1.15801e-12	2.52192e-11
Mt1	2.05062	7.3941	3.70149e-11	6.78173e-10
Igfbp1	2.04714	6.28853	0.0011582	0.00598604
Bcl2a1b	2.04483	0.162954	0.00528306	0.0220009
Gadd45g	2.04357	2.62662	3.00127e-08	3.79376e-07
Jak3	2.041	4.40715	1.49026e-24	9.67187e-23
Nlrc4	2.04064	0.568215	1.99355e-05	0.000156662
Art2a	2.04015	1.45959	6.0316e-08	7.25182e-07
Pilra	2.03676	3.06323	2.22903e-15	6.25328e-14
Prok1	2.03576	3.40155	0.00113813	0.00588693
Nrgn	2.0312	0.901683	9.95732e-06	8.27346e-05
Slc7a1	2.03039	2.51444	4.00306e-12	8.08357e-11
Spic	2.02925	0.885338	7.45217e-06	6.37466e-05
Elmo1	2.02862	3.15893	2.92214e-11	5.4301e-10
Mirt1	2.02648	-0.253322	0.00265809	0.0122439
Adrb1	2.01988	1.45226	1.63206e-08	2.1269e-07
Tppp3	2.01973	0.113793	0.00164626	0.00813464
Wdfy4	2.01968	5.11381	4.61477e-26	3.45975e-24
Pla2g4a	2.01526	2.52646	3.22785e-12	6.62064e-11
Clca3a1	2.01441	3.94405	2.4045e-17	8.00171e-16
Rab37	2.01045	-0.0567909	0.00222479	0.0104926
Rab8b	2.00908	4.33085	1.44829e-12	3.09214e-11
Tgtp1	2.00699	2.4012	4.25962e-05	0.000310256
Tmsb4x	2.00603	7.80742	1.63137e-24	1.05353e-22
Ptpro	2.00255	0.650506	0.000193155	0.00122554
Slc35e4	1.99906	-0.0875424	0.000825521	0.00446288
Atp11a	1.99752	6.07082	1.54187e-15	4.40125e-14
Ciita	1.9914	2.81733	2.07567e-09	3.02877e-08
Acot11	1.99126	0.967747	1.82613e-06	1.74519e-05
Rasal3	1.98813	1.78853	7.75501e-09	1.0527e-07
Grap2	1.98643	0.758495	4.12034e-06	3.70178e-05
Col6a5	1.98514	3.71961	7.17971e-14	1.74412e-12
Tnfrsf10b	1.98087	0.651363	0.00077101	0.00420126
Emp3	1.98075	2.39972	1.46872e-10	2.47539e-09
Itgb3	1.9801	3.92989	2.67993e-21	1.29962e-19
Spta1	1.97736	1.11182	0.000196196	0.00124159
Jaml	1.97643	1.22735	8.43085e-05	0.000577022
H2-Eb1	1.9763	5.16938	5.86418e-08	7.07007e-07
Ly9	1.97586	2.33263	2.58925e-11	4.84602e-10
Matk	1.97583	0.654136	6.01111e-05	0.000422494
Tbxas1	1.97487	2.51141	1.80249e-10	3.00098e-09
Fyb	1.97364	4.40714	2.1505e-18	7.8361e-17
Chac1	1.97301	2.9666	2.18844e-05	0.000169728
Cd84	1.96873	3.79308	2.44261e-13	5.66972e-12
Agap2	1.9677	2.07464	3.57954e-08	4.47699e-07
Tmsb10	1.96748	3.44227	3.28735e-12	6.71102e-11
Dapp1	1.96741	2.01688	2.07011e-07	2.29241e-06
Fcer1g	1.96734	3.61285	2.64241e-15	7.33409e-14
Septin1	1.96731	1.95738	1.27691e-09	1.90586e-08
Bmper	1.96614	1.27951	1.71079e-06	1.64098e-05
Cd22	1.96547	1.4041	1.40399e-07	1.60377e-06
Ier3	1.96439	0.636214	0.000158636	0.00102256
Trpm2	1.96365	3.51691	2.30355e-14	5.89212e-13
Arhgef2	1.96264	4.33471	1.98538e-17	6.62385e-16
Cd19	1.95967	0.745234	2.62943e-05	0.000201652
Pfkp	1.95594	2.94132	2.32925e-10	3.81721e-09
Ncam1	1.95507	1.5933	6.7407e-09	9.21724e-08
Fam49b	1.95344	4.37256	3.55232e-16	1.07269e-14
Kcna2	1.95291	3.50355	1.08885e-15	3.14249e-14
Satb1	1.95035	2.12312	8.14209e-10	1.24664e-08
Ifi205	1.94874	0.369015	0.000175972	0.00112527
Fgd2	1.9449	2.68455	1.96254e-13	4.57984e-12
Mustn1	1.94447	2.11784	1.27676e-11	2.47479e-10
Degs2	1.9436	0.0674899	0.0007451	0.00407711
Rhof	1.94348	0.619878	3.39951e-05	0.000253844
Evi2a	1.94242	1.65463	3.11727e-05	0.000234414
C130050O18Rik	1.94095	1.25813	2.91649e-07	3.13907e-06
Myl4	1.94043	-0.111178	0.00158327	0.00788012
Cdc45	1.94007	1.90116	4.32719e-08	5.34041e-07
H2-DMa	1.93932	2.90459	3.88894e-10	6.19428e-09
Cebpd	1.93348	4.15225	2.97626e-21	1.4274e-19
Ikzf3	1.93102	1.61415	9.99013e-08	1.1688e-06
Ppfia4	1.92912	1.37578	1.20312e-07	1.39261e-06
Camkk1	1.92907	0.602486	0.000220051	0.00137282
Mthfr	1.92752	4.72802	3.75279e-07	3.98009e-06
Cd34	1.92648	2.43498	9.51821e-10	1.44546e-08
Ucp2	1.92599	6.15366	7.74081e-26	5.70502e-24
Cenpn	1.92436	0.91555	7.07025e-06	6.07736e-05
Gltp	1.92389	3.21637	1.63971e-10	2.74936e-09
Ssbp4	1.92271	3.1791	8.96323e-16	2.59834e-14
Cd48	1.92219	2.44559	1.42989e-10	2.41618e-09
Insyn2b	1.92116	0.91627	5.29156e-06	4.65779e-05
Slc7a6	1.91873	1.00738	6.06595e-06	5.27887e-05
Lrrc25	1.91817	2.60999	5.04994e-11	9.07389e-10
Slc15a3	1.91502	3.80046	5.01262e-17	1.61456e-15
Panx1	1.91492	1.07869	4.08834e-05	0.000298614
Tagap	1.91105	0.993076	4.73866e-06	4.19945e-05
Lst1	1.91012	2.56684	4.29392e-11	7.81229e-10
Gng2	1.90765	2.44293	1.58341e-09	2.34456e-08
Cd74	1.90761	7.11256	3.6232e-07	3.85519e-06
Ptprcap	1.90493	1.14802	1.46577e-05	0.000118031
Clec4n	1.90425	2.25777	3.52853e-10	5.64781e-09
Oas1a	1.90282	2.01965	1.60856e-06	1.5532e-05
Fcgr3	1.89976	4.07902	2.5219e-19	9.93902e-18
Clec4a3	1.8988	2.0693	1.0461e-08	1.4025e-07
H2-DMb1	1.89838	1.63008	6.77164e-06	5.84233e-05
Ccl5	1.89708	0.329461	0.000526965	0.00299663
Kifc5b	1.89433	0.787691	1.00673e-05	8.35949e-05
Hcst	1.89327	0.20681	0.00987581	0.0372664
Lmnb1	1.89234	4.65667	9.05769e-26	6.60098e-24
Ramp1	1.88863	2.6374	1.5243e-13	3.56414e-12
Trps1	1.8806	2.75463	1.21831e-11	2.36852e-10
Wipf1	1.87978	4.42561	1.03743e-16	3.25319e-15
Rab31	1.87951	4.08493	1.06193e-16	3.32203e-15
Cotl1	1.8753	5.46739	6.65687e-21	3.04698e-19
Soat1	1.87423	4.56773	6.98308e-12	1.37397e-10
Sectm1a	1.87367	0.184405	0.0020277	0.00970693
Ncapg2	1.87323	3.44356	2.69421e-13	6.22052e-12
Pim1	1.87252	4.54335	1.23037e-21	6.17317e-20
Ifi209	1.87218	0.665603	4.07216e-05	0.000297785
Kcnn3	1.8708	0.0193719	0.00101741	0.00534303
Mgl2	1.86977	0.0196229	0.00151514	0.00759377
Aim2	1.86854	1.19123	5.89709e-07	6.09568e-06
Marchf1	1.86752	3.29432	1.84622e-11	3.49042e-10
Cd63	1.86261	3.26066	7.44692e-15	1.99477e-13
Lpar5	1.86043	0.66865	7.22224e-05	0.000502208
Ctla2a	1.85714	1.66447	9.51387e-07	9.51752e-06
C530008M17Rik	1.85681	-0.166905	0.00807756	0.0314919
Gzma	1.85617	-0.165381	0.00686702	0.0274955
Pitpnm1	1.85312	3.51302	5.67541e-15	1.5392e-13
Dntt	1.85209	1.58856	2.91746e-05	0.000221269
Tlr2	1.85086	2.58568	1.84458e-11	3.49042e-10
Cd274	1.84871	2.12505	3.16255e-09	4.50387e-08
Serpina3i	1.84532	2.11076	1.25782e-10	2.14487e-09
Il2rg	1.84511	2.28526	1.60509e-09	2.37397e-08
C920009B18Rik	1.84504	-0.00763358	0.00182436	0.00888344
Dok2	1.8407	3.1193	1.05616e-14	2.76658e-13
Ptpn22	1.84002	1.53004	3.46009e-06	3.14762e-05
Nfasc	1.83646	1.18464	5.64652e-06	4.94355e-05
Pck2	1.8335	2.13997	8.59398e-10	1.31275e-08
Il2rb	1.83286	2.26269	2.33164e-08	2.97907e-07
Slc13a3	1.83004	5.67141	5.32877e-23	3.01389e-21
Cd226	1.82822	0.728912	0.000662052	0.00367909
Pdlim2	1.82379	1.74945	5.251e-07	5.46246e-06
Evl	1.82336	2.63757	6.7572e-13	1.50423e-11
Atf3	1.82269	1.65073	3.96114e-06	3.57599e-05
Klhl6	1.82263	2.93781	1.44902e-11	2.77977e-10
Fli1	1.821	4.0981	1.04084e-14	2.73196e-13
Zeb2os	1.82014	-0.195041	0.0035885	0.0158148
Gmds	1.81775	0.832924	2.18e-05	0.000169275
Gdpd1	1.81222	0.478773	0.00310209	0.0140072
Fcgr1	1.81189	2.70514	6.37578e-11	1.12852e-09
Abcc1	1.80881	2.58603	8.5855e-09	1.1582e-07
Fam129a	1.80874	4.20126	3.07932e-12	6.32594e-11
Bsn	1.80752	0.386736	0.000430635	0.00251799
Tmem268	1.80737	3.50251	2.71846e-11	5.0733e-10
Mob3a	1.80732	3.52322	1.78769e-14	4.5997e-13
Eda2r	1.80679	1.06394	1.03421e-05	8.56046e-05
Mvd	1.80643	2.66841	1.74964e-06	1.67577e-05
Foxred2	1.80316	-0.0322598	0.00310009	0.0140032
Clec10a	1.80245	0.111968	0.00152365	0.00763258
Rnase6	1.80134	0.270296	0.00174473	0.00855331
Ap1s2	1.79955	2.40939	2.08102e-08	2.66407e-07
Cenpm	1.79746	1.78952	2.34112e-07	2.55993e-06
Asb2	1.7959	1.98903	8.78272e-10	1.33688e-08
Hacd4	1.79433	2.00608	1.14144e-06	1.12463e-05
Lbr	1.79412	5.33211	2.2751e-22	1.21138e-20
H1f2	1.794	5.69081	1.10639e-18	4.10024e-17
Relb	1.79077	2.03522	2.15642e-07	2.37991e-06
Msn	1.78655	6.46134	7.923e-19	2.99581e-17
Carmil2	1.78585	0.716038	0.000107577	0.000721144
Trim30a	1.78553	4.1079	3.49354e-18	1.25546e-16
Ryr1	1.78215	-0.225154	0.00503123	0.0210975
Slfn9	1.77714	3.02375	3.85915e-12	7.81718e-11
Tmem26	1.77422	2.06177	2.04106e-05	0.000159818
Mcm3	1.77395	4.01637	7.38129e-13	1.63479e-11
Hk1	1.7732	3.91723	1.46588e-17	4.92844e-16
Lgals1	1.76981	4.28376	2.36877e-09	3.44105e-08
Rbl1	1.76851	3.20005	3.60307e-11	6.62935e-10
Tgfb1	1.76731	4.71387	3.568e-18	1.27519e-16
Upp1	1.766	1.49821	1.87532e-07	2.0909e-06
Cdkn2c	1.76501	2.85199	1.91109e-12	4.02748e-11
Gbp5	1.7639	2.01838	4.18602e-06	3.75562e-05
Itga4	1.7618	4.98399	4.14172e-06	3.71842e-05
Tlr8	1.75645	3.08093	6.58157e-11	1.16179e-09
Ezr	1.75602	3.96141	1.81537e-15	5.13698e-14
Arpc1b	1.75541	5.88892	2.8629e-20	1.22448e-18
Rcsd1	1.75169	4.24252	3.32717e-19	1.30339e-17
Tnfaip8l2	1.75098	1.86409	2.22921e-06	2.09964e-05
Mgat4a	1.74899	2.11271	2.89233e-09	4.14165e-08
Inhbb	1.74778	2.8449	1.07929e-08	1.44403e-07
Gp5	1.74688	0.348591	0.000416167	0.00244325
Tagln2	1.74681	5.03145	5.52915e-16	1.64675e-14
Vcam1	1.74675	5.18877	7.57419e-11	1.33161e-09
Tlr9	1.746	0.774726	8.82223e-05	0.000601914
Rasa4	1.74585	2.04227	4.81562e-08	5.86552e-07
Kctd12	1.7458	5.61699	6.3321e-16	1.86883e-14
Ccdc18	1.74078	0.665408	0.000132464	0.000868337
Cd3e	1.73631	0.464261	0.000225398	0.00140416
Oxct1	1.73594	3.29982	7.33197e-11	1.29076e-09
Cenpw	1.73582	0.666412	0.000105797	0.000709939
Kcnk13	1.733	0.92659	0.000123283	0.000815037
Pole	1.73224	2.91928	1.03139e-12	2.26126e-11
Cyp3a16	1.72658	5.35695	0.16899	0.341462
Cenpa	1.72658	3.17709	9.4983e-14	2.27349e-12
Cmklr1	1.72642	3.38146	2.84961e-08	3.61607e-07
Abr	1.72412	4.23902	3.85797e-13	8.73737e-12
Ifi27l2b	1.72284	1.56757	2.48411e-06	2.32295e-05
Snca	1.72268	0.943872	9.01931e-05	0.000614076
Aurka	1.72166	3.23037	1.27437e-14	3.32483e-13
Gfra2	1.7214	3.27139	1.19618e-11	2.32897e-10
Gimap7	1.72051	0.0678733	0.0017196	0.00843951
Tsc22d4	1.72014	4.08677	1.65828e-14	4.27516e-13
Alpk1	1.71854	3.05724	1.11263e-09	1.67408e-08
Plekho2	1.71726	4.42688	2.6999e-17	8.96189e-16
Dusp2	1.71704	0.330128	0.000739023	0.00404895
Apaf1	1.71487	4.0405	1.77708e-11	3.3793e-10
C6	1.71382	5.0793	8.79492e-14	2.11679e-12
Slc25a24	1.71355	2.75059	5.98874e-11	1.0658e-09
Sqle	1.7128	2.64661	1.9754e-05	0.000155423
Trip13	1.71223	1.45247	7.46472e-07	7.60166e-06
6430548M08Rik	1.70805	4.59292	1.23427e-17	4.17703e-16
Nlrp1b	1.70399	1.00854	3.98872e-05	0.000292484
Ncs1	1.70072	-0.113398	0.00562345	0.0231706
Tnfrsf21	1.70022	4.60992	3.21705e-20	1.36698e-18
Stat4	1.69896	0.307819	0.00105043	0.00550536
Cd68	1.69619	3.8794	4.40953e-14	1.08944e-12
Grk3	1.69185	3.25033	1.23867e-08	1.64057e-07
Tfec	1.68736	2.59032	1.0051e-09	1.52106e-08
Gpc1	1.68724	3.96688	5.08884e-08	6.17525e-07
Naip5	1.68645	2.14774	4.42844e-08	5.43964e-07
Ccsap	1.686	0.0436695	0.002349	0.0110028
4931440P22Rik	1.68467	0.0433761	0.0029277	0.0133131
Cacnb3	1.68376	0.310522	0.000829496	0.0044788
Adam15	1.68215	3.33903	1.44012e-11	2.76676e-10
Abi3	1.68197	2.94059	1.50515e-09	2.23376e-08
Clec4a1	1.68056	2.04729	0.000152613	0.000988993
Casp1	1.68041	2.38202	1.61735e-07	1.83304e-06
Dok1	1.68025	2.22279	6.65024e-10	1.02787e-08
Ctss	1.6802	5.90423	1.21606e-20	5.48912e-19
Map3k8	1.67962	2.46713	2.56741e-10	4.19172e-09
Akap6	1.67898	0.536734	0.000518691	0.00296119
Podnl1	1.67884	0.183418	0.00487655	0.0205407
Ppm1h	1.67858	3.09275	3.01908e-12	6.21197e-11
Prr5l	1.67745	2.05268	1.42822e-08	1.87247e-07
Ikzf2	1.67526	1.34522	3.78645e-05	0.000279537
Fam167a	1.67515	1.89202	4.64964e-06	4.12897e-05
Rbp1	1.66992	4.49993	1.11912e-21	5.65852e-20
Cenpu	1.66954	0.158772	0.00327217	0.0146534
Galns	1.66871	3.32163	1.07888e-10	1.85673e-09
Scd2	1.66762	4.50034	2.80873e-13	6.46207e-12
Ppm1e	1.66761	0.158497	0.00287547	0.0131183
Tmem273	1.66612	0.952509	0.000167882	0.00107671
Osbpl3	1.66591	1.67417	1.96421e-07	2.18069e-06
Mfsd2b	1.66305	0.620022	0.000211963	0.00132808
Timd4	1.66289	4.3616	1.06588e-13	2.5466e-12
Cerk	1.65802	3.70195	3.52364e-13	8.06419e-12
H4f16	1.65634	4.33653	4.67405e-18	1.65688e-16
Gca	1.65616	3.06192	8.15362e-12	1.59946e-10
H2-Aa	1.65408	5.19224	7.30056e-08	8.70528e-07
Kit	1.65372	3.22129	3.26413e-12	6.68456e-11
Epb41l3	1.64907	2.91354	2.42447e-09	3.51805e-08
Fam25c	1.64906	5.10043	5.36121e-18	1.88509e-16
Adrb2	1.64773	2.10008	5.83118e-09	8.04999e-08
Nrg1	1.64526	1.23857	2.81031e-05	0.000214263
Cenpt	1.64523	1.51779	2.02853e-06	1.92172e-05
Pqlc3	1.64451	1.87503	0.00012346	0.000815463
Epsti1	1.6434	1.65937	9.06573e-07	9.10411e-06
Ccne1	1.64098	0.940141	9.0376e-05	0.000615
Bend4	1.63965	2.85025	1.20262e-07	1.39261e-06
Lat	1.63832	0.134629	0.00292294	0.0133042
Ifi30	1.63814	4.90147	9.68747e-18	3.32561e-16
A1bg	1.63604	7.54668	0.032489	0.0977442
Gm5431	1.63604	1.24151	0.000261855	0.00160673
Pik3ip1	1.63536	0.604088	0.000622674	0.00348874
Slc34a2	1.6353	0.60454	0.000879735	0.00470913
Anxa2	1.6346	5.10588	2.55894e-16	7.79938e-15
Cx3cr1	1.6333	2.72774	5.66851e-10	8.85577e-09
Pla2g7	1.63081	4.02869	2.82559e-11	5.26569e-10
Plekhm3	1.62978	3.07931	7.97314e-11	1.39351e-09
Rassf4	1.62759	4.40442	1.28736e-10	2.19237e-09
Cd300a	1.62585	3.40814	7.28855e-13	1.61975e-11
Pira6	1.6245	1.76568	0.000132091	0.00086633
Il13ra2	1.62391	0.022438	0.0132693	0.0473334
Arntl	1.61796	4.08278	2.92553e-13	6.71894e-12
Gen1	1.61782	1.8934	1.7612e-07	1.98744e-06
Ccr5	1.61768	3.96488	2.29893e-13	5.35527e-12
Gale	1.61656	3.34757	1.86771e-07	2.08501e-06
Impdh1	1.6159	2.93152	6.11968e-11	1.08762e-09
Cdca7	1.61548	2.6953	3.58509e-10	5.73132e-09
Pycard	1.61506	1.21775	0.000136473	0.000891483
Ddias	1.61436	1.42409	1.18585e-05	9.69866e-05
Rab7b	1.61283	0.84665	0.000236978	0.0014665
Stk17b	1.61218	4.23725	7.74887e-11	1.35683e-09
Sh2b2	1.60924	2.46234	5.62649e-09	7.79167e-08
F630111L10Rik	1.60821	-0.00474146	0.0112336	0.0414079
Traf1	1.60682	-0.167118	0.020361	0.0669884
Nxn	1.60624	2.28647	7.38382e-08	8.79652e-07
Grhl1	1.60191	-0.00441738	0.0239587	0.0764347
Pilrb2	1.6019	1.72306	6.72582e-07	6.91397e-06
Nacad	1.59931	0.223082	0.00373733	0.0164043
Sema6b	1.59878	3.53668	3.81279e-13	8.66512e-12
Zfp850	1.59756	0.248752	0.00208381	0.00994271
Tnfrsf23	1.59582	0.114005	0.00337418	0.0150226
P2ry6	1.5932	1.92259	2.3974e-07	2.61489e-06
Cd83	1.59011	1.41723	0.000163884	0.00105314
Atad2	1.5898	4.03535	2.55979e-12	5.31727e-11
Naaa	1.58977	3.11496	9.53686e-11	1.65217e-09
Folr2	1.58962	3.90522	1.02501e-11	2.00469e-10
Btla	1.58246	0.900957	5.76189e-05	0.000407171
Plppr3	1.58239	2.3937	1.09696e-05	9.03403e-05
Cysltr1	1.58199	0.651979	0.00935957	0.0356588
Apcs	1.57975	9.07762	1.18201e-13	2.80351e-12
Clic1	1.57927	4.68012	1.50511e-16	4.67479e-15
1700071M16Rik	1.57922	0.551014	0.00047863	0.00275054
Mfsd10	1.57877	2.56221	1.07546e-07	1.25486e-06
Stag3	1.57621	0.115488	0.0229605	0.0739921
St6galnac4	1.57564	2.35277	2.10493e-09	3.06802e-08
Cd300c2	1.57517	2.35245	2.84282e-09	4.07524e-08
C1qtnf6	1.57357	1.71693	1.82978e-05	0.000145103
Blk	1.57311	0.72856	0.00021707	0.00135747
Far1	1.57089	3.60529	9.6464e-13	2.11847e-11
Slc16a6	1.57073	3.52386	1.27043e-08	1.6774e-07
Mycn	1.57033	0.533194	0.00249061	0.0115829
Hp	1.56795	11.3035	1.79228e-19	7.21616e-18
Tspan13	1.56617	2.31866	1.10144e-07	1.2806e-06
Cd72	1.56446	1.49834	2.13444e-06	2.01766e-05
Ifi27l2a	1.56417	2.90085	5.72624e-08	6.91655e-07
Rasgrp2	1.56261	3.97333	1.65637e-12	3.51912e-11
Adgre5	1.56114	5.26196	1.16964e-10	2.00235e-09
Dock10	1.56076	4.66226	4.78747e-11	8.61414e-10
Gm5150	1.56069	0.446767	0.00223324	0.0105174
Usp35	1.55927	0.328432	0.00149633	0.00751623
Ifi211	1.55904	0.446189	0.00242068	0.0112859
Klra2	1.55862	2.1718	1.80071e-06	1.72216e-05
Ccl24	1.55765	2.56108	2.80244e-08	3.55967e-07
Spon2	1.55707	4.19216	4.48985e-09	6.29786e-08
Slc8a1	1.55704	3.39757	2.00777e-09	2.94285e-08
Siglec1	1.55222	5.9982	1.41899e-15	4.05937e-14
Kif19a	1.55221	0.0926666	0.009604	0.036367
Fosl2	1.54562	4.87303	2.51319e-13	5.81287e-12
H2-Ea	1.54548	5.20976	6.61379e-06	5.71008e-05
Car13	1.54544	0.715453	0.000773305	0.00421025
Btg2	1.54408	4.19488	8.42209e-11	1.46488e-09
Ptgs1	1.54281	4.92792	2.09013e-21	1.02503e-19
Ttc39a	1.53843	1.64685	8.48442e-06	7.17299e-05
Gbgt1	1.53815	0.307077	0.00289766	0.0132029
Fhl3	1.53704	1.37981	2.34767e-05	0.000180894
Kcnj10	1.53326	3.11783	8.07737e-11	1.40868e-09
Il21r	1.53077	0.308338	0.00183547	0.00892825
Gbp8	1.53036	2.52316	5.47574e-07	5.67815e-06
4930579G24Rik	1.53009	1.19027	0.000106591	0.000714898
Npas2	1.52886	2.64338	1.05169e-06	1.0433e-05
Adgrg3	1.52871	3.35232	1.52456e-13	3.56414e-12
Pcyox1l	1.52819	1.76961	1.96333e-06	1.86674e-05
Rnf144a	1.52764	3.36937	4.00915e-07	4.23134e-06
Lck	1.52739	0.698615	0.000314472	0.00189745
Mcm4	1.52727	3.70348	4.703e-11	8.47385e-10
Adamts12	1.5258	1.85061	7.07e-06	6.07736e-05
Il18bp	1.52356	4.40299	1.67068e-10	2.79411e-09
Oas1g	1.52233	0.861083	0.00190545	0.00920616
Cfp	1.52222	5.54163	1.92737e-19	7.68884e-18
Cd27	1.52001	0.926898	0.000151917	0.000985462
Galnt7	1.51857	1.91897	1.0169e-05	8.43862e-05
Acsm2	1.51806	0.068482	0.00993124	0.0374539
Agtrap	1.51675	3.62701	2.03999e-12	4.2784e-11
Vav3	1.51542	2.74303	4.20587e-10	6.66653e-09
Pilrb1	1.51369	1.6909	9.91182e-06	8.24616e-05
Unc119	1.51332	2.86744	7.79488e-10	1.19628e-08
Vasp	1.50804	5.38471	1.23598e-17	4.17703e-16
Csf1r	1.50748	7.17053	3.46133e-14	8.61699e-13
Slc25a30	1.50742	5.58941	0.0349369	0.103698
Nemp2	1.50659	0.914375	0.00140749	0.0071028
Cyp4f16	1.50525	2.37737	4.58143e-08	5.6012e-07
Sh2d3c	1.50464	3.49628	5.2835e-12	1.05656e-10
C1qb	1.5039	6.18974	8.42555e-19	3.16747e-17
Slfn8	1.50387	2.35431	1.57409e-06	1.5233e-05
Metrnl	1.50356	2.53531	9.03137e-09	1.21583e-07
Ptpn18	1.50246	1.79445	3.32776e-05	0.000249057
Slc22a7	1.50135	5.61378	3.32387e-11	6.13293e-10
Arhgef6	1.50099	3.56731	1.09828e-08	1.46793e-07
Cand2	1.49985	1.06937	0.000636526	0.00355457
Sdc3	1.49922	7.34197	2.32017e-20	1.00889e-18
Tmem229b	1.49863	3.00658	9.83566e-10	1.4902e-08
Specc1	1.49809	2.81003	5.6672e-09	7.83973e-08
Mfng	1.49807	1.16971	0.000159748	0.00102858
Calhm2	1.4977	1.94564	7.43328e-07	7.58148e-06
Carns1	1.49734	1.3599	0.000934082	0.00495531
Lig1	1.49588	3.77883	3.62478e-13	8.26666e-12
Tnfrsf11a	1.49558	2.09021	7.77667e-07	7.89468e-06
Procr	1.491	0.290926	0.00429644	0.0184365
Idi1	1.49058	2.86367	4.0243e-07	4.24046e-06
Adpgk	1.4896	4.99743	2.61295e-16	7.94544e-15
Gpr65	1.48914	1.93928	2.2232e-07	2.44121e-06
Irf5	1.48871	3.62765	1.66667e-10	2.79097e-09
Gbp2b	1.48793	4.4384	3.91383e-06	3.54063e-05
Tnfrsf26	1.4864	0.950478	0.000833988	0.00449933
Akr1b10	1.48638	1.54459	1.47417e-05	0.000118634
Cd300ld	1.48187	2.42259	5.06442e-07	5.27258e-06
Gas2l3	1.4815	2.24553	3.73926e-06	3.39212e-05
Rab27a	1.48078	3.8254	1.16833e-09	1.75384e-08
Il10ra	1.47904	3.24011	4.55642e-08	5.57584e-07
Smc4	1.47771	4.95934	2.53785e-15	7.074e-14
Ctla2b	1.47754	1.95044	1.71887e-05	0.000136891
Clec2i	1.47299	0.0159192	0.0136535	0.0483993
Ly6a	1.47224	2.88757	3.63735e-06	3.30427e-05
Ndrg1	1.47164	5.3685	2.87744e-14	7.26038e-13
Slc7a8	1.47124	3.60053	4.3919e-11	7.97943e-10
C5ar2	1.47113	1.52588	5.67203e-06	4.96255e-05
C1qc	1.47087	6.12926	6.36504e-19	2.42783e-17
Klf4	1.47078	2.13229	7.32673e-06	6.27971e-05
Pvt1	1.46882	0.671149	0.0011936	0.00614949
Gm11127	1.46574	2.54894	0.000118237	0.00078454
Gab2	1.46546	3.18507	7.70722e-11	1.35317e-09
Pgd	1.46539	5.87604	4.58446e-16	1.37166e-14
Ecscr	1.46503	1.45957	1.9128e-05	0.000151136
Mybl1	1.465	0.26922	0.00320498	0.0143871
C1qa	1.46397	6.23777	3.10016e-21	1.48138e-19
Otulinl	1.46391	2.43164	2.51263e-07	2.73144e-06
Prune2	1.46349	1.67115	7.20523e-05	0.000502095
Pltp	1.46255	4.7483	2.36214e-14	6.01838e-13
Slc44a2	1.46095	4.43698	1.98651e-11	3.7448e-10
Pdk4	1.46072	4.35381	3.44827e-07	3.67505e-06
H4c1	1.45862	3.48133	2.06686e-09	3.01929e-08
Itga6	1.45725	2.76888	1.25429e-07	1.44543e-06
Rad54b	1.45476	1.06217	0.000175801	0.00112473
Arl4c	1.45471	2.55847	2.41214e-07	2.62877e-06
Dck	1.45293	3.30827	2.9481e-09	4.21689e-08
Tmem132a	1.45285	2.10547	2.70127e-06	2.51162e-05
Vsig4	1.45205	5.73667	7.36533e-15	1.97697e-13
Taf9b	1.45109	0.654581	0.00159907	0.00794357
Sult3a2	1.45071	0.294379	0.0209629	0.068657
Fdps	1.45007	5.19773	4.07319e-16	1.2243e-14
Bcl11b	1.4492	0.464763	0.00303573	0.0137456
Dsn1	1.44898	1.25775	0.000369405	0.00219539
Rasgrp1	1.44594	2.74771	5.79475e-08	6.99284e-07
Trim35	1.44376	3.66891	1.673e-08	2.17156e-07
Tmc8	1.44237	2.52351	1.04897e-06	1.04218e-05
Map3k6	1.44171	0.857063	0.000488351	0.0028027
Calhm6	1.44111	0.553696	0.00237101	0.0110979
Prex1	1.44036	4.89916	3.60382e-17	1.1812e-15
Treml4	1.43827	2.97408	2.09752e-10	3.46357e-09
Adgre1	1.43657	5.38445	9.80453e-15	2.58384e-13
Neurl3	1.43568	3.35898	2.84028e-09	4.07524e-08
Fbxo10	1.43468	1.48858	0.00119176	0.00614242
Slamf7	1.43311	0.444161	0.00325536	0.0145932
Klf2	1.43256	4.3186	3.69576e-12	7.49786e-11
B3galt4	1.43122	0.423557	0.00714738	0.0284819
Samhd1	1.43066	5.58873	3.18488e-15	8.74669e-14
Serpini1	1.43014	0.444019	0.00191575	0.00924222
Basp1	1.42926	2.00652	2.04276e-05	0.000159855
Apobec3	1.42703	2.26869	5.62862e-06	4.9345e-05
H2ac21	1.42537	0.250233	0.00880354	0.0338612
Cd4	1.42519	1.5652	2.25339e-05	0.00017404
Fam78a	1.42383	2.11831	3.87806e-05	0.000285492
Klrk1	1.4237	0.927915	0.000320593	0.0019317
Gm12250	1.42321	3.43431	7.37922e-06	6.3164e-05
Igf1r	1.41961	4.40569	6.70507e-12	1.32126e-10
Pheta2	1.41846	-0.00731273	0.0111422	0.0411174
Tpcn2	1.41663	2.36346	0.000119872	0.000794578
Smc2	1.41597	4.26464	4.32181e-10	6.83655e-09
Fam110b	1.41559	-0.138508	0.0254537	0.0801651
Mvb12b	1.41517	2.68365	3.93157e-08	4.87522e-07
Cds1	1.41443	0.113417	0.00728107	0.0289032
Adamts15	1.41384	1.66973	5.43967e-05	0.000386673
Fabp7	1.41315	1.57948	4.6451e-05	0.000335151
Dhrs9	1.41303	2.78617	1.22735e-08	1.62877e-07
Cdr2	1.41287	1.81894	3.4564e-05	0.000257356
Cilp	1.41039	0.583298	0.0208926	0.0684612
Slc7a5	1.40826	2.3409	4.19718e-06	3.76303e-05
Enkd1	1.40612	0.115844	0.011804	0.0431446
Brca1	1.40571	2.85791	4.32361e-10	6.83655e-09
Il16	1.40547	3.87418	4.25126e-13	9.57818e-12
Plxnb1	1.40518	5.31101	6.54625e-21	3.0069e-19
5430427O19Rik	1.40467	0.227191	0.00736032	0.0291486
Fndc3b	1.40464	6.22324	6.64096e-15	1.7899e-13
Msc	1.40386	-0.00439461	0.0219883	0.0714059
Il3ra	1.40104	1.47267	1.98379e-05	0.000155989
Gas6	1.40085	7.13696	1.43136e-20	6.35104e-19
Prkcd	1.39779	4.49419	5.34442e-12	1.06602e-10
Syn1	1.39604	0.117428	0.0156462	0.0540387
Dbf4	1.39432	2.41561	1.23155e-07	1.42299e-06
Hmga2-ps1	1.39364	1.26805	0.00011242	0.000748987
Fen1	1.39308	3.29952	2.98738e-07	3.21273e-06
Tnfaip2	1.39241	4.74315	2.32974e-14	5.94745e-13
Tspan2	1.392	1.89248	3.48078e-05	0.000258876
Nedd9	1.39163	3.77294	6.31954e-11	1.12009e-09
Tlr4	1.39026	3.98429	9.35693e-08	1.09767e-06
Rftn1	1.38911	2.59646	8.2654e-08	9.81093e-07
Fam102b	1.38651	3.48976	4.08368e-09	5.75909e-08
Stk10	1.38626	4.78628	9.95737e-15	2.61883e-13
Cdt1	1.38568	2.9081	9.33904e-07	9.37137e-06
Ckb	1.38464	3.4448	9.38567e-09	1.26223e-07
Dclk1	1.3845	-0.00367301	0.0785942	0.194362
Klhl23	1.38188	1.45284	2.00003e-05	0.000157076
Ugt1a7c	1.38138	1.18926	0.000189817	0.00120729
Nxpe3	1.37979	0.968867	0.00127038	0.0064887
Emilin1	1.37948	5.92363	5.51574e-22	2.85527e-20
Adcy4	1.37563	3.36072	1.18672e-10	2.02893e-09
Zbtb7c	1.3752	2.31509	0.00756185	0.0297929
Art2b	1.37236	0.58623	0.00178841	0.0087345
Micall2	1.37126	2.16401	1.16403e-05	9.52804e-05
Ly75	1.371	3.90497	5.20615e-10	8.16277e-09
Itgae	1.37001	0.409049	0.0086761	0.0334357
P2ry13	1.36962	2.77207	3.20333e-08	4.02189e-07
Pkib	1.36921	0.409007	0.014635	0.0511833
Ier5	1.36793	3.29376	1.33402e-10	2.26592e-09
Gbp2	1.3674	4.66406	1.24524e-12	2.70285e-11
Steap4	1.36648	7.86331	1.07115e-17	3.65558e-16
Ttyh3	1.3658	5.08582	1.4797e-14	3.85282e-13
Morrbid	1.36501	0.93917	0.00158547	0.00788504
Cd86	1.36356	2.3569	4.33563e-05	0.000314738
Pcolce2	1.36287	2.39835	6.86003e-06	5.90687e-05
Smim3	1.36165	0.889651	0.00105346	0.0055146
E2f8	1.36136	4.70387	8.8728e-14	2.1316e-12
Blnk	1.36124	1.13888	0.000243494	0.00150183
Tap1	1.35824	5.13887	8.09403e-10	1.24074e-08
Ttyh1	1.35698	0.28757	0.0105643	0.0393861
E2f1	1.35674	2.26903	6.77499e-07	6.95356e-06
Ocstamp	1.35494	0.289062	0.0162934	0.0558974
Tmem181b-ps	1.35299	0.550928	0.0243909	0.0776197
Gpx3	1.35184	2.24787	1.2406e-06	1.2159e-05
Hmox1	1.35072	4.99986	1.2798e-12	2.76865e-11
Rnf157	1.35056	1.37632	0.000102782	0.000691307
Adm	1.35018	0.387539	0.00411453	0.0177632
Ska2	1.34932	1.06701	0.000403568	0.00237677
Sdf2l1	1.34927	5.10661	1.64053e-08	2.13259e-07
Prdm1	1.34923	0.679465	0.0249016	0.0789026
Smox	1.34729	2.30858	4.92858e-07	5.14347e-06
Col1a1	1.34595	5.69826	6.96011e-07	7.12673e-06
Asb4	1.34572	-0.0598496	0.018578	0.0621889
Gmip	1.34519	3.61729	1.79897e-12	3.80967e-11
Gspt2	1.34388	1.47152	4.20723e-05	0.000306782
Cyp51	1.34348	5.31716	4.74294e-07	4.96164e-06
Gys1	1.34191	3.12061	5.6122e-05	0.000397454
Aph1b	1.3417	2.01441	6.26756e-06	5.44343e-05
Galnt15	1.33789	0.859885	0.00185523	0.00900018
Aif1	1.33654	2.92229	4.98403e-07	5.19303e-06
Cdc14a	1.33651	2.25254	1.24383e-05	0.000101411
Adamts6	1.33573	2.3398	0.0227428	0.0734356
Lpcat1	1.33499	2.70764	7.82374e-07	7.93629e-06
Myof	1.33391	3.77572	2.24185e-07	2.45799e-06
Ptgr1	1.33224	3.15483	4.64916e-05	0.000335259
Serpina7	1.32981	5.05378	0.000154817	0.00100029
Rhog	1.32794	4.58994	1.37932e-12	2.94971e-11
Atad5	1.32723	2.54052	1.73952e-07	1.96638e-06
Ccr3	1.32611	3.41443	6.91518e-09	9.44591e-08
Rbm38	1.32535	3.05269	1.0844e-06	1.07329e-05
Impa2	1.32223	2.22298	4.11291e-06	3.69765e-05
Slc41a3	1.32184	1.9479	0.000285904	0.00174281
Cep128	1.32005	3.27527	1.9617e-08	2.52121e-07
Lgmn	1.31984	6.45122	9.89436e-18	3.38771e-16
Lrrc75a	1.31923	1.04174	0.00084305	0.0045407
Hdac9	1.31889	2.2686	2.88142e-06	2.66205e-05
Zfp382	1.31584	1.61862	0.00071931	0.00395257
Entpd1	1.31513	4.46912	3.72506e-08	4.64121e-07
H2aw	1.31242	2.40231	1.27866e-06	1.24945e-05
Serpina3h	1.31123	4.18058	1.39581e-10	2.36165e-09
Tbc1d2	1.31011	2.05267	4.00152e-05	0.000293258
Cercam	1.3062	0.466033	0.0141957	0.0499415
Il7r	1.30494	0.534239	0.00411637	0.0177632
Cd163	1.30467	5.72572	2.7349e-12	5.66298e-11
Cxcl9	1.30407	4.00642	0.0019139	0.0092367
Serpinb1a	1.30166	4.72526	3.64813e-08	4.5497e-07
C8a	1.29985	9.13365	5.54989e-19	2.12936e-17
Pold1	1.29898	3.42753	1.74803e-10	2.91599e-09
Gata2	1.29681	1.69233	6.12415e-05	0.000430208
Ubash3b	1.29656	2.23441	7.54947e-06	6.44521e-05
Hsd3b1	1.29563	0.446317	0.0120249	0.043768
Adgre4	1.2941	4.1366	2.06498e-09	3.01929e-08
Cpne2	1.29085	3.40304	1.27346e-07	1.4647e-06
Aldh3b3	1.29083	1.60135	8.04507e-05	0.000554308
Itpr3	1.29062	2.91843	1.41828e-08	1.86131e-07
Hpse	1.29027	3.2063	3.16204e-08	3.9777e-07
Plekha2	1.28996	3.56625	5.16885e-09	7.21924e-08
Tcf19	1.28946	2.28824	1.39935e-06	1.36533e-05
Zfp296	1.28791	0.13588	0.0260027	0.0815984
Cep112	1.28683	0.0458304	0.0344002	0.102478
Clec1b	1.28677	3.05668	1.92621e-07	2.14285e-06
Cacna1c	1.28194	0.247411	0.0121318	0.0440833
Ly6e	1.28157	8.5895	1.35754e-15	3.89211e-14
Psd	1.28145	0.684469	0.00315014	0.0141751
Arrdc1	1.27915	2.42033	4.11235e-07	4.32975e-06
Tuba1b	1.27734	3.87484	3.27443e-09	4.65305e-08
Scimp	1.27686	0.90563	0.00222749	0.0104977
Gpr84	1.27568	0.998798	0.0144459	0.050726
Csrp1	1.27543	4.36984	1.80157e-11	3.42088e-10
Card11	1.27487	0.604511	0.00533219	0.0221594
P2ry10	1.27461	-0.112846	0.0491046	0.135599
Ccnf	1.27405	3.40079	5.48529e-08	6.63781e-07
Frzb	1.2731	1.50862	0.000138877	0.000906281
Fam129c	1.27267	1.80076	0.000231019	0.00143712
Lpxn	1.27169	1.33037	0.000193564	0.00122754
Rhbdf2	1.27139	4.2932	1.89953e-10	3.15259e-09
Rnasel	1.2706	3.17459	7.00967e-09	9.56497e-08
Phlda3	1.26946	1.05188	0.00286963	0.0130981
Tifa	1.26891	2.84673	8.82896e-07	8.88001e-06
Cklf	1.26563	1.12801	0.00102436	0.00537737
Pnpla3	1.26123	1.06937	0.000991857	0.00521935
Reep5	1.25822	4.02801	1.58253e-08	2.06855e-07
Tgfbi	1.25741	6.14787	6.61458e-15	1.78648e-13
Exoc3l4	1.2574	0.990608	0.000815701	0.00441711
Lef1	1.25542	0.225425	0.0122977	0.0444667
Gmfg	1.25502	2.79554	1.59338e-06	1.54082e-05
Col5a2	1.25228	3.92764	1.84413e-08	2.38153e-07
Gm15880	1.25203	-0.255964	0.0559402	0.15009
Il1rn	1.25157	2.35297	1.30041e-05	0.000105655
Tvp23a	1.25046	-0.110271	0.0301876	0.092181
Adgrg1	1.25032	3.02163	3.78397e-08	4.70113e-07
Atp8b2	1.2503	2.81773	1.38309e-07	1.58267e-06
Eif4e3	1.24992	2.87606	1.12911e-06	1.11332e-05
Dusp8	1.24965	1.07083	0.00502647	0.0210905
Septin6	1.24938	2.01816	1.16425e-05	9.52804e-05
Trpm6	1.24933	0.976513	0.00398672	0.0173183
Kif7	1.24933	0.804665	0.00229579	0.0107651
Corin	1.24812	0.20347	0.0549072	0.147989
Arrb2	1.24741	4.75163	3.16861e-14	7.90334e-13
Axl	1.24533	5.96917	6.63955e-14	1.62329e-12
Klhdc8a	1.2448	1.74147	0.000234659	0.00145421
Cmpk2	1.24229	3.14045	1.22592e-07	1.41774e-06
Fam81a	1.24223	0.0222904	0.044404	0.12546
Gk5	1.24032	0.652047	0.00343287	0.0152423
Crip1	1.23862	3.09557	2.92731e-08	3.70746e-07
Prdm5	1.23776	-0.253931	0.053732	0.145634
Tubb5	1.23623	7.0798	8.24289e-13	1.81636e-11
Spef1	1.23512	0.40907	0.012386	0.0447702
Sh2d2a	1.23377	-0.00767724	0.0250644	0.0792836
Zfp52	1.23318	0.309568	0.0166248	0.0568023
P2ry10b	1.23267	0.386705	0.0170886	0.0581582
Pip4k2a	1.2321	3.94073	8.39363e-08	9.93601e-07
Abcg1	1.23084	4.96163	3.6668e-09	5.19929e-08
Gatm	1.23077	5.4061	1.63897e-15	4.65802e-14
Jdp2	1.22982	2.36397	9.52034e-06	7.95088e-05
Lbp	1.22889	7.76278	6.04726e-13	1.35544e-11
H4c9	1.22643	3.02949	2.17121e-07	2.39219e-06
Fos	1.22543	1.53069	0.00443297	0.0189538
Sod3	1.225	5.58694	1.40989e-17	4.75246e-16
Il2ra	1.22288	0.203836	0.0140726	0.0496019
Gimap5	1.2177	0.847264	0.00411308	0.0177632
H1f4	1.21633	5.9152	9.00188e-15	2.39164e-13
Ggta1	1.21555	3.22313	1.4033e-07	1.60377e-06
Rbm20	1.2154	-0.0037132	0.0450478	0.126884
Gbp10	1.2149	5.44204	1.46898e-13	3.45276e-12
Msr1	1.2149	5.09241	1.4661e-12	3.12504e-11
6530402F18Rik	1.21466	2.45754	0.000112241	0.000748179
Chka	1.21422	5.8032	7.53561e-06	6.43759e-05
Marcksl1	1.21365	4.30891	7.72886e-11	1.35515e-09
Sbno2	1.21233	5.89373	2.18178e-16	6.71257e-15
Cbl	1.21187	4.71025	3.37121e-12	6.87148e-11
Rtl5	1.20998	0.952672	0.00404406	0.0175043
Pdgfb	1.20824	1.67081	0.000671291	0.00372163
Lfng	1.20768	3.20258	5.85402e-09	8.06395e-08
Arhgap10	1.20758	1.75848	8.85476e-05	0.000603692
Gyg	1.20711	3.59714	8.33042e-08	9.87015e-07
Ppp1r9b	1.20663	5.1752	9.54218e-10	1.44742e-08
Col6a6	1.20657	1.96278	3.43263e-05	0.000255859
Filip1l	1.2055	3.92389	2.08752e-07	2.30777e-06
Actg1	1.20477	5.11554	4.97457e-07	5.18731e-06
Ctsw	1.2042	0.0916441	0.0208396	0.0683219
Nab2	1.204	3.29663	3.47855e-05	0.000258857
Mcam	1.20363	2.85033	7.47807e-07	7.60932e-06
Lrrk2	1.20219	3.99914	6.38942e-09	8.76445e-08
Gas7	1.20209	3.63748	2.27008e-07	2.48433e-06
Zfp248	1.19934	0.0926551	0.0386812	0.112257
9530082P21Rik	1.19734	1.50179	0.000309729	0.0018697
Xndc1	1.19693	0.636724	0.0313099	0.0949413
Osgin1	1.19603	6.9818	8.5658e-19	3.21094e-17
Junb	1.19595	5.08462	5.85439e-05	0.000412935
Ptger2	1.19565	1.40728	0.000468265	0.00270288
Ptpn6	1.19558	5.34338	3.22643e-11	5.97003e-10
Klf6	1.19485	4.93436	1.2285e-11	2.38479e-10
Chst2	1.19371	3.10962	1.52533e-08	1.99778e-07
Lonrf3	1.19058	2.89419	5.856e-07	6.05801e-06
Derl3	1.18844	0.741156	0.00660513	0.0265692
Crlf2	1.18695	3.0958	3.16167e-07	3.38621e-06
Mgat5	1.1868	4.05563	9.60232e-09	1.29003e-07
Mmgt2	1.18612	1.21471	0.00178993	0.00873863
Egfr	1.18334	7.8766	0.000929536	0.00493722
Sacs	1.18276	2.58703	2.29136e-06	2.15042e-05
Socs1	1.18194	0.184065	0.0234504	0.0752178
Csf1	1.1803	4.19694	5.93913e-10	9.25639e-09
Snn	1.17846	2.11601	4.13921e-05	0.00030216
Dnah17	1.17711	0.536507	0.0119541	0.0436077
Rgs10	1.17502	1.43639	0.00095933	0.00507275
Siah1b	1.17485	0.347685	0.0238425	0.0761385
Gm6377	1.1742	0.243734	0.0247468	0.0784883
Itih3	1.17182	10.2772	6.08351e-12	1.20607e-10
Zfp608	1.17166	2.78463	1.90161e-06	1.80938e-05
Pcsk9	1.17159	4.9534	7.8664e-05	0.000542948
Fam117a	1.17002	2.55272	4.07527e-05	0.000297826
Spata6	1.16952	1.3372	0.000461695	0.00266968
Chp2	1.16854	2.79908	3.28955e-06	3.01349e-05
Dubr	1.16814	0.992955	0.0025048	0.0116365
Kcnk6	1.16809	3.10404	8.13288e-07	8.2243e-06
Nfil3	1.16805	5.00147	2.30918e-06	2.16403e-05
Sass6	1.16802	2.33996	0.000101115	0.000681325
Slc25a33	1.16785	4.09827	7.41647e-05	0.00051407
Il1rl2	1.16762	0.269619	0.0160653	0.055223
St14	1.16697	0.269333	0.0162991	0.0558974
Tgfb3	1.16583	0.875545	0.0042754	0.0183583
Ebf1	1.16566	0.603785	0.0110312	0.0407884
Fam83a	1.16514	0.134202	0.0487587	0.134815
Rufy4	1.16244	0.647775	0.00898705	0.0344306
Lyve1	1.1617	3.14237	4.2857e-06	3.8345e-05
Ano6	1.16102	4.68172	2.20003e-07	2.41985e-06
Fcer2a	1.16047	-0.165724	0.0627544	0.163812
Rad18	1.16016	1.77879	0.000558039	0.0031623
Ifi47	1.16014	4.72583	3.15707e-09	4.50099e-08
Icam1	1.15991	4.45653	1.5037e-11	2.87621e-10
Msmo1	1.1592	5.052	1.27241e-06	1.24427e-05
Ctsc	1.15792	7.1328	1.34322e-10	2.27858e-09
Ehbp1l1	1.15778	4.70231	6.90598e-11	1.21741e-09
Ifi204	1.15663	2.66206	3.9485e-05	0.000290187
Tlr7	1.15661	2.53852	1.9268e-05	0.000151966
Rad51b	1.15617	4.01072	1.52793e-07	1.73926e-06
Fam129b	1.15608	4.67591	1.07039e-10	1.84454e-09
Zfp9	1.15561	1.58791	0.000400551	0.00236313
Abca7	1.15259	4.38916	3.04014e-08	3.83545e-07
Tnc	1.15228	2.01561	0.00285184	0.0130303
Apobec1	1.15113	4.37455	5.92241e-07	6.10734e-06
Lrrc24	1.15098	3.00662	6.76655e-05	0.000473042
Ankrd44	1.1486	4.29262	5.90652e-07	6.09935e-06
Mthfd1l	1.14643	2.84994	0.000232707	0.00144682
Dnmt1	1.14641	5.24942	3.62827e-11	6.65694e-10
Slit3	1.14606	-0.0569351	0.0437827	0.12392
Tuba1a	1.14534	2.60055	2.1119e-05	0.00016472
Creb3l1	1.14516	1.29145	0.00217967	0.010317
Tmc3	1.14511	-0.057324	0.0431811	0.122563
Slc16a9	1.14495	2.26768	0.000578173	0.00326505
Gbp4	1.14399	4.19257	1.53512e-06	1.48779e-05
Sp100	1.14302	4.08251	3.11689e-06	2.86135e-05
Ctsk	1.1427	0.221743	0.0331157	0.0993776
Tor3a	1.14215	3.63383	3.9933e-07	4.21802e-06
Sp140	1.14052	2.54801	8.39023e-06	7.09796e-05
Sirpa	1.13977	6.16015	3.42912e-08	4.29711e-07
Tspan15	1.13913	2.98797	1.0401e-06	1.0352e-05
Ccdc148	1.13762	1.33212	0.008533	0.0330208
Emp1	1.13727	2.17567	0.000103389	0.000694855
Esyt1	1.13471	5.36484	5.92118e-11	1.05522e-09
Nodal	1.13367	0.806634	0.0179857	0.0606378
Tctn1	1.13299	1.67601	0.000375297	0.00222736
Serpina12	1.13197	0.40637	0.0292197	0.0898987
Stx3	1.13191	2.78476	1.52829e-05	0.00012246
Nbeal2	1.13183	4.84334	4.69483e-11	8.47082e-10
Oasl1	1.13077	2.29241	0.00565349	0.0232796
Rab39	1.13044	1.34619	0.00141731	0.00714959
Far2	1.12994	0.937454	0.0114496	0.042085
Nsdhl	1.12921	4.49694	1.29539e-05	0.000105351
Ehd4	1.12877	4.17675	2.20691e-09	3.20949e-08
Gpr153	1.12768	1.59244	0.000277847	0.00169766
Pianp	1.12765	2.78464	2.0083e-06	1.90533e-05
Orm3	1.12684	3.05867	0.000343391	0.00205767
Plat	1.12569	0.250708	0.0390289	0.11314
Pttg1	1.1252	2.15767	4.02201e-05	0.000294593
Adamts9	1.12477	3.40997	1.42047e-07	1.62117e-06
Chsy1	1.12444	3.99029	5.92739e-06	5.16518e-05
Psmb9	1.12397	4.71155	4.85384e-08	5.90656e-07
Gja4	1.12271	2.35625	3.73973e-05	0.000276714
Cd93	1.12265	4.56015	2.60894e-10	4.24889e-09
Fam222a	1.12139	1.86893	0.0023941	0.0111859
Ccne2	1.12088	0.952965	0.00300281	0.0136154
Stambpl1	1.11962	2.11476	4.79951e-05	0.000345159
Nup93	1.11779	3.30219	1.5485e-06	1.49964e-05
Foxp3	1.11658	-0.194394	0.0680959	0.17435
Serpine1	1.11637	1.18958	0.00713992	0.0284659
Cfh	1.11519	10.5973	4.54254e-09	6.36492e-08
Parvb	1.11491	3.06181	5.00799e-06	4.4261e-05
Dnah2	1.11418	0.138858	0.0302224	0.0922657
Hist1h2al	1.11375	4.53108	1.15966e-06	1.14086e-05
Sdk1	1.1137	0.0156272	0.0629743	0.164234
Mad2l1	1.11345	3.03866	8.53598e-07	8.6119e-06
Chrna4	1.11327	0.307446	0.031578	0.095621
Ccdc102a	1.11288	1.09997	0.00627861	0.0254678
Pask	1.11173	0.902452	0.0118467	0.0432645
Selenbp2	1.11107	5.88825	2.66962e-09	3.84808e-08
Clec4f	1.11059	7.81108	1.53413e-14	3.97867e-13
Mx1	1.10845	1.00512	0.00329121	0.0147236
Ada	1.10788	1.77013	0.000474599	0.00273219
Pkn3	1.10749	1.20241	0.0018051	0.0088028
Cdk5r1	1.10725	0.698491	0.00705614	0.0281835
Adora2a	1.10586	1.70321	0.00161971	0.00802776
Dtx1	1.10511	0.776913	0.0119702	0.0436297
Med12l	1.10304	1.42719	0.00091079	0.00484752
H4c4	1.10213	5.92777	2.8999e-11	5.39645e-10
Trerf1	1.10209	2.03259	7.87177e-05	0.000543031
Slc3a1	1.10201	6.05736	8.98095e-08	1.05642e-06
Ap5b1	1.10085	3.26487	3.3354e-05	0.000249485
Cpne8	1.10043	2.5576	0.000565427	0.00320139
Srrm4	1.10033	3.84202	2.05777e-09	3.01276e-08
Tbc1d9	1.10003	2.21276	0.000111346	0.000743731
Tnfrsf11b	1.09885	3.40058	1.95558e-08	2.51583e-07
Rap2b	1.09857	3.36106	3.73144e-08	4.64471e-07
Icam2	1.09831	1.80005	0.000404628	0.00238086
Thbd	1.09807	3.12035	7.80968e-06	6.64562e-05
Hlx	1.09767	3.21798	1.45305e-06	1.4135e-05
3110082I17Rik	1.09764	1.90949	0.000588224	0.0033132
Slco3a1	1.09596	2.92313	4.51163e-06	4.0201e-05
Plod2	1.09594	0.552278	0.0105284	0.0393028
Nemp1	1.09478	2.83825	8.89901e-06	7.47505e-05
Slc7a7	1.09393	3.16936	6.78674e-07	6.96014e-06
Rrm1	1.09386	4.66374	3.15101e-10	5.08725e-09
Pmp22	1.09353	2.2309	0.00267102	0.0122948
Mndal	1.09234	3.34093	5.23882e-05	0.000373241
Skil	1.09139	4.68677	0.000279455	0.00170589
Man1c1	1.09062	3.57584	1.77969e-07	2.00311e-06
Irf7	1.0906	5.17688	7.63379e-10	1.17433e-08
BC055324	1.08952	1.04096	0.00264151	0.0121761
Zgrf1	1.08709	1.85837	0.00084995	0.00457221
Vash1	1.08654	3.63735	3.20141e-08	4.02189e-07
Lrrc8c	1.08636	3.21337	1.50787e-05	0.000121047
Hpx	1.08547	12.137	5.30761e-08	6.42877e-07
Gramd1b	1.0835	3.25163	5.87274e-05	0.00041366
9930111J21Rik1	1.08241	1.08963	0.00223805	0.0105322
Orm1	1.08186	8.67138	2.5429e-09	3.67763e-08
Slc25a36	1.08166	1.73975	0.00464735	0.0197218
Bora	1.08166	1.55875	0.00068248	0.00377244
Ace	1.08127	0.979295	0.0172578	0.0586284
Rims3	1.0812	2.47538	0.000105157	0.000706005
Rsad2	1.08036	3.44612	5.86868e-06	5.11744e-05
Tubb6	1.08013	3.56343	4.76375e-08	5.80777e-07
Ezh2	1.0776	3.49615	3.96802e-07	4.19472e-06
Klf7	1.07753	2.47485	8.36449e-05	0.000573684
Homer3	1.07736	0.857718	0.00772293	0.0303085
Col4a1	1.07726	6.9173	2.29213e-12	4.79949e-11
Serpine2	1.07628	0.80246	0.00759341	0.0298902
Gfod1	1.0754	2.64768	8.96368e-06	7.51486e-05
Plvap	1.07345	6.19802	1.1933e-13	2.82515e-12
Slc10a2	1.07264	4.35072	0.000102017	0.000686692
Abcc5	1.07166	3.26018	2.5412e-07	2.75561e-06
Ifi202b	1.07145	2.94031	0.00184284	0.00894673
Rad9a	1.07117	2.06373	0.0011099	0.00576611
Slc9a7	1.07061	1.58434	0.0010865	0.00566934
Loxl2	1.0705	2.56041	0.00154234	0.0077062
D630003M21Rik	1.07007	0.896123	0.0100093	0.0376937
Heg1	1.06983	5.36858	1.39997e-11	2.69757e-10
Phf11b	1.06816	0.624003	0.0199344	0.0658007
Galnt18	1.06809	2.11821	5.48247e-05	0.000389324
Cdca4	1.06805	2.90006	9.04841e-05	0.000615094
Pdlim4	1.06705	1.07793	0.00384491	0.0167974
Prg4	1.06657	6.60176	4.36253e-12	8.79585e-11
Wtip	1.06593	1.68997	0.000605635	0.00339953
Lrrc8b	1.06574	2.29715	0.000148104	0.000962081
Itpripl2	1.06469	4.33188	4.37718e-08	5.39191e-07
Lgi2	1.06462	0.804796	0.00977728	0.0369526
Ankrd61	1.06426	0.289983	0.0272284	0.0847714
Tmem51	1.06396	2.97643	2.20409e-06	2.07748e-05
Igsf8	1.06309	3.96097	8.10646e-08	9.63104e-07
Wdr66	1.06309	0.368592	0.0261837	0.0820482
Mms22l	1.06147	2.39592	0.000478406	0.00275047
Prf1	1.06117	0.179309	0.0523636	0.142686
Sfxn3	1.06104	1.64031	0.00158542	0.00788504
Jpt1	1.05996	4.04517	2.7124e-06	2.52018e-05
Tle3	1.05791	4.72706	1.16281e-08	1.54943e-07
Tgm2	1.05591	7.9677	1.83977e-07	2.0583e-06
Il7	1.05572	0.894534	0.036504	0.107275
Gnai2	1.05534	7.24945	1.6616e-11	3.17358e-10
Fam241a	1.05532	1.57661	0.001623	0.00803798
P2ry14	1.0531	1.6212	0.00144725	0.00728932
Auts2	1.05295	1.12664	0.0057653	0.0236727
Kif24	1.05244	1.7727	0.000659323	0.00366931
Marcks	1.05089	5.99643	5.39321e-09	7.49249e-08
Thy1	1.04976	1.40439	0.0121744	0.0441276
Fam49a	1.04965	3.54009	1.30074e-05	0.000105655
Prmt2	1.04712	0.73143	0.0139712	0.0493514
Nlrp12	1.04696	5.20535	2.21702e-05	0.000171842
Mcm7	1.04596	4.47806	1.30748e-10	2.22373e-09
Nckap5l	1.04549	1.2992	0.00208557	0.00994746
Batf2	1.0446	-0.0342308	0.112606	0.254803
A530032D15Rik	1.04145	0.0928068	0.0703642	0.178754
Pidd1	1.03887	1.40412	0.00257432	0.0119128
Ache	1.03708	0.183414	0.0380327	0.110819
Ptgis	1.03617	0.268106	0.0313905	0.0951193
Efemp2	1.03524	2.50936	0.000336317	0.00201806
Sipa1	1.03482	4.61131	5.41679e-10	8.48283e-09
Trpc1	1.03393	-0.140936	0.0852539	0.206794
Uap1l1	1.03384	2.67754	2.94817e-05	0.000222974
Tmem50b	1.03366	3.3282	2.40413e-06	2.24978e-05
Pde5a	1.03362	1.98314	0.000881087	0.0047125
Ptk6	1.0335	0.184544	0.0579019	0.154055
Itgax	1.03259	0.902565	0.0192863	0.0641155
Samd9l	1.02946	5.02646	1.28816e-07	1.47923e-06
Gm4750	1.0284	2.85945	0.000146839	0.000955366
Agpat4	1.02832	0.715341	0.0194501	0.0645247
Blm	1.02825	2.46285	6.29089e-05	0.00044097
B430010I23Rik	1.02822	1.6373	0.00260546	0.0120312
Dynll1	1.02798	4.0275	2.66388e-05	0.000203934
Gimap3	1.02765	1.87185	0.000739727	0.00405111
Dysf	1.02671	4.36418	3.80907e-09	5.3893e-08
Adam12	1.02569	1.46837	0.00296655	0.0134698
Ptpn1	1.0241	5.74711	5.4797e-09	7.60454e-08
Armcx3	1.0226	1.14851	0.00481887	0.020324
Kazn	1.02256	1.43209	0.00747764	0.0295236
Smim24	1.02227	0.186482	0.0648954	0.168041
Ggt5	1.02174	2.00327	0.00183561	0.00892825
Rnf180	1.02009	0.327243	0.0529328	0.143976
Slc13a5	1.01975	2.26026	0.00050396	0.00288467
Adprh	1.01945	3.36339	2.8935e-07	3.11948e-06
Lbh	1.01823	4.3408	1.26269e-09	1.88896e-08
Renbp	1.01729	1.96105	0.00137094	0.00694789
Adamts10	1.0169	3.1994	5.51332e-05	0.000391302
Igtp	1.0153	5.74963	2.92956e-05	0.000221928
Kcnq5	1.01506	0.635206	0.0159479	0.0549064
Mest	1.01503	2.26717	0.000430565	0.00251799
Irgm2	1.01397	5.82037	7.34076e-07	7.49884e-06
Zyx	1.01281	5.83425	2.60276e-09	3.75586e-08
Ackr1	1.01219	2.2188	0.000363512	0.00216234
Ppic	1.01149	2.49209	6.83924e-05	0.000477867
Prkch	1.01142	3.2612	2.59397e-06	2.42049e-05
Inpp4b	1.01044	2.3424	9.04253e-05	0.000615015
Slc1a4	1.01037	4.0392	0.00125245	0.00640464
Bak1	1.00999	4.26099	4.11448e-08	5.08753e-07
C7	1.00988	1.36258	0.0146865	0.051296
Tspan17	1.00747	1.47237	0.00165625	0.00817473
Pcdh7	1.00679	1.69407	0.00424136	0.0182362
Sowahc	1.00603	3.3929	1.77642e-06	1.70018e-05
Bok	1.00575	2.82283	8.04799e-05	0.000554308
Camk1d	1.00525	4.71612	3.82735e-11	6.9829e-10
Cers5	1.005	2.40191	0.000304971	0.00184183
Dtx3	1.00344	1.70455	0.000948746	0.00503105
Ctbp2	1.00308	2.82823	7.50494e-05	0.000519373
Tmc6	1.00186	3.77293	2.53997e-07	2.75561e-06
Ifi44	0.999845	3.01381	4.61563e-05	0.000333394
Cdc25a	0.998109	3.20633	2.60098e-05	0.000199822
Plekho1	0.997011	3.03024	5.17569e-06	4.56195e-05
Fscn1	0.994758	3.13699	5.62489e-06	4.9345e-05
Il1a	0.992657	2.11458	0.00196354	0.00944833
Hip1	0.990771	4.75344	1.17529e-08	1.56286e-07
Mrtfa	0.990483	4.51727	3.22501e-05	0.000241922
Lrrc1	0.988737	0.859428	0.0153877	0.0533578
Vsig10l	0.98805	0.4837	0.0691897	0.176354
Adam23	0.987723	5.33663	1.54938e-08	2.02724e-07
Itgb2l	0.986987	2.35501	7.59405e-05	0.000525262
C030034I22Rik	0.986771	0.619695	0.015749	0.0543365
Tor4a	0.985796	4.05057	2.68797e-08	3.42428e-07
Tfdp1	0.984969	4.49673	6.3952e-06	5.54321e-05
C4a	0.984825	7.23737	3.39922e-12	6.91775e-11
Ints6l	0.983486	2.16042	0.00068661	0.00379045
Dpysl3	0.983466	3.46559	1.08177e-06	1.07151e-05
Cbfa2t3	0.983423	3.17172	3.35877e-06	3.07044e-05
Grk6	0.983183	4.93502	1.34933e-08	1.77798e-07
Tnfaip3	0.982264	2.78181	0.000595925	0.00334791
Tpd52	0.982228	4.30325	1.26316e-07	1.45437e-06
Gbp9	0.981681	3.82887	2.16111e-05	0.000168008
Cep72	0.981552	0.461267	0.0405424	0.116647
Psmb8	0.980915	5.55885	1.92408e-09	2.82653e-08
Col3a1	0.979941	7.00012	9.4243e-07	9.43515e-06
Dnmt3b	0.979239	2.49356	0.000238779	0.00147554
Arl2bp	0.97898	0.533145	0.0397788	0.114957
Igf2bp2	0.978311	1.3013	0.00452012	0.0192633
Mfsd13a	0.977623	3.0991	2.5126e-05	0.000193146
Serpina3f	0.977189	3.08238	4.09577e-06	3.68478e-05
Tcea2	0.974938	0.334179	0.0715396	0.181175
Cenpk	0.97449	0.387887	0.0412932	0.118389
Sema4c	0.971696	2.99348	8.53697e-06	7.20808e-05
Dlg4	0.971457	1.05312	0.0172651	0.0586284
Bcl6b	0.970702	1.45928	0.0104482	0.0390648
Faap24	0.970229	1.55207	0.00674076	0.0270488
P3h2	0.969701	1.32962	0.00356901	0.0157556
Rpia	0.968325	2.78822	3.66724e-05	0.000271505
Rtl8b	0.968115	0.917343	0.0148173	0.0516823
Pcolce	0.967833	3.48555	1.53274e-06	1.48659e-05
Cxcr6	0.967689	1.61892	0.00441427	0.018888
2810408I11Rik	0.966899	-0.0562219	0.135294	0.290535
Vrk1	0.965789	3.45818	2.03083e-06	1.92251e-05
Lilra5	0.96565	3.05469	5.94754e-05	0.000418477
Prim1	0.965236	2.63823	9.66936e-05	0.000654236
Ccdc149	0.964284	1.83084	0.00596418	0.024359
Msh5	0.963884	2.07272	0.000576403	0.00325788
Lmo2	0.961162	3.37171	2.51231e-06	2.34764e-05
Gbp6	0.9607	3.55838	9.95152e-07	9.94009e-06
Cep192	0.959557	3.75925	1.11518e-06	1.10125e-05
Mlkl	0.959457	3.33643	3.76205e-05	0.000278208
Jun	0.95765	4.66202	0.0222523	0.0721553
Ppm1m	0.95733	3.75358	4.75673e-06	4.21259e-05
Loxl4	0.955605	1.67203	0.104715	0.2416
Pgm2	0.954018	3.25963	5.85621e-05	0.000412935
Mbd4	0.953955	1.33433	0.00828919	0.0322015
Pde10a	0.953377	1.17902	0.0088201	0.0339105
Pdlim7	0.952168	2.97763	8.27597e-05	0.000567911
St6galnac2	0.952076	1.28009	0.00619107	0.0251597
Palb2	0.951816	1.19472	0.0173066	0.0587163
Tmem164	0.951726	5.03316	3.01197e-08	3.80359e-07
B4galt4	0.951478	1.41388	0.019052	0.0635146
Ttll3	0.9513	1.48584	0.00550915	0.0227932
D7Ertd143e	0.951081	2.33264	0.0337683	0.100826
Sox4	0.949723	2.94513	8.37966e-05	0.000574121
Des	0.948617	3.1803	2.6706e-05	0.000204328
Cd9	0.948199	4.57069	1.70422e-06	1.63708e-05
Abcg3	0.947524	2.15469	0.000297478	0.0018041
Lcp1	0.946936	7.40529	5.91135e-08	7.12037e-07
Ccdc80	0.946835	4.92736	8.69362e-10	1.32486e-08
Spire1	0.945889	1.04132	0.0133603	0.0475793
Tpm4	0.945682	4.6666	8.74008e-08	1.03087e-06
F2r	0.945288	4.46741	2.85526e-05	0.000217046
Gja1	0.944993	3.59984	2.80224e-05	0.000213774
Acot9	0.944598	2.64836	0.000322947	0.0019423
Setd7	0.944111	4.07311	1.23924e-05	0.0001011
Myadm	0.944071	5.39589	5.66798e-08	6.85253e-07
Mtus2	0.943759	0.46772	0.0573494	0.1529
Naip2	0.943467	3.6905	9.84559e-06	8.19628e-05
Ntng2	0.943435	1.59175	0.00529173	0.0220193
Zfp90	0.942294	1.42621	0.00479714	0.020252
Isg20	0.941426	1.38887	0.00632226	0.025605
Myh9	0.941389	9.25718	2.20612e-10	3.61998e-09
Eya4	0.940553	-0.0106283	0.13319	0.287243
Tmem181c-ps	0.939074	0.651743	0.0199504	0.0658201
Rab27b	0.938802	1.04356	0.0179892	0.0606378
Ackr3	0.937404	0.445898	0.0352698	0.104496
G2e3	0.936856	3.47733	3.43383e-05	0.000255859
Lacc1	0.936433	3.09757	0.00117033	0.00604629
Ccdc88a	0.935518	3.3903	1.66384e-05	0.000132832
Bank1	0.934648	2.58965	0.000145189	0.000945579
Actb	0.934496	10.6439	6.70965e-08	8.03741e-07
Plxnc1	0.934419	6.42339	4.03299e-10	6.40808e-09
Il10rb	0.933214	3.53633	2.98438e-05	0.000225166
Ust	0.9311	1.37861	0.00733291	0.0290665
Paqr4	0.929586	1.65999	0.00183895	0.00893447
Map3k15	0.926593	1.02918	0.00996138	0.0375242
Fam43a	0.925267	3.95537	7.072e-06	6.07736e-05
Piezo1	0.925233	4.51815	8.28962e-08	9.83074e-07
Pbxip1	0.923901	4.74551	1.0976e-07	1.27727e-06
Lta4h	0.922334	5.32007	4.65623e-08	5.68732e-07
Tmem159	0.921704	0.759184	0.0210037	0.0687241
Phf19	0.919673	1.54762	0.0234747	0.0752772
Hilpda	0.919618	1.08593	0.0474229	0.13181
Tmem86a	0.919157	3.55715	8.63606e-07	8.70614e-06
C4b	0.918419	10.983	7.97969e-11	1.39351e-09
Nos1ap	0.917704	3.40619	4.56728e-05	0.000330084
Aatk	0.916998	2.67462	8.41435e-05	0.000576195
Ten1	0.91693	0.911951	0.0234242	0.0751522
Trim45	0.916628	1.38165	0.0103474	0.0387322
Actr3	0.916361	6.4702	9.05324e-10	1.37645e-08
Sytl2	0.914695	0.699498	0.040511	0.116608
Miga1	0.914545	2.22848	0.000790451	0.00429107
Sema6d	0.91453	5.53503	1.16299e-05	9.52804e-05
Map1s	0.914458	3.19019	1.02695e-05	8.50572e-05
Plscr1	0.914245	3.51628	0.000144099	0.000938947
Pygb	0.912841	3.79101	2.84638e-05	0.000216507
Col1a2	0.91212	5.73007	3.82905e-05	0.000282203
Zc3h12a	0.911666	2.44353	0.00167916	0.00825969
Dmbt1	0.911345	3.73612	0.231304	0.424742
Cenpl	0.910565	1.99572	0.00200429	0.00961405
Dusp5	0.910254	0.726751	0.0681621	0.174451
Tnfrsf22	0.91013	0.427448	0.0557519	0.149647
Afap1	0.909305	2.85465	0.000194892	0.00123416
Selenon	0.908597	3.17649	5.80184e-05	0.000409773
Fbxw17	0.907548	0.966848	0.0201009	0.0662664
Vopp1	0.907512	2.62436	0.00174513	0.00855331
Fam110a	0.907428	2.17686	0.00674096	0.0270488
Ksr1	0.907299	2.92851	0.000232912	0.00144682
Cttnbp2nl	0.907146	3.57717	0.00166354	0.00820141
Cyp1b1	0.905963	0.913739	0.0155904	0.053889
Hr	0.90566	0.351007	0.0629967	0.16426
Gpx7	0.905403	1.06711	0.0268386	0.0837581
Wdr78	0.904855	0.350692	0.0512127	0.140265
Bex3	0.904302	1.4347	0.0186268	0.0622882
Nup107	0.90428	3.21855	0.000107871	0.000722739
Slc17a9	0.903757	2.18759	0.00211428	0.010066
Grk2	0.903214	5.97515	1.56034e-09	2.31302e-08
Nfkb2	0.902732	4.12874	4.64878e-07	4.86704e-06
C3ar1	0.902463	2.48695	0.000162065	0.00104196
Litaf	0.902156	6.4274	2.0283e-07	2.24993e-06
Prkx	0.902115	3.06617	0.000179013	0.00114415
B3galt1	0.901555	4.7431	0.0821632	0.201318
Qsox1	0.900588	8.6994	3.31154e-10	5.33322e-09
AI413582	0.900206	1.23516	0.0107218	0.0398366
Lox	0.899674	0.450772	0.0990612	0.231836
Stat1	0.898405	6.47398	2.49004e-05	0.000191525
Ppp1r14a	0.8982	1.90331	0.00441468	0.018888
Selenom	0.897653	1.50417	0.0494762	0.136337
Pla2g15	0.89713	4.40248	4.68525e-06	4.15776e-05
Ccnd3	0.896884	5.44608	1.79649e-07	2.01506e-06
Fry	0.8953	3.25594	0.000107978	0.00072309
Cplx2	0.894436	1.93031	0.00266325	0.0122633
Map1b	0.894338	1.46248	0.0109672	0.0405749
Gbp11	0.894024	6.53603	2.81296e-10	4.5584e-09
Hivep3	0.89356	1.63552	0.0134949	0.0479414
Ifi207	0.893112	3.17938	0.00310926	0.0140347
Tonsl	0.8928	1.56957	0.0129854	0.0465368
Rbm43	0.89218	2.53181	0.000287539	0.0017487
C9	0.891644	8.22763	7.46887e-09	1.01491e-07
Trpm4	0.891054	1.05403	0.0157491	0.0543365
Wls	0.889935	3.49343	4.43912e-06	3.95819e-05
Gpr18	0.888828	0.747111	0.037132	0.108631
Nfkbie	0.88713	3.0321	9.95936e-05	0.000672811
Fga	0.884571	12.7856	6.38701e-09	8.76445e-08
2010016I18Rik	0.884315	0.186192	0.115524	0.259695
Osmr	0.88428	3.37395	0.000137751	0.000899379
Cenpq	0.88373	2.01085	0.000951033	0.00503905
Vwf	0.8837	4.97086	1.8153e-08	2.34927e-07
Mis18a	0.883346	2.11738	0.00354801	0.015678
Mastl	0.883112	1.77591	0.00949263	0.0360499
Fgg	0.882563	12.2641	7.77474e-10	1.1946e-08
Pkia	0.881579	1.33774	0.0107412	0.0398857
Cd248	0.881359	1.30994	0.0195039	0.0646412
Tgm1	0.881238	4.19704	8.67233e-05	0.000592617
Cd209f	0.881127	1.00704	0.0193287	0.0642403
Gemin8	0.881002	0.328652	0.0599202	0.158327
Zik1	0.880205	0.622306	0.0473697	0.13181
Myh7b	0.880152	0.408295	0.0617328	0.161753
Fcna	0.880075	6.2363	1.04713e-09	1.58282e-08
Ddit4	0.879221	2.8303	0.000612707	0.00343627
Col15a1	0.877695	3.9724	3.12422e-06	2.86607e-05
St3gal2	0.877023	2.87332	7.81191e-05	0.000539473
Arhgef4	0.876036	0.159058	0.0996522	0.232926
Gmpr	0.875305	0.990692	0.0184009	0.0616752
Katnb1	0.874484	2.32312	0.00105702	0.00553102
Apold1	0.872879	0.870688	0.0517403	0.141351
Rab3d	0.872343	3.84203	3.77797e-05	0.000279228
Gm5481	0.871857	0.158617	0.0859968	0.208209
Rgs1	0.871818	0.386651	0.0908762	0.217041
Cmtm3	0.871271	3.14451	0.000400889	0.00236313
Unc93b1	0.870829	5.98205	4.7483e-08	5.79435e-07
Jam2	0.870761	4.20927	9.78583e-06	8.15173e-05
Tead2	0.86986	1.16977	0.0147838	0.0516067
Ncoa7	0.869534	2.31015	0.00202281	0.00968708
Slc25a4	0.868723	3.24118	0.000148166	0.000962081
Dmpk	0.868659	5.00238	1.75249e-08	2.27249e-07
Zfp7	0.86831	1.57506	0.00649576	0.0261858
Orc6	0.867566	1.82795	0.0102463	0.0384422
Osbpl7	0.866944	2.23539	0.00608626	0.0248033
Gls	0.866866	3.92782	2.87492e-06	2.65793e-05
Gdpd5	0.865456	0.97615	0.0254376	0.0801529
Tnip1	0.864561	3.80406	0.000159829	0.00102858
Trp53inp2	0.863922	8.20974	9.19058e-06	7.69296e-05
Mpeg1	0.863296	8.22838	5.99102e-06	5.21714e-05
Spats2l	0.863103	2.38608	0.00271765	0.0124786
Sema4b	0.86292	3.9263	1.99879e-06	1.89769e-05
Dgkh	0.862777	2.92197	0.000164613	0.0010573
Sparc	0.862093	6.80315	3.14091e-08	3.95494e-07
Tbc1d10b	0.862025	4.5409	3.34845e-07	3.57744e-06
Gdf15	0.861062	3.45638	0.0137988	0.0488083
Tlnrd1	0.860777	3.69848	3.32122e-06	3.03824e-05
Limk1	0.860249	2.51679	0.00161162	0.00799378
Itga9	0.860064	5.95351	3.12915e-09	4.46606e-08
Haus8	0.858936	1.82894	0.0049622	0.0208543
Lyn	0.858891	5.63669	3.6385e-07	3.86832e-06
Synpo	0.858398	3.22226	0.000152524	0.000988905
Hirip3	0.858252	2.16875	0.00118126	0.00609795
Dennd4b	0.858033	3.86168	8.81944e-06	7.41299e-05
Capn1	0.857016	5.11325	5.84925e-09	8.06395e-08
Lpl	0.856931	4.86323	0.00194555	0.00937212
Gm15708	0.856133	0.536648	0.0756829	0.189062
Map7d1	0.855865	5.80295	1.67736e-09	2.47245e-08
Tlr6	0.85526	2.13909	0.0044068	0.0188667
Cks1b	0.854642	2.40114	0.00140334	0.00709005
Dnajc9	0.854606	2.80723	0.000125676	0.000828422
Tent5c	0.854297	3.74567	2.30432e-06	2.16103e-05
Cln6	0.853351	2.1881	0.0122811	0.0444403
Suv39h2	0.853301	0.979034	0.0208859	0.0684565
Spc25	0.853268	3.00745	0.00033629	0.00201806
Celf2	0.852833	4.78336	0.000265359	0.0016267
Ptrh1	0.851857	0.0690201	0.145749	0.307756
Irak4	0.851084	4.04205	1.04157e-06	1.03562e-05
Pola1	0.850917	3.82318	1.6639e-06	1.60307e-05
Adamts3	0.8506	0.224133	0.112798	0.255106
Fbn1	0.850292	4.51954	5.11387e-05	0.000365137
Cyp2c69	0.849007	6.48455	0.0476967	0.132496
Ifngr1	0.847455	5.10332	1.62813e-08	2.1239e-07
Mef2c	0.847419	2.64075	0.00437273	0.0187331
Traf7	0.846824	3.88905	7.78819e-06	6.63165e-05
Abcb1b	0.846052	0.22581	0.109191	0.24902
5730420D15Rik	0.845749	0.910634	0.0252628	0.0797371
Ptger1	0.84548	3.3773	0.00013331	0.000872571
Actn1	0.844244	6.10298	2.69995e-07	2.92047e-06
Recql4	0.843662	0.652313	0.0363418	0.106895
Zdhhc2	0.842592	1.25409	0.0473355	0.131774
Fam189b	0.841925	1.40032	0.0118605	0.0433026
Kctd17	0.84152	2.46132	0.00129008	0.00658671
Lmo4	0.840932	3.37276	0.000433136	0.00252921
Usp11	0.840473	1.11437	0.0207915	0.0681811
Hdgfl3	0.840298	1.30772	0.0228128	0.0736252
Alms1	0.839248	3.08482	9.08603e-05	0.000617329
Plgrkt	0.83887	1.76459	0.00557096	0.0229906
Ifit1	0.838585	2.99954	0.000463976	0.00268169
Cd38	0.838423	4.55997	7.58559e-06	6.47181e-05
Gbp3	0.83841	4.54734	1.66751e-06	1.60536e-05
Tpm3	0.837999	5.11528	2.95992e-08	3.74512e-07
Dnajc27	0.835902	0.586862	0.0714858	0.181074
Gapdh	0.835882	2.00577	0.0244824	0.0777683
Plagl2	0.834997	3.67665	2.15937e-05	0.000167972
Slc9a9	0.834792	3.38107	0.000526883	0.00299663
H2-M3	0.834032	1.85449	0.004018	0.0174194
Mdm1	0.833481	1.83652	0.0102447	0.0384422
Lims1	0.829654	5.14286	7.57823e-07	7.70522e-06
Slc18a2	0.829309	1.60822	0.00977849	0.0369526
P2rx7	0.828941	2.29365	0.00280937	0.0128636
Shkbp1	0.828762	3.44886	3.22463e-05	0.000241922
Ap1s3	0.828226	1.29524	0.0179091	0.0604147
Ift22	0.827859	1.76749	0.00411637	0.0177632
Sema3f	0.827282	3.62398	1.5767e-05	0.000126262
Gm7694	0.826926	3.35892	4.87586e-05	0.000350081
Mmrn1	0.826142	1.28241	0.036108	0.106323
Xaf1	0.825592	2.32131	0.00185489	0.00900018
Tacc2	0.825149	5.96202	7.18069e-05	0.000500653
Ccdc14	0.823785	1.08664	0.0256178	0.0806039
Rps6ka3	0.823365	5.06051	7.95512e-06	6.76056e-05
Phldb1	0.822441	3.2016	6.40899e-05	0.000449008
Src	0.821984	2.57247	0.000632035	0.00353403
Fgb	0.820407	12.3596	6.69379e-09	9.16269e-08
Serpina11	0.820373	7.78198	6.74223e-07	6.92538e-06
Myo9a	0.819576	4.95139	8.98318e-06	7.52637e-05
1700010I14Rik	0.818932	0.287894	0.0968953	0.227994
Lrrc49	0.818005	-0.169135	0.183613	0.360754
Casp12	0.818002	1.40517	0.0108118	0.0401137
Map4k4	0.817864	5.09248	2.23892e-06	2.10575e-05
Baz1a	0.817783	5.15883	3.1025e-07	3.3283e-06
Tmem43	0.816941	3.87413	2.44539e-05	0.000188313
Arhgdia	0.816149	6.69748	3.61757e-08	4.5159e-07
Trim30d	0.815314	0.917899	0.0365708	0.107408
Clec3b	0.813627	0.954435	0.0541424	0.146409
Ackr2	0.813317	2.64817	0.00199168	0.00956718
Pdgfc	0.81307	3.44997	2.81254e-05	0.000214308
Nup210	0.811965	6.10679	3.13426e-06	2.87325e-05
Ralb	0.811566	4.27593	7.61564e-06	6.4932e-05
Spon1	0.811255	1.75125	0.00554719	0.0229433
Svep1	0.811162	2.66006	0.00163883	0.00810407
Eif5a2	0.810825	0.29039	0.0981492	0.230085
Ahnak	0.810818	7.23613	1.6039e-07	1.82255e-06
Bid	0.810748	2.78048	0.00169941	0.00835297
Uck2	0.810033	3.01543	0.00020894	0.00131166
Enho	0.809709	5.0047	3.04245e-06	2.7997e-05
Adgra2	0.809451	4.38681	1.13113e-05	9.28027e-05
[truncated: 11,047 more rows]

## Sheet: liver transcriptome (KO)
Sheet4: edgeR analyses of RNA-seq data from the livers of sham-operated (n = 2) and 4T1-bearing (n = 3) KO mice
Symbol	log2FoldChange	log2CPM	PValue	FDR
Ltf	9.39129	7.56172	1.31844e-70	1.73389e-66
Slfn4	7.70075	5.17462	6.05412e-68	3.98089e-64
Camp	7.87792	4.79437	2.20967e-56	9.68644e-53
Ngp	9.53186	7.70234	4.90681e-52	1.61324e-48
Mki67	3.20774	6.41503	1.20561e-48	3.17101e-45
Sorl1	4.70254	5.42801	2.54869e-45	5.58631e-42
Abca13	11.3608	4.12732	1.03892e-44	1.95183e-41
Rab44	6.72111	3.27564	1.68387e-44	2.76808e-41
Myb	6.89856	3.45307	5.07393e-43	7.41414e-40
Csf3r	4.8601	5.22053	3.6147e-41	4.7537e-38
Mmp9	6.64763	4.83852	7.72465e-41	9.23517e-38
F630028O10Rik	4.1649	5.33267	1.77748e-40	1.94797e-37
Top2a	2.84332	5.40215	8.45265e-38	8.55083e-35
Itgam	4.81042	4.9309	1.03152e-37	9.68969e-35
Mpo	10.1938	7.65307	4.6139e-37	4.04516e-34
Retnlg	7.20722	3.75465	1.69783e-34	1.39551e-31
Cxcr2	7.95179	3.9619	1.926e-34	1.48993e-31
Prss34	10.2412	3.03489	3.68762e-33	2.69421e-30
Elane	10.4735	5.60903	9.29588e-32	6.43421e-29
Slc2a3	4.83433	3.44721	1.38347e-31	9.097e-29
Ly6g	6.53767	2.58139	9.8908e-31	6.194e-28
Atp2a3	3.85873	4.49335	7.53945e-29	4.50688e-26
Nfe2	6.21217	2.79319	7.01071e-28	4.0086e-25
Padi4	6.4157	2.46605	1.60173e-27	8.7768e-25
Rasgrp4	4.34661	3.08047	1.94411e-27	1.02268e-24
S100a9	8.31934	7.72917	2.3702e-27	1.19887e-24
Atp8b4	3.55029	4.20554	9.21165e-27	4.38118e-24
Mcemp1	6.5822	2.63211	9.32804e-27	4.38118e-24
Cd177	9.56548	5.55938	9.82212e-27	4.45416e-24
Fcnb	9.92927	2.73792	1.74824e-26	7.66371e-24
Pik3cd	2.84452	4.61689	2.9541e-26	1.25321e-23
Adam8	4.61279	2.87216	6.81812e-26	2.80203e-23
Pglyrp1	8.93733	4.09324	7.49482e-26	2.9868e-23
Chil1	5.40155	3.31884	1.02538e-25	3.9661e-23
Armcx4	2.64504	4.84304	1.29451e-25	4.86404e-23
Myo1f	3.23108	4.64326	1.57993e-25	5.77157e-23
Ccdc88b	3.04856	3.91555	2.23962e-25	7.96034e-23
H3c3	3.62616	3.26561	3.10388e-25	1.07419e-22
F13a1	5.92901	3.65356	4.30683e-25	1.45229e-22
Cxcr4	4.93832	3.03836	4.56655e-25	1.50137e-22
Spn	4.42659	3.79544	5.03321e-25	1.61443e-22
Prtn3	11.0226	6.15409	5.88884e-25	1.84391e-22
Prok2	9.47978	2.30233	8.21511e-25	2.51249e-22
Ncf1	3.85773	5.57555	1.22731e-24	3.66826e-22
Chil3	10.2193	3.02257	1.39686e-24	4.08225e-22
Ccr2	3.30909	3.77753	1.65153e-24	4.72157e-22
Ptprc	2.45534	5.70905	2.14624e-24	6.00535e-22
Mcpt8	7.35443	2.5477	3.54153e-24	9.70306e-22
Mmp25	6.66097	2.70661	7.7628e-24	2.08344e-21
Hk3	2.86843	4.36056	8.576e-24	2.25566e-21
Fmnl1	3.33934	4.42486	1.12458e-23	2.89986e-21
Akna	2.49777	4.52359	2.01229e-23	5.08916e-21
Uhrf1	3.27997	3.51802	3.77373e-23	9.36384e-21
Pstpip1	4.84786	2.95756	8.17524e-23	1.99097e-20
Plcb2	2.8899	3.64293	2.69377e-22	6.44106e-20
Cebpe	9.9618	2.77541	3.29029e-22	7.7269e-20
Cenpe	3.11415	3.65283	6.08607e-22	1.40417e-19
Ccna2	2.74527	3.51139	6.2409e-22	1.41507e-19
Selplg	3.65987	3.97767	1.02854e-21	2.2926e-19
Ctsg	12.6681	5.42861	1.10358e-21	2.41886e-19
Arhgap30	2.16771	4.78477	1.13987e-21	2.45745e-19
Kif11	2.71316	3.58097	1.18831e-21	2.52055e-19
Mmp8	7.08371	3.63784	1.23194e-21	2.57163e-19
Olfm4	6.26263	2.85159	1.2893e-21	2.64931e-19
Syk	2.3994	5.13839	2.08974e-21	4.22803e-19
H2bc18	2.38172	4.9185	2.61915e-21	5.21885e-19
Ccr1	5.92419	2.51738	2.74352e-21	5.38508e-19
Bub1	5.04542	2.05116	5.82791e-21	1.1271e-18
Cd300lf	4.78695	3.17347	6.54968e-21	1.24833e-18
Dock2	2.35187	4.90912	8.52156e-21	1.60096e-18
Hdc	2.97937	4.03493	9.08694e-21	1.68313e-18
Dok3	3.42059	3.07703	9.50563e-21	1.73623e-18
Lilrb4a	3.11375	3.62968	1.76238e-20	3.17494e-18
Gfi1	9.37854	2.20769	4.73764e-20	8.41955e-18
Bub1b	3.21662	3.30816	6.05922e-20	1.06246e-17
Pi16	4.38095	2.5144	8.53177e-20	1.47633e-17
Alox5	4.48342	2.75472	8.67263e-20	1.48122e-17
Treml2	4.51237	3.02724	8.82359e-20	1.48768e-17
Ms4a3	8.54539	3.71236	1.1683e-19	1.94486e-17
Plk1	2.94141	3.0957	1.60957e-19	2.64593e-17
Dnah8	3.08398	3.3711	2.38657e-19	3.87479e-17
Ccnb2	3.3097	2.92039	2.68264e-19	4.30236e-17
Map3k9	4.8643	2.63064	2.98939e-19	4.73656e-17
Slc16a3	4.81432	2.93075	4.86804e-19	7.62138e-17
Cd24a	3.70028	4.04436	5.22703e-19	8.08713e-17
Arhgap45	1.99022	5.20808	5.36019e-19	8.19673e-17
Nrros	2.42024	4.22118	5.44044e-19	8.22032e-17
Nckap1l	2.11392	5.09016	5.50063e-19	8.22032e-17
Arhgap4	2.30555	3.97003	5.88273e-19	8.69256e-17
H1f1	2.72164	3.99449	9.56812e-19	1.39811e-16
Lilr4b	4.50415	2.77015	1.22621e-18	1.77208e-16
S100a8	10.0168	6.52614	1.2611e-18	1.80268e-16
Coro1a	4.10643	5.42041	1.54758e-18	2.18841e-16
Ikzf1	2.9707	4.48184	2.0275e-18	2.83656e-16
Kif15	3.38839	2.68098	2.57052e-18	3.55841e-16
Knl1	3.07437	3.4539	2.70883e-18	3.71081e-16
Slfn2	2.94773	3.75293	3.29041e-18	4.46105e-16
Pik3cg	2.88887	3.26402	4.41594e-18	5.89822e-16
Ripor2	2.67459	3.77875	4.44015e-18	5.89822e-16
Igsf6	2.68498	3.93356	6.47015e-18	8.50889e-16
Plek	2.59682	4.19937	6.55037e-18	8.52911e-16
Espl1	3.22738	2.65955	6.98481e-18	9.00561e-16
Cd44	2.38174	5.51222	8.57335e-18	1.09464e-15
Trem3	6.7958	2.02917	9.2816e-18	1.17368e-15
Ccdc88c	2.31815	3.71935	1.12354e-17	1.40721e-15
Ppbp	3.99684	2.14321	1.40468e-17	1.74273e-15
Pfkfb4	4.2507	2.79132	1.4733e-17	1.81078e-15
Racgap1	2.77748	2.90856	1.52915e-17	1.86203e-15
Dgkg	5.60305	1.70142	1.98163e-17	2.39086e-15
Hmgb2	2.73187	3.82576	2.11906e-17	2.53343e-15
Fgr	2.85278	4.11186	2.53696e-17	3.00573e-15
Cd52	3.80411	3.07492	2.86784e-17	3.3674e-15
Ptpn7	4.38344	2.91145	3.01498e-17	3.50885e-15
Mefv	5.45261	2.07934	3.48107e-17	4.01575e-15
Ube2c	3.02887	2.66071	3.69878e-17	4.2298e-15
Mapkapk3	3.56073	2.77801	3.80819e-17	4.31737e-15
Atp11a	2.58765	6.4857	4.13767e-17	4.65082e-15
Lsp1	3.14081	3.82376	7.28809e-17	8.12252e-15
Myo5a	3.12656	3.45532	8.22413e-17	9.0887e-15
Tpx2	2.45599	3.61611	9.62239e-17	1.05453e-14
Pirb	2.44184	4.21611	1.04338e-16	1.134e-14
Clec12a	2.59459	3.72033	1.30413e-16	1.40579e-14
Cyfip2	2.77509	4.70416	1.34891e-16	1.44151e-14
Lyz2	2.41524	6.9406	1.3592e-16	1.44151e-14
Il1f9	5.74912	1.84606	1.40652e-16	1.47977e-14
Kif14	3.51113	2.20037	1.84963e-16	1.93052e-14
Fes	2.22025	4.39146	1.93419e-16	2.00288e-14
Mcm6	2.56099	3.97759	2.31103e-16	2.36686e-14
Ifitm6	7.77825	3.79591	2.33232e-16	2.36686e-14
Aspm	2.82949	3.47981	2.33969e-16	2.36686e-14
Ly6c2	4.53145	1.86656	2.52701e-16	2.53685e-14
Adcy7	1.97779	4.32165	2.79438e-16	2.78401e-14
Vsir	2.48839	5.00128	3.0669e-16	3.03255e-14
Pik3r5	3.5031	3.25425	3.54401e-16	3.47815e-14
Myo1g	2.67075	3.19881	3.59196e-16	3.4991e-14
Rac2	3.60591	5.34054	3.65568e-16	3.53498e-14
Nin	1.96452	5.15977	4.31224e-16	4.13944e-14
Ncapd2	1.95748	4.16263	4.51337e-16	4.30111e-14
Anxa1	4.75607	6.09364	4.73806e-16	4.46755e-14
Pram1	3.17062	3.22567	4.75596e-16	4.46755e-14
Lrmp	2.35965	3.59311	5.35911e-16	4.99842e-14
Pcsk9	1.61523	5.42812	5.54131e-16	5.13196e-14
Arhgap9	2.45152	3.48863	5.66036e-16	5.19508e-14
Mxd1	2.41391	5.14614	5.72159e-16	5.19508e-14
Fermt3	2.65075	4.42956	5.72798e-16	5.19508e-14
Stx11	3.89957	2.06479	6.07597e-16	5.47295e-14
S100a6	4.64417	3.47329	8.42676e-16	7.5388e-14
Glipr2	3.50326	3.26382	1.37882e-15	1.22519e-13
Fcho1	5.6561	1.75908	1.39635e-15	1.23244e-13
H2ac15	4.45247	2.73203	1.42396e-15	1.24843e-13
Il1b	2.64401	3.01418	1.51829e-15	1.32232e-13
Emb	4.62162	3.15118	1.59717e-15	1.38187e-13
Cyp4f18	4.9423	1.59051	1.74938e-15	1.50367e-13
H2ac10	3.77794	2.09243	1.87255e-15	1.59152e-13
Runx1	3.05346	3.16122	1.8758e-15	1.59152e-13
Nfam1	2.64127	4.68204	1.89745e-15	1.59958e-13
Atad2	1.89626	4.01454	1.96274e-15	1.64407e-13
Fyb	1.76874	4.38475	2.58177e-15	2.14891e-13
H2bc3	2.57372	3.16849	2.61092e-15	2.15951e-13
H1f3	2.28362	4.65788	2.70699e-15	2.22498e-13
Septin5	4.72987	1.7686	2.90344e-15	2.37163e-13
Kif23	2.81661	2.7685	2.93015e-15	2.37866e-13
Sell	4.59919	3.32695	3.25701e-15	2.62779e-13
Wdfy4	1.86024	5.03239	3.56094e-15	2.85549e-13
Il18rap	4.02522	2.18774	3.66407e-15	2.92038e-13
Slc41a2	2.88306	6.01527	3.85232e-15	3.05192e-13
Clec5a	7.10507	2.32624	3.90576e-15	3.07573e-13
Vav1	2.62316	4.09345	4.32205e-15	3.38329e-13
Emilin2	2.65171	4.76909	4.3662e-15	3.39763e-13
Foxm1	2.53289	2.91632	4.4473e-15	3.44038e-13
H2ax	1.9155	4.47726	4.59101e-15	3.53078e-13
Incenp	2.03278	3.61885	5.5825e-15	4.25282e-13
Slpi	4.0547	2.61163	5.59454e-15	4.25282e-13
Apbb1ip	2.56747	3.35866	5.7713e-15	4.36198e-13
Nkg7	3.7855	2.24023	6.74617e-15	5.06965e-13
Csf2ra	2.38848	3.91872	8.00452e-15	5.9811e-13
Parvg	3.63349	3.28423	8.66824e-15	6.44045e-13
Dlgap5	3.01706	2.27831	9.2904e-15	6.86394e-13
Napsa	3.84409	2.40938	9.34638e-15	6.86672e-13
Chst11	5.09105	2.10949	1.05458e-14	7.70489e-13
Ipcef1	3.74234	2.19302	1.09886e-14	7.98407e-13
Aurkb	2.60406	2.79032	1.14888e-14	8.28543e-13
Itprip	2.9746	2.87827	1.15294e-14	8.28543e-13
Lbr	1.80152	5.33104	1.62118e-14	1.1587e-12
Kif21b	2.20118	4.05958	1.73204e-14	1.23125e-12
Hmmr	3.41048	3.05106	1.90319e-14	1.34564e-12
Ckap4	2.67739	4.57724	2.01145e-14	1.41458e-12
Prss57	8.56639	1.45279	2.07806e-14	1.44681e-12
Prkcb	2.004	4.63557	2.07929e-14	1.44681e-12
Ccnb1	3.16034	2.3968	2.39058e-14	1.65466e-12
Atp1a3	4.80879	2.14092	2.75994e-14	1.899e-12
Gpc1	2.17684	3.79218	2.77247e-14	1.899e-12
Slc28a2	3.87296	2.19024	3.04148e-14	2.07246e-12
Slfn1	4.01852	2.45933	3.11104e-14	2.10893e-12
Kif18b	3.14587	2.06512	3.40491e-14	2.2963e-12
Ncapg	3.24618	2.15236	3.76835e-14	2.52845e-12
Jak3	1.82265	4.69013	4.24983e-14	2.83703e-12
Spag5	2.84608	2.26182	4.74606e-14	3.15229e-12
Plac8	3.68587	4.51087	5.38779e-14	3.56054e-12
Hk2	2.78266	3.02957	5.46505e-14	3.59255e-12
Ncf4	4.31591	4.25218	5.49086e-14	3.59255e-12
Plcg2	2.42976	4.19101	5.76875e-14	3.75568e-12
Lcp2	2.03323	4.06652	6.54091e-14	4.23742e-12
Ncf2	2.79033	4.15913	6.59918e-14	4.25421e-12
Inmt	-1.61345	7.54411	6.64021e-14	4.25978e-12
Cytip	3.26147	2.99418	8.116e-14	5.17348e-12
Itgb2	2.76787	5.4276	8.14319e-14	5.17348e-12
Bin2	1.77322	4.33689	1.04996e-13	6.63846e-12
Cdca3	2.96561	2.7648	1.0906e-13	6.86246e-12
H4c6	2.71468	3.89688	1.59632e-13	9.99675e-12
Plaur	3.99061	2.15833	1.73581e-13	1.08188e-11
Birc5	2.78926	2.44493	1.78575e-13	1.10776e-11
Lin28a	5.87174	1.15931	1.81733e-13	1.12205e-11
Clspn	3.63982	1.82705	1.85391e-13	1.13929e-11
Prkar2b	3.28488	1.99814	1.94157e-13	1.18761e-11
Cdc6	3.7145	1.89715	2.0073e-13	1.22213e-11
Sgo2a	2.97003	2.15683	2.50449e-13	1.51656e-11
Cmtm7	2.74325	3.35479	2.51395e-13	1.51656e-11
Cep55	4.4249	1.47156	2.7227e-13	1.63499e-11
Itgb7	2.47057	2.67836	2.81986e-13	1.68564e-11
Rrm2	3.17589	3.52792	2.84305e-13	1.69181e-11
Polq	2.87295	2.14667	2.98068e-13	1.76172e-11
Itgb3	1.86998	4.28006	2.98732e-13	1.76172e-11
Arhgap11a	1.87757	3.56348	3.1613e-13	1.856e-11
Flna	2.14195	7.8944	3.20694e-13	1.87442e-11
Gmip	1.82014	3.84407	3.41231e-13	1.98563e-11
Def6	3.82702	2.50148	3.44905e-13	1.99817e-11
Gm1966	6.0828	1.36547	3.67376e-13	2.11902e-11
Sash3	2.58232	2.99169	3.85443e-13	2.21352e-11
Rad54l	3.87302	1.50087	4.31651e-13	2.46811e-11
Gpsm3	2.4309	3.28985	4.56716e-13	2.60012e-11
4930438A08Rik	8.30803	1.21628	5.04413e-13	2.85928e-11
Cd33	3.55941	2.70547	5.13912e-13	2.90063e-11
Pip5k1b	7.77583	0.707431	5.53438e-13	3.11037e-11
Kcnab2	3.38331	3.42246	6.4467e-13	3.60768e-11
Sla	2.63678	3.71991	6.56459e-13	3.65809e-11
Kif22	2.486	2.80182	6.84026e-13	3.79562e-11
Tmem154	4.41035	1.7657	7.00787e-13	3.87229e-11
Anln	2.35393	3.2171	7.06065e-13	3.88513e-11
Retsat	-1.55901	8.02764	7.35244e-13	4.02883e-11
Arrb2	1.60487	4.82179	7.93285e-13	4.32781e-11
Rassf2	2.66759	3.84615	7.98269e-13	4.32781e-11
Iqgap3	2.53483	2.87769	7.9968e-13	4.32781e-11
Trem1	5.05423	1.71386	8.06962e-13	4.34932e-11
Cdc25b	2.52483	2.46863	9.54477e-13	5.1234e-11
H2bc13	3.00942	2.59758	1.04555e-12	5.58944e-11
Lyl1	2.85495	2.46008	1.20219e-12	6.40081e-11
Adpgk	1.69696	5.05211	1.24286e-12	6.59066e-11
Iqgap1	2.01838	6.50324	1.3046e-12	6.89026e-11
Rgs14	3.94291	1.77331	1.35741e-12	7.1405e-11
Ckap2l	2.6015	2.70946	1.38661e-12	7.26506e-11
Cdk1	2.26298	2.92816	1.42847e-12	7.44125e-11
Ticrr	3.67693	1.52134	1.43155e-12	7.44125e-11
S1pr4	3.4311	1.91436	1.50241e-12	7.7788e-11
Dock10	1.66274	4.58121	1.59498e-12	8.22573e-11
Elmo1	3.10824	3.09036	1.77955e-12	9.14176e-11
Cyth4	2.03673	4.29386	1.79641e-12	9.19245e-11
Xylt1	3.84229	1.68195	1.97136e-12	1.00486e-10
H4c12	3.82211	2.69897	2.05201e-12	1.04193e-10
Elf4	2.14752	3.85831	2.50388e-12	1.26648e-10
Rassf4	1.60267	4.29083	2.59588e-12	1.30798e-10
Prr11	3.03111	1.8733	2.89967e-12	1.45548e-10
Themis2	2.08114	3.80682	3.03585e-12	1.51804e-10
Card9	2.87084	2.46918	3.21068e-12	1.59938e-10
Rflnb	3.52125	3.12575	3.35745e-12	1.66618e-10
Chst12	2.94461	2.54182	3.53053e-12	1.74549e-10
Was	2.49767	2.98801	3.56044e-12	1.75368e-10
Itgal	2.00382	5.64823	3.61009e-12	1.77151e-10
Mcm5	1.99799	4.2617	3.70639e-12	1.812e-10
Rap1gap2	2.45511	2.81377	3.96021e-12	1.92892e-10
Arid5a	2.41972	2.97898	4.13515e-12	2.00669e-10
Alox5ap	4.52504	4.32727	4.38016e-12	2.11778e-10
Serpina3g	2.81437	4.30501	4.89811e-12	2.35953e-10
Cd37	3.07032	3.1029	5.31795e-12	2.55242e-10
Cd84	1.96092	3.71926	5.97459e-12	2.85716e-10
Kntc1	2.52872	2.51901	6.09284e-12	2.90315e-10
Slc37a1	2.7322	3.16541	6.16687e-12	2.92173e-10
Adap1	2.94627	2.35874	6.17627e-12	2.92173e-10
Cenpf	2.75414	4.16462	6.88588e-12	3.24574e-10
Mapk13	4.81806	1.86868	6.98542e-12	3.2809e-10
Cdca2	2.59774	2.61658	7.54316e-12	3.53025e-10
Hrh2	5.53045	0.844524	7.61669e-12	3.55202e-10
Asprv1	7.45203	2.67267	8.03035e-12	3.7317e-10
Ggt1	5.24803	1.39051	8.21946e-12	3.80613e-10
Psd4	1.89416	3.86495	9.32492e-12	4.30288e-10
Arhgap15	2.85139	2.19967	9.42026e-12	4.33167e-10
AI662270	2.59057	2.62144	9.52603e-12	4.36504e-10
Tiam1	1.93518	3.42785	9.99687e-12	4.56489e-10
Lpcat2	2.4989	2.70435	1.00409e-11	4.56914e-10
Rasal3	3.15406	1.89103	1.04266e-11	4.71864e-10
Pclaf	3.53784	2.01288	1.04665e-11	4.71864e-10
Kif4	2.39358	2.71344	1.04771e-11	4.71864e-10
Mbnl3	2.56002	3.00748	1.08107e-11	4.85227e-10
Arhgef2	1.78213	4.34972	1.10979e-11	4.96422e-10
Dock11	2.13669	3.57524	1.11772e-11	4.98277e-10
Dach1	3.18339	2.10193	1.38875e-11	6.1701e-10
Rgs2	2.21346	3.2421	1.57942e-11	6.9936e-10
Cybb	2.58429	6.30713	1.85218e-11	8.15445e-10
Slc38a1	2.56177	3.65461	1.85399e-11	8.15445e-10
Gria3	3.36013	1.57396	2.12209e-11	9.30255e-10
Depdc1b	3.61313	1.81402	2.30579e-11	1.00743e-09
Lrp8	3.51281	1.56196	2.34787e-11	1.02241e-09
Irf8	1.81773	4.23252	2.46106e-11	1.06619e-09
Tubb1	3.6369	1.28979	2.46463e-11	1.06619e-09
Cd244a	3.97981	1.35952	2.48866e-11	1.07306e-09
Palm	2.5233	3.13355	2.90487e-11	1.24843e-09
Adam19	2.23854	3.47168	2.95416e-11	1.26548e-09
B430306N03Rik	2.55949	3.21735	3.26651e-11	1.39473e-09
Anxa3	2.55386	3.78951	3.3274e-11	1.41614e-09
Gcnt1	2.86877	1.98885	3.4621e-11	1.46871e-09
Csf2rb	2.57468	5.63989	3.84614e-11	1.62638e-09
Fgd3	2.27682	2.69085	4.33179e-11	1.82588e-09
Cebpd	2.13434	3.96351	4.36988e-11	1.83605e-09
Tspoap1	3.40419	1.7434	4.42208e-11	1.85206e-09
Hck	2.68606	4.04647	4.58468e-11	1.91407e-09
Sema4d	2.10999	2.90991	4.7175e-11	1.96328e-09
Ppp1r3d	3.38304	1.87311	5.33697e-11	2.21408e-09
Tacc3	2.03386	2.9743	5.61763e-11	2.32319e-09
Traf3ip3	2.98722	1.7359	5.75877e-11	2.37409e-09
Lmnb1	1.48239	4.6279	6.11323e-11	2.51235e-09
Srgn	3.16373	4.5308	6.46213e-11	2.64746e-09
E2f2	2.16151	3.19862	6.5865e-11	2.69003e-09
Rinl	2.36613	2.86635	6.70535e-11	2.72548e-09
Thbs1	3.21677	4.12342	6.71473e-11	2.72548e-09
Relt	3.52952	1.73865	7.33799e-11	2.96929e-09
H3c4	2.70024	2.26448	8.46547e-11	3.41501e-09
H3c6	1.96388	3.88784	8.65367e-11	3.48026e-09
Cdca8	2.44396	2.44933	8.79115e-11	3.52477e-09
Mctp1	3.14658	1.52607	8.83585e-11	3.53192e-09
Itga2b	1.82758	3.30126	9.35762e-11	3.72915e-09
Adgrg5	5.27404	0.615115	9.97886e-11	3.96471e-09
Trpm2	1.66939	3.79745	1.04177e-10	4.1266e-09
Aldh18a1	2.79492	2.57151	1.08763e-10	4.29532e-09
Dio2	7.9237	0.871512	1.16061e-10	4.56982e-09
Gpr141	5.00579	1.17666	1.24376e-10	4.8826e-09
Rgcc	8.04942	0.990738	1.26608e-10	4.95542e-09
Fosl2	1.89857	4.98306	1.30471e-10	5.09148e-09
Hmgn2	2.30104	3.86466	1.31275e-10	5.10769e-09
Kctd12	1.41551	5.66357	1.33955e-10	5.19658e-09
Celsr3	4.44536	1.14844	1.35537e-10	5.24248e-09
Soat1	1.70241	4.65327	1.51812e-10	5.85477e-09
Muc13	5.42592	0.756091	1.56662e-10	6.02415e-09
Gnat1	1.61095	4.03972	1.60106e-10	6.13866e-09
H3c8	4.00587	1.85034	1.85644e-10	7.0971e-09
Tifab	2.02058	3.92351	1.96612e-10	7.49421e-09
Inpp5d	1.85934	4.33901	1.97171e-10	7.49421e-09
Apobr	2.45002	2.7446	1.99539e-10	7.56236e-09
Stk17b	1.61747	4.10986	2.17173e-10	8.20704e-09
Cnn2	2.23243	4.72715	2.35815e-10	8.88597e-09
Ltb	2.78187	2.14115	2.8272e-10	1.0623e-08
Spi1	2.84071	4.32715	3.47233e-10	1.30099e-08
Jun	1.26496	5.01412	3.60123e-10	1.34545e-08
Phgdh	4.38768	1.09898	3.67201e-10	1.368e-08
Arid3a	3.12918	3.63124	4.20832e-10	1.56338e-08
Kif20a	2.19061	3.70436	4.423e-10	1.63399e-08
Gsta2	-2.15016	2.73828	4.42324e-10	1.63399e-08
Sort1	2.36094	4.25719	4.43733e-10	1.6346e-08
Psat1	3.55606	1.76856	4.45388e-10	1.63612e-08
Sqle	2.01935	3.12856	4.61573e-10	1.69085e-08
Zbp1	1.70478	4.06214	4.99827e-10	1.8259e-08
Dtl	2.46023	2.04769	5.07045e-10	1.84713e-08
Ppp1r18	1.8998	4.07017	5.29095e-10	1.92214e-08
H1f5	3.99351	4.0291	5.9081e-10	2.14043e-08
Ugt8a	4.07199	1.71261	6.00641e-10	2.17006e-08
L1cam	3.32377	1.39405	6.30801e-10	2.27279e-08
Ccr5	1.79417	3.98168	6.71934e-10	2.41437e-08
Adgrg3	1.74387	3.46606	6.93903e-10	2.48652e-08
Arhgap25	1.75367	3.18992	6.97302e-10	2.49191e-08
Prc1	2.0675	3.4986	7.4363e-10	2.65027e-08
Far1	1.78721	3.54637	7.77475e-10	2.7634e-08
Tnfaip8	2.30528	2.54207	8.33738e-10	2.95539e-08
Olfml2b	2.87249	2.23496	8.63843e-10	3.05387e-08
Fgl1	1.64906	9.83616	8.76401e-10	3.08996e-08
Lair1	2.0792	2.49091	8.95089e-10	3.14741e-08
Cdc20	2.80605	3.89036	9.4788e-10	3.32415e-08
Gapt	5.42053	0.770507	9.52117e-10	3.33013e-08
Krt23	-3.69683	3.07764	9.94072e-10	3.46765e-08
Tmem40	5.61976	0.945065	1.01484e-09	3.52819e-08
Nhsl2	1.69346	3.98314	1.01679e-09	3.52819e-08
Sh3bgrl3	2.22643	3.87514	1.08437e-09	3.75278e-08
Capg	2.56571	2.73548	1.1872e-09	4.09786e-08
Tlr1	2.56315	1.95486	1.25767e-09	4.32621e-08
Unc13d	2.3115	2.69622	1.25993e-09	4.32621e-08
Dok2	1.82904	3.04812	1.26387e-09	4.32842e-08
Mcm3	1.66297	4.14295	1.31721e-09	4.4994e-08
Fam49b	1.79388	4.25116	1.33267e-09	4.54039e-08
Fdps	1.27043	5.54862	1.349e-09	4.58414e-08
C6	1.54353	5.06198	1.3535e-09	4.5876e-08
Apaf1	1.42737	4.19575	1.35917e-09	4.59496e-08
S100a11	3.41214	3.08221	1.36692e-09	4.60932e-08
Twf2	2.23754	3.17416	1.51636e-09	5.10015e-08
Slc8a1	1.65474	3.51036	1.53863e-09	5.15125e-08
Acpp	4.00891	0.751387	1.53938e-09	5.15125e-08
Rab8b	1.66369	4.25845	1.55754e-09	5.18774e-08
Rasgrp2	1.47603	4.03667	1.55895e-09	5.18774e-08
St8sia4	2.72299	2.21608	1.56212e-09	5.18774e-08
Pld4	1.75364	4.05984	1.59186e-09	5.26493e-08
Rgs19	2.68457	2.95262	1.59337e-09	5.26493e-08
Slc44a2	1.53452	4.35016	1.65466e-09	5.45373e-08
Ffar2	7.36115	0.356792	1.83394e-09	6.02952e-08
H2ac4	3.29563	1.79316	1.83928e-09	6.03203e-08
Ms4a6c	2.20414	3.046	1.94078e-09	6.34907e-08
Kif20b	2.08318	3.0631	1.96887e-09	6.42497e-08
Cit	2.17892	2.86933	2.12677e-09	6.92304e-08
Plp2	3.77555	1.43596	2.53261e-09	8.2238e-08
Ifnlr1	3.56168	0.996892	2.55306e-09	8.26978e-08
Adcy1	2.82477	3.81831	2.65941e-09	8.59308e-08
H2bc12	3.14158	2.39658	2.68887e-09	8.667e-08
Mis18bp1	2.91876	1.66695	2.73623e-09	8.79809e-08
Trps1	2.14469	2.77254	2.78268e-09	8.92561e-08
Olr1	7.47765	0.472825	3.07823e-09	9.8496e-08
Kcnj2	2.08785	2.69493	3.10373e-09	9.90708e-08
Ucp2	1.58808	6.1022	3.20308e-09	1.01827e-07
Abr	1.69851	4.32031	3.20557e-09	1.01827e-07
Slc1a5	2.88049	2.49817	3.35207e-09	1.06224e-07
Tgfb1	1.69485	4.73231	3.63272e-09	1.14841e-07
Igf1r	1.427	4.54102	3.67491e-09	1.15896e-07
Spdl1	2.54427	1.63014	4.41329e-09	1.3885e-07
Slc4a1	2.7474	1.79129	4.50687e-09	1.41456e-07
Smc2	1.24819	4.2461	4.54177e-09	1.42211e-07
Ndc80	2.73936	1.61122	4.71491e-09	1.47282e-07
Sbno2	1.16582	6.23326	4.84939e-09	1.51124e-07
H2bc11	3.98502	0.740944	5.03961e-09	1.56681e-07
Itga4	1.28215	5.01242	5.0787e-09	1.57524e-07
Nuf2	2.61741	1.9933	5.59173e-09	1.73028e-07
Gm15348	2.756	1.53624	5.86485e-09	1.81053e-07
Vldlr	-1.6868	4.37252	5.88389e-09	1.81216e-07
Mcm2	1.59734	3.98069	6.10187e-09	1.8749e-07
Il1r2	6.26644	1.56213	6.56903e-09	2.01374e-07
Fancd2	3.06211	1.30582	6.59233e-09	2.01618e-07
H3c7	2.87416	3.38163	7.01719e-09	2.14114e-07
Fbxo21	-1.43425	7.14001	7.40867e-09	2.25536e-07
G6pdx	2.88614	5.17005	7.54678e-09	2.29209e-07
Rgs18	3.50377	0.955592	8.36486e-09	2.53471e-07
Dapp1	2.52028	1.77606	8.76198e-09	2.64894e-07
Kcna2	1.42043	3.64032	8.91132e-09	2.68791e-07
Fpr2	3.12947	2.54062	9.14036e-09	2.75068e-07
Ripk3	2.72851	2.35189	9.49456e-09	2.85075e-07
Clec7a	1.74138	3.0335	9.53655e-09	2.85684e-07
Nusap1	1.99887	2.45562	9.66564e-09	2.88893e-07
Cdkn3	3.0796	1.17537	9.75782e-09	2.90987e-07
Clec4e	6.01464	1.32991	9.84658e-09	2.92969e-07
Slco4c1	5.11614	0.487405	9.93793e-09	2.9502e-07
Cd300lb	2.26546	2.6227	1.00415e-08	2.97421e-07
Pfkp	1.69833	3.16479	1.05717e-08	3.12423e-07
Ms4a6d	2.56871	2.31891	1.0734e-08	3.16508e-07
Arhgdib	3.82103	5.37081	1.07883e-08	3.16863e-07
Sh3bp1	2.23831	3.02222	1.07942e-08	3.16863e-07
Fli1	1.96526	3.92242	1.09671e-08	3.21221e-07
Prex1	1.23329	4.92318	1.17934e-08	3.44656e-07
Cdkn2d	2.11795	2.52801	1.20925e-08	3.52614e-07
Fam129a	1.5215	4.17484	1.28e-08	3.72417e-07
Rcsd1	1.54922	4.22344	1.2954e-08	3.76066e-07
Nfkbiz	1.48936	4.33947	1.38434e-08	4.01002e-07
Stk26	3.75114	1.94247	1.4049e-08	4.06061e-07
Lfng	1.57265	3.22433	1.50227e-08	4.33254e-07
Trim30a	1.41283	3.96731	1.539e-08	4.42874e-07
Gata2	2.51761	1.84971	1.72837e-08	4.96284e-07
Tmsb4x	1.77789	7.5507	1.74658e-08	5.0042e-07
Abca7	1.26782	4.59398	1.75114e-08	5.00635e-07
Tex15	6.97727	0.0124097	1.79764e-08	5.12815e-07
Siglec1	1.23838	6.02082	1.86863e-08	5.31913e-07
Kif2c	2.49816	2.01094	1.8983e-08	5.39192e-07
Ceacam10	7.26637	0.289581	1.97411e-08	5.59515e-07
Jchain	2.32528	1.99451	2.08853e-08	5.90673e-07
Siglece	2.01555	3.49261	2.11523e-08	5.95826e-07
Laptm5	2.05885	5.62003	2.11581e-08	5.95826e-07
H4c14	1.55889	4.26183	2.12772e-08	5.97899e-07
Sh3kbp1	1.6021	3.35594	2.1595e-08	6.05536e-07
Runx2	2.56735	1.47795	2.2473e-08	6.28813e-07
Ltb4r1	3.69167	2.29633	2.26071e-08	6.31223e-07
Gm7694	1.50849	3.82683	2.35289e-08	6.5557e-07
Rbl1	1.48307	3.34263	2.37137e-08	6.5932e-07
Scd2	1.97943	4.63064	2.47172e-08	6.85771e-07
H2bc8	2.26955	2.50883	2.53495e-08	7.01835e-07
Btk	2.32001	2.48036	2.55826e-08	7.06801e-07
Trim59	2.41759	1.75297	3.05589e-08	8.42517e-07
Gpr35	2.66708	1.82727	3.20321e-08	8.81284e-07
Pilra	1.88556	3.04912	3.213e-08	8.82132e-07
Smc4	1.15137	4.95918	3.2588e-08	8.92843e-07
Ncapg2	1.42643	3.55698	3.41972e-08	9.34985e-07
Lrrk2	1.34675	4.16869	3.42978e-08	9.35789e-07
H3c11	3.91884	1.34796	3.47732e-08	9.46795e-07
Clca3a1	2.11796	4.27166	3.52906e-08	9.58899e-07
Slfn3	4.114	0.371967	3.75301e-08	1.01765e-06
Plekho2	1.4109	4.47128	3.78751e-08	1.02489e-06
B4galt6	2.32556	3.95128	3.81405e-08	1.02995e-06
H2bc15	4.29264	1.02978	3.96074e-08	1.06737e-06
Gca	1.71103	3.19142	3.99344e-08	1.07398e-06
Adgre5	1.64782	5.25853	4.04369e-08	1.08528e-06
Arhgef6	1.66956	3.59725	4.32987e-08	1.15972e-06
Myc	1.88333	3.22845	4.39525e-08	1.17484e-06
Emp3	2.19818	2.28841	4.59332e-08	1.22529e-06
Slc2a6	2.51511	1.61387	4.6578e-08	1.23997e-06
Pim1	1.64892	4.91553	4.76245e-08	1.26527e-06
H4c11	2.9622	2.17609	4.77235e-08	1.26535e-06
Ttyh3	1.22187	5.20338	5.0312e-08	1.33129e-06
Samhd1	1.21439	5.61179	5.38219e-08	1.42131e-06
C5ar1	3.09941	3.49222	5.5286e-08	1.45705e-06
Pkmyt1	3.11861	0.83711	5.71789e-08	1.50392e-06
Neil3	2.63524	1.52801	5.77214e-08	1.51516e-06
AB124611	2.087	3.30647	6.00264e-08	1.57252e-06
Sele	5.6319	0.984594	6.23071e-08	1.62903e-06
H2bc7	3.37363	1.28063	6.27296e-08	1.63682e-06
Fxyd5	2.46555	3.39886	6.31019e-08	1.64327e-06
Oas2	1.88902	3.18394	6.32711e-08	1.64442e-06
H2bc9	2.92441	2.27329	6.41681e-08	1.66445e-06
Pitpnm1	1.45263	3.63604	6.44198e-08	1.66769e-06
Pdk3	3.18975	1.28684	6.54355e-08	1.69065e-06
Mybl2	3.67346	1.54185	6.56919e-08	1.69395e-06
Cd53	2.10557	3.90722	6.59136e-08	1.69473e-06
Ptgs1	1.28597	4.97861	6.5996e-08	1.69473e-06
Fcgr3	2.28706	3.79474	6.61086e-08	1.69473e-06
Mob3a	1.75824	3.4484	6.70686e-08	1.71599e-06
Pkm	2.55042	6.21819	6.74239e-08	1.72173e-06
Bard1	2.42534	1.91122	7.34616e-08	1.87227e-06
Runx3	2.98484	1.52969	7.45417e-08	1.89494e-06
Ly6c1	2.65472	1.55728	7.4639e-08	1.89494e-06
Gm4737	-1.07411	6.88531	7.52706e-08	1.90729e-06
Abi3	1.56597	3.20153	7.59269e-08	1.92022e-06
Tm6sf1	1.95103	2.6176	7.71151e-08	1.94653e-06
Diaph3	2.18299	1.8192	7.85506e-08	1.97896e-06
Dnajc6	7.05285	0.103597	8.13948e-08	2.0467e-06
Ncaph	1.92997	2.17801	8.60375e-08	2.15931e-06
Cracr2a	2.70742	1.14757	8.93548e-08	2.2383e-06
Mical1	2.17	2.59726	9.47569e-08	2.3691e-06
Sting1	2.01399	2.69682	9.58239e-08	2.39123e-06
Marchf1	1.59701	2.93347	9.87171e-08	2.45877e-06
Knstrn	2.50136	2.80204	1.00393e-07	2.49578e-06
Msantd3	3.51888	0.694332	1.02826e-07	2.55146e-06
Fndc3b	1.18536	6.51311	1.10494e-07	2.73655e-06
Ehd4	1.32941	4.02706	1.10954e-07	2.74277e-06
H2ac20	1.64678	3.5292	1.15831e-07	2.8545e-06
Ptpn22	2.51495	1.42845	1.15908e-07	2.8545e-06
Clec4a2	2.51409	1.84075	1.18737e-07	2.9187e-06
Coro2a	2.46844	2.77272	1.22557e-07	3.00194e-06
Insyn2b	3.01073	1.62716	1.2258e-07	3.00194e-06
Arl11	3.72831	0.524377	1.22847e-07	3.00291e-06
Cd14	2.23195	3.01916	1.23589e-07	3.01544e-06
Lipg	1.41884	4.98333	1.24448e-07	3.03077e-06
Hcls1	1.91929	4.49253	1.26318e-07	3.07062e-06
Clec4d	4.66502	0.890056	1.29712e-07	3.14702e-06
Prkcd	1.32503	4.48356	1.29939e-07	3.14702e-06
Wipf1	1.46446	4.41039	1.32155e-07	3.19481e-06
Bcl11a	3.17465	0.90277	1.35037e-07	3.25848e-06
Csf2rb2	3.64649	4.32662	1.46825e-07	3.53643e-06
Asns	4.26564	1.02351	1.48589e-07	3.57237e-06
Mvd	1.58293	3.14753	1.60189e-07	3.84424e-06
Sh2d3c	1.5129	3.65258	1.64653e-07	3.94418e-06
Vasp	1.39665	5.44463	1.69972e-07	4.06419e-06
Slco4a1	4.16805	0.429905	1.79745e-07	4.29006e-06
Cd5l	1.82196	7.835	1.80154e-07	4.29204e-06
Mup20	-2.35109	1.48371	1.81147e-07	4.30789e-06
H3c13	2.49026	2.1463	1.85917e-07	4.41334e-06
Rdh12	4.42819	0.676104	1.87428e-07	4.44119e-06
Lilra6	2.13605	1.84037	1.89574e-07	4.48397e-06
Alpk1	1.81928	3.17965	1.93163e-07	4.56066e-06
Lhpp	-1.04645	5.81043	1.95797e-07	4.61455e-06
Pbk	2.49944	1.51036	2.07839e-07	4.88104e-06
Cotl1	1.7874	5.40282	2.07846e-07	4.88104e-06
Rag1	6.76311	-0.154374	2.08462e-07	4.88679e-06
Ptpre	1.52611	3.30701	2.12081e-07	4.96042e-06
Tmem26	2.24565	2.24146	2.12358e-07	4.96042e-06
Cyp17a1	-1.61322	3.03962	2.16498e-07	5.04817e-06
E2f7	2.3815	1.49779	2.21374e-07	5.14812e-06
Vav3	1.57927	2.71646	2.21568e-07	5.14812e-06
Gp1bb	6.75064	-0.173128	2.27694e-07	5.28113e-06
Glipr1	3.46894	0.650927	2.28839e-07	5.29834e-06
Ccnf	1.32812	3.62219	2.30788e-07	5.33407e-06
Ppm1h	1.35476	3.39595	2.34243e-07	5.40443e-06
Arhgap27	1.65318	2.86315	2.39066e-07	5.50606e-06
Cd300e	2.64547	1.54736	2.44667e-07	5.6252e-06
Oas3	1.79729	3.0592	2.5036e-07	5.74604e-06
Tarm1	7.32958	0.359687	2.53552e-07	5.80916e-06
Plk4	1.68077	2.60579	2.55545e-07	5.84464e-06
Cdc45	1.85254	2.15576	2.67821e-07	6.11479e-06
Tlr4	1.40685	3.66003	2.70244e-07	6.1594e-06
Cdca7	1.70993	2.70128	2.8767e-07	6.54523e-06
Fgd2	1.58061	2.665	3.06439e-07	6.96023e-06
Ankrd22	3.69027	0.491374	3.15697e-07	7.15815e-06
Lrrc25	1.83844	2.39742	3.18989e-07	7.22035e-06
Nrm	2.26672	1.69531	3.28785e-07	7.42929e-06
Samsn1	2.97778	1.52437	3.37737e-07	7.61848e-06
Chrna4	1.98899	1.76938	3.39549e-07	7.64624e-06
Cd19	3.52705	0.343087	3.43649e-07	7.72534e-06
Cerk	1.33836	3.82792	3.48685e-07	7.82517e-06
Aldh3b1	1.91197	2.96214	3.62975e-07	8.132e-06
Slc15a3	1.75562	3.96518	3.78528e-07	8.46602e-06
Cip2a	1.57738	2.77427	3.8102e-07	8.50729e-06
Gas6	1.31897	7.35321	3.84333e-07	8.56672e-06
Sapcd2	3.69539	0.501192	4.00848e-07	8.91972e-06
Igfbp2	-1.04541	8.15486	4.11564e-07	9.1427e-06
Lgals3	2.8731	3.98183	4.19006e-07	9.29232e-06
Tnfsf14	3.22824	1.15844	4.30548e-07	9.53222e-06
Mirt2	4.61667	0.0456991	4.48038e-07	9.90278e-06
Pax5	2.72962	0.874586	4.55417e-07	1.0049e-05
Pak1	1.82759	2.45325	4.59685e-07	1.01262e-05
Fam111a	1.61155	3.30886	4.6293e-07	1.01806e-05
Lig1	1.19578	3.89412	4.66123e-07	1.02337e-05
Ciita	1.68857	2.61219	4.80639e-07	1.05348e-05
Mgat5	1.27473	4.16734	4.86693e-07	1.06498e-05
Cst7	4.90713	1.12481	4.89679e-07	1.06973e-05
Acod1	4.66226	0.108741	4.95111e-07	1.0798e-05
H2bc6	1.86435	2.70417	5.06527e-07	1.10287e-05
Nbeal2	0.99247	5.17943	5.1538e-07	1.12029e-05
D17H6S56E-5	2.6059	5.19977	5.25889e-07	1.14125e-05
Gtse1	2.0131	1.83936	5.34696e-07	1.15772e-05
Serpinb10	6.65661	-0.240023	5.3524e-07	1.15772e-05
Tnfrsf13b	2.88936	1.3251	5.38336e-07	1.16251e-05
Flt3	2.98916	0.730818	5.72567e-07	1.2344e-05
Stil	2.32066	1.27041	5.77176e-07	1.24143e-05
Nos2	5.15334	0.562465	5.77714e-07	1.24143e-05
Ttk	2.38335	1.78369	5.78845e-07	1.24183e-05
Slc25a24	1.72877	2.79709	5.85886e-07	1.25362e-05
Isyna1	2.03538	3.86074	5.86251e-07	1.25362e-05
Ifi207	1.54413	2.96099	5.91066e-07	1.26187e-05
Spns3	3.6828	0.486156	5.9216e-07	1.26215e-05
Cdca7l	2.42231	1.15252	6.26887e-07	1.33401e-05
Baz1a	1.39444	5.05368	6.29293e-07	1.33654e-05
Stk10	1.20582	4.86312	6.30108e-07	1.33654e-05
Nedd9	1.3966	3.93589	6.44339e-07	1.36453e-05
Depdc1a	6.69455	-0.224163	6.55113e-07	1.38511e-05
Pik3r6	1.92968	2.06546	6.70292e-07	1.41493e-05
H4c2	1.94784	2.34576	6.80436e-07	1.43404e-05
Amz1	2.13602	1.52473	7.01864e-07	1.47683e-05
Ehbp1l1	1.09185	4.94155	7.13102e-07	1.49808e-05
Slc10a2	1.38968	4.28711	7.15817e-07	1.50139e-05
Mtfr2	3.48205	0.304638	7.20641e-07	1.5091e-05
Nlrc5	1.11188	4.83735	7.24408e-07	1.51458e-05
Cgas	2.56546	1.03236	7.39293e-07	1.54325e-05
Fut4	2.93918	0.700661	7.4453e-07	1.55171e-05
Haspin	2.5486	1.13244	7.50882e-07	1.56149e-05
Gbp2	1.51732	4.26215	7.51593e-07	1.56149e-05
AI467606	2.63166	1.62611	7.54366e-07	1.56477e-05
Cpa3	6.73149	-0.16532	8.00172e-07	1.65718e-05
Coq8a	-1.13124	9.12884	8.13768e-07	1.68268e-05
Ubash3a	7.90659	0.898544	8.28083e-07	1.7096e-05
Ms4a2	6.74501	-0.159975	8.38431e-07	1.72824e-05
H4f16	1.13484	4.25785	8.48516e-07	1.7463e-05
H1f2	1.36244	5.65594	8.52997e-07	1.75278e-05
H3c2	2.87102	1.93646	8.80436e-07	1.80634e-05
Tnfaip8l2	2.49867	1.60605	8.96227e-07	1.83587e-05
Klhl6	1.60654	2.90479	9.03261e-07	1.8474e-05
Gmfg	1.8723	2.63588	9.41013e-07	1.92162e-05
Sema6d	0.980302	5.70356	9.94711e-07	2.02813e-05
Fpr1	1.8331	2.35298	1.11893e-06	2.27787e-05
Tlr2	2.16752	2.67804	1.16985e-06	2.37785e-05
Tifa	1.63176	3.07597	1.18315e-06	2.40117e-05
Sirpb1a	3.99291	0.274125	1.19345e-06	2.41834e-05
Ifitm1	3.02347	3.85197	1.19731e-06	2.42244e-05
Chaf1a	1.62012	2.98256	1.2531e-06	2.53141e-05
Irak3	2.82044	1.61009	1.3383e-06	2.69938e-05
Me2	1.74854	3.75988	1.34813e-06	2.71505e-05
Fignl1	2.17946	1.70106	1.35081e-06	2.71628e-05
Cd48	1.92781	2.06226	1.36814e-06	2.74692e-05
Sh2d5	2.66557	1.48106	1.38545e-06	2.77744e-05
Arl4c	1.4873	2.86571	1.3914e-06	2.78513e-05
Pira6	2.22819	1.60278	1.42214e-06	2.84233e-05
Vcan	3.3531	1.98637	1.46509e-06	2.92372e-05
Acap1	1.50735	2.84622	1.48039e-06	2.94979e-05
Chsy1	1.24129	3.98002	1.51526e-06	3.01471e-05
Agtrap	1.23437	3.72541	1.54318e-06	3.06562e-05
Hvcn1	2.32233	1.54167	1.58967e-06	3.1532e-05
Kifc1	2.33855	1.67712	1.60677e-06	3.18233e-05
Ccl2	2.86538	0.833733	1.61086e-06	3.18562e-05
Csf1r	1.30727	7.15418	1.61368e-06	3.18642e-05
Melk	2.67185	0.976994	1.62848e-06	3.21081e-05
Entpd3	4.70782	0.164334	1.63244e-06	3.2138e-05
Prkch	1.33252	3.35735	1.64209e-06	3.22797e-05
Ms4a4c	3.72253	0.543352	1.67242e-06	3.28268e-05
Atf3	2.22369	1.74537	1.69201e-06	3.31618e-05
Btg2	1.97155	4.71692	1.73258e-06	3.39064e-05
Ccdc88a	1.34843	3.43029	1.74296e-06	3.4059e-05
Bmx	3.61556	0.431154	1.90263e-06	3.71238e-05
Hsd17b11	-0.909096	7.02822	1.9353e-06	3.77054e-05
Klf2	1.47543	4.31319	1.94246e-06	3.77889e-05
Tfec	1.71511	2.663	1.98496e-06	3.85586e-05
Ampd3	1.71627	3.00187	2.01518e-06	3.90879e-05
Fut7	3.8023	0.117552	2.0294e-06	3.93059e-05
Ap1s2	1.76806	2.23702	2.04261e-06	3.95035e-05
Cbl	1.23736	4.83297	2.09841e-06	4.0523e-05
Cyp2c54	-1.09997	7.85833	2.12262e-06	4.09304e-05
H2ac8	2.45807	0.805847	2.1383e-06	4.11725e-05
H2bc14	3.35788	2.45753	2.14239e-06	4.11908e-05
Rasa3	1.03487	5.08483	2.21243e-06	4.24755e-05
Troap	2.64745	0.960954	2.27425e-06	4.35496e-05
Ctsc	1.02083	7.23258	2.27501e-06	4.35496e-05
Cd300a	1.60648	3.27213	2.29477e-06	4.38642e-05
Cyp7a1	-1.75927	5.72801	2.30608e-06	4.40163e-05
Ankrd44	1.03005	4.20821	2.32061e-06	4.42295e-05
Rab31	1.36506	4.01	2.3877e-06	4.54423e-05
Mbp	1.91464	2.20947	2.41555e-06	4.59059e-05
Fgl2	1.75603	3.58509	2.44205e-06	4.63426e-05
Tes	2.29144	1.98635	2.56038e-06	4.85181e-05
Pif1	2.2323	1.58467	2.58331e-06	4.88821e-05
Ptpn18	2.19819	1.72183	2.59393e-06	4.90125e-05
Bend4	1.52885	2.97817	2.66576e-06	5.02976e-05
Trpv2	1.90815	2.28138	2.6915e-06	5.07105e-05
Msn	1.57848	6.54348	2.76072e-06	5.19402e-05
Vim	1.96754	6.13787	2.82539e-06	5.3081e-05
Cyp2d9	-0.997872	7.12789	2.8323e-06	5.3135e-05
Piezo1	0.989046	4.6731	2.87165e-06	5.37964e-05
Septin1	1.93799	1.84122	2.87938e-06	5.38646e-05
Tyrobp	2.00411	4.41422	2.88763e-06	5.39421e-05
Arpc1b	1.58296	5.80172	2.93442e-06	5.47384e-05
Pla2g7	1.69597	3.83748	2.9514e-06	5.48768e-05
Cdca5	2.03701	1.43797	2.95414e-06	5.48768e-05
Agpat1	1.26776	3.42228	2.95436e-06	5.48768e-05
Cenpa	1.39474	3.23052	2.96998e-06	5.50891e-05
Asf1b	2.18165	1.56751	3.04698e-06	5.64378e-05
Cd34	1.59841	2.20013	3.06208e-06	5.66377e-05
Lyn	1.00613	5.64451	3.11221e-06	5.74623e-05
Pde1b	2.48588	1.56761	3.1154e-06	5.74623e-05
Plxnb1	0.973931	5.63359	3.16158e-06	5.81802e-05
Ier3	3.19445	0.922829	3.16317e-06	5.81802e-05
Cd101	2.88811	0.429811	3.18281e-06	5.84596e-05
Dmpk	0.904123	5.24567	3.19336e-06	5.85717e-05
Ezr	1.40724	4.01698	3.20221e-06	5.86521e-05
Nlrp3	1.70163	1.95691	3.22981e-06	5.90755e-05
Rmi2	3.66759	0.00656511	3.25278e-06	5.94129e-05
Ppp1r9b	1.11297	5.22615	3.27203e-06	5.96533e-05
Mboat1	2.88691	0.861489	3.27501e-06	5.96533e-05
Socs3	3.24658	4.77866	3.33733e-06	6.07044e-05
Parp8	1.69322	2.78109	3.36842e-06	6.11852e-05
Mgst2	3.89373	0.204103	3.37367e-06	6.11961e-05
Tedc1	2.39987	1.3159	3.38032e-06	6.12322e-05
Fndc9	4.51496	-0.00900334	3.38699e-06	6.12686e-05
Gp5	2.7536	0.536103	3.42151e-06	6.18081e-05
Csf1	1.08711	4.38284	3.4956e-06	6.30599e-05
Cenph	3.32948	0.18022	3.51046e-06	6.32411e-05
Slc16a6	1.1725	3.7785	3.5401e-06	6.36879e-05
Fanca	2.1401	1.29779	3.54769e-06	6.37372e-05
Rab27a	1.66834	3.81075	3.56768e-06	6.4009e-05
Tnfrsf11b	1.40418	3.4711	3.64189e-06	6.52513e-05
Mcm4	1.33008	3.72669	3.65256e-06	6.53535e-05
Ebi3	3.38939	0.24289	3.78091e-06	6.75581e-05
Slamf7	3.09276	0.331947	3.78621e-06	6.75609e-05
Mms22l	1.45333	2.75863	3.87306e-06	6.90171e-05
Sirpa	1.02901	6.24382	3.88415e-06	6.9121e-05
Ehhadh	-1.13033	8.84403	3.9135e-06	6.95492e-05
Kit	1.33415	3.40082	3.94295e-06	6.9978e-05
Tpcn2	1.71325	2.65983	4.00873e-06	7.10497e-05
Klra2	1.85169	1.76704	4.07249e-06	7.20826e-05
Celf2	1.00972	4.7272	4.09798e-06	7.24362e-05
Emilin1	1.13947	6.15269	4.27026e-06	7.53802e-05
Evl	1.44616	2.58224	4.31384e-06	7.60474e-05
Tubb5	1.02531	7.09967	4.38922e-06	7.72727e-05
Lcn2	5.43305	8.08327	4.43171e-06	7.79163e-05
Tlr8	1.50277	3.05415	4.50026e-06	7.90159e-05
Rad51ap1	2.86728	0.406488	4.5115e-06	7.91077e-05
Atp10a	1.9862	1.40007	4.54214e-06	7.95388e-05
AA467197	6.96202	0.066182	4.57861e-06	8.00709e-05
Tbc1d10c	2.16843	1.62789	4.65446e-06	8.12893e-05
Il10ra	1.27797	3.21979	4.8115e-06	8.39204e-05
Ier5	1.47611	3.43011	4.97558e-06	8.66674e-05
Slc7a1	2.24582	2.58075	5.04045e-06	8.76812e-05
Setd7	1.14005	4.04015	5.11699e-06	8.8895e-05
Col5a2	1.30464	4.0565	5.16367e-06	8.95876e-05
Fen1	1.53378	3.3073	5.30899e-06	9.19875e-05
Jaml	2.80315	1.12325	5.32492e-06	9.21422e-05
Ankle1	3.20634	0.668482	5.4179e-06	9.36278e-05
Cstdc6	6.61676	-0.269777	5.4635e-06	9.4292e-05
Map4k1	2.00511	1.79699	5.48436e-06	9.45279e-05
Shcbp1	2.00935	1.77625	5.52477e-06	9.50998e-05
Srrm4	1.10528	3.96397	5.55448e-06	9.54863e-05
Tnfrsf21	1.40303	4.66803	5.70488e-06	9.79437e-05
Gpr160	2.05546	1.52508	5.83428e-06	0.000100035
Ppp1r3c	-0.848496	6.50231	6.01607e-06	0.000103017
Nos1ap	1.41521	3.79503	6.12666e-06	0.000104775
Mreg	-0.90954	6.13907	6.20046e-06	0.000105899
Ska1	2.82755	0.387223	6.41311e-06	0.000109389
Rrm1	1.01382	4.57075	6.44526e-06	0.000109795
Ssbp4	1.54028	3.19067	6.45764e-06	0.000109863
Acmsd	-0.989178	3.80881	6.51791e-06	0.000110746
Heg1	1.09684	5.51053	6.56858e-06	0.000111462
Afmid	-0.879925	6.87497	6.69266e-06	0.000113422
Grk2	0.955688	5.93759	6.74192e-06	0.000114002
AI504432	2.63314	0.631594	6.74423e-06	0.000114002
Hells	1.53367	2.33242	7.04371e-06	0.000118911
Cyp2c37	-1.05263	8.69242	7.23733e-06	0.000122023
Chtf18	2.14106	1.52747	7.25995e-06	0.000122248
Prg4	1.1664	6.83838	7.52313e-06	0.000126518
Spsb4	-1.43078	2.51791	7.78171e-06	0.000130699
Cep128	1.4653	3.46178	7.82805e-06	0.000131309
Inpp5j	3.37587	0.242124	7.87024e-06	0.000131849
Ces1e	-0.977478	7.02212	7.88907e-06	0.000131996
Slc7a8	1.16339	3.65516	7.95139e-06	0.00013287
Ano6	1.06004	4.77079	8.07392e-06	0.000134746
Slamf1	4.24613	-0.251341	8.13244e-06	0.000135551
Gas2l3	1.47162	2.5088	8.22812e-06	0.000136972
St6galnac4	1.5606	2.35466	8.32258e-06	0.00013837
Sipa1	0.907125	4.74284	8.36032e-06	0.000138821
Lgals1	1.74302	3.86903	8.4352e-06	0.000139888
Mamdc2	-1.44001	2.2667	8.55599e-06	0.000141713
Klf5	2.44451	1.18274	8.80484e-06	0.000145651
Il16	1.10186	3.88747	9.19699e-06	0.000151947
Lmnb2	1.05713	3.83913	9.27968e-06	0.00015312
Cyba	2.25595	4.35864	9.41304e-06	0.000155127
Gsta4	-0.827852	6.00743	9.46003e-06	0.000155654
5430427O19Rik	2.83886	0.400833	9.46871e-06	0.000155654
BC035044	2.54861	1.02552	9.50174e-06	0.000156002
Skap2	0.886804	4.89328	9.5283e-06	0.000156243
Tgfbi	1.16706	6.25755	9.66126e-06	0.000158226
H4c1	1.29959	3.35378	9.93675e-06	0.000162535
Gale	1.12584	3.72203	9.95539e-06	0.000162638
Atp10d	1.10388	4.36652	1.00049e-05	0.000163243
Pira1	2.65608	1.97924	1.007e-05	0.000164102
Impdh1	1.79702	3.02433	1.01369e-05	0.000164915
Ms4a4a	3.64314	-0.00495875	1.01449e-05	0.000164915
Dhrs9	1.4785	2.72232	1.07013e-05	0.000173744
Rasd1	3.89146	0.216753	1.11936e-05	0.000181514
H2ac12	2.51148	0.713279	1.13126e-05	0.000183039
Tbc1d2	1.69351	2.2794	1.13155e-05	0.000183039
Siglecf	3.68091	0.519834	1.18539e-05	0.000191511
Grk6	1.00657	4.9809	1.20246e-05	0.000194031
Gbp2b	1.41775	4.07489	1.20731e-05	0.000194575
Anxa2	1.5893	5.01507	1.22237e-05	0.000196762
H3c1	1.88266	2.25852	1.22934e-05	0.000197641
Gm4952	-0.815134	6.46609	1.246e-05	0.000200076
Alox12	1.85705	1.49833	1.30601e-05	0.000209455
Ahcy	-0.874112	8.64991	1.38227e-05	0.000221416
Mogat2	4.30697	-0.184571	1.3889e-05	0.000222207
Dnah1	2.91445	0.190914	1.39279e-05	0.000222559
Gna15	2.64836	1.37235	1.39713e-05	0.000222981
Ly75	1.06539	4.01858	1.43483e-05	0.000228721
Crybb3	4.62978	3.17396	1.44156e-05	0.000229268
6430548M08Rik	1.56314	4.60952	1.44175e-05	0.000229268
Acer2	1.08509	4.87856	1.45936e-05	0.000231547
Rasa4	1.45993	2.15265	1.46088e-05	0.000231547
Gramd1b	1.17438	3.34827	1.46136e-05	0.000231547
Bst1	2.03587	1.8829	1.47165e-05	0.000232896
Panx1	2.52578	0.87679	1.49978e-05	0.000237063
Plppr3	1.55825	2.51591	1.52273e-05	0.000240401
Ercc6l	1.8508	1.48135	1.52635e-05	0.000240684
Thbd	1.52689	3.1826	1.56367e-05	0.000246274
Mthfd1l	1.6564	2.9369	1.58353e-05	0.000249102
Tagap	2.30524	0.942856	1.60964e-05	0.000252908
Cyp2e1	-0.99472	12.2623	1.61877e-05	0.000253887
Tubb6	1.07991	3.87429	1.62034e-05	0.000253887
Cpne8	1.40838	2.98281	1.62166e-05	0.000253887
Bmp2k	1.0577	3.96735	1.62783e-05	0.000254549
Jdp2	1.62053	2.31717	1.63961e-05	0.000256087
Plagl2	1.04343	3.70721	1.64596e-05	0.000256774
Ddc	-1.00926	7.17511	1.7006e-05	0.000264984
P2ry13	1.65072	2.66681	1.70599e-05	0.000265509
Satb1	1.71137	2.18834	1.7342e-05	0.000269581
Galnt6	1.95905	1.9563	1.74285e-05	0.000270605
Orai2	1.953	1.68855	1.76245e-05	0.000273325
Bsn	2.8253	0.58803	1.80672e-05	0.000279861
Lst1	1.66409	2.15266	1.83286e-05	0.000283575
Cdc42ep3	1.79627	2.12203	1.86465e-05	0.000288155
Tspan32	3.49025	-0.127833	1.87876e-05	0.000289661
Pilrb1	1.98021	1.80367	1.8788e-05	0.000289661
Notum	-0.877922	5.50905	1.89667e-05	0.000291939
Plekhm3	1.17712	3.11852	1.89801e-05	0.000291939
Samd9l	0.867874	4.77248	1.92481e-05	0.000295715
Cd200r3	6.29635	-0.545405	1.95267e-05	0.000299645
Dram1	2.12162	1.95554	1.96011e-05	0.000300153
Reep5	1.12272	3.96968	1.96055e-05	0.000300153
Slfn9	1.22657	3.05693	2.01893e-05	0.000308732
Mirt1	3.15938	0.35982	2.02189e-05	0.000308826
Igfbp1	1.44716	7.00135	2.04849e-05	0.000312258
Tspan13	1.53869	2.08137	2.04911e-05	0.000312258
Brca1	1.2055	2.90509	2.06127e-05	0.000313747
Gas7	1.18602	3.62616	2.12708e-05	0.00032339
H2-Ea	1.25935	4.7409	2.21725e-05	0.00033671
Zyx	1.21825	5.83712	2.25211e-05	0.00034161
Tmem268	1.41284	3.74794	2.31133e-05	0.000349791
Tpd52	1.03338	4.50838	2.31137e-05	0.000349791
Pole	1.25065	2.95729	2.31852e-05	0.00035047
Topbp1	0.830086	4.88395	2.34092e-05	0.00035345
Tsc22d4	1.19441	4.14404	2.34828e-05	0.000354154
Dnmt1	0.886736	5.39327	2.47022e-05	0.000372118
Igsf8	1.12946	3.96146	2.5159e-05	0.000378565
Slc3a1	1.3324	6.35581	2.5325e-05	0.000380628
Cebpb	0.90753	7.04093	2.57146e-05	0.000385618
Camk2d	1.09312	3.425	2.57157e-05	0.000385618
Kcnk13	2.09907	0.994109	2.57791e-05	0.000386129
Gng2	1.41396	2.20635	2.61525e-05	0.000391276
Oxct1	1.30396	3.30961	2.64656e-05	0.00039551
Il2rg	2.09492	1.8751	2.67642e-05	0.000399519
Gabarapl1	-0.975648	8.52822	2.70586e-05	0.000403455
Fos	2.15158	2.07841	2.72226e-05	0.000405441
Lrg1	2.19232	9.28355	2.7612e-05	0.000410775
Lpcat4	2.24902	1.40192	2.78147e-05	0.000413323
Fam83d	2.56673	0.726199	2.80514e-05	0.00041637
Gm15987	6.35939	-0.464128	2.81024e-05	0.000416656
Apobec3	1.57008	2.17667	2.82092e-05	0.000417769
Rnf144a	1.18196	3.64851	2.84072e-05	0.000420229
Slc7a6	2.05826	1.15105	2.8552e-05	0.000421897
Tuba1b	1.02009	3.92332	2.96029e-05	0.000436933
Tmem229b	1.479	2.86489	2.97573e-05	0.00043872
Lta4h	1.0221	5.18527	3.00665e-05	0.00044238
Ptafr	1.74323	2.62285	3.00728e-05	0.00044238
Adam15	1.60325	3.41118	3.02253e-05	0.000444126
Otulinl	1.51716	2.45915	3.08517e-05	0.000452824
Sugct	-0.864627	5.15439	3.15371e-05	0.000462369
Chek1	2.10119	0.891557	3.2298e-05	0.000472996
Rhof	2.71939	0.304417	3.24127e-05	0.000474148
Sord	-0.957511	9.00518	3.25906e-05	0.000476222
Cdkn1a	1.4759	5.40425	3.33043e-05	0.00048611
Pla2g4a	1.61939	2.34582	3.43967e-05	0.000501498
Col6a5	1.61137	3.86778	3.46948e-05	0.000505283
Wee1	1.39389	2.27364	3.4822e-05	0.000506576
Stmn1	1.71479	2.08518	3.48691e-05	0.0005067
Ttc39a	1.5748	1.9388	3.50996e-05	0.000509486
Adam23	0.842454	5.52581	3.54601e-05	0.000514152
Mfsd10	1.37248	2.79738	3.55712e-05	0.00051502
Hk1	1.61052	4.00638	3.55983e-05	0.00051502
Traip	2.35054	0.84876	3.61462e-05	0.000522372
Ptger1	1.10875	3.48721	3.61957e-05	0.000522407
Rnf38	0.926956	4.45662	3.62281e-05	0.000522407
Abcc5	1.14652	3.48484	3.62827e-05	0.000522621
Ifi204	1.40569	2.46109	3.63716e-05	0.000523329
Nrg1	2.49398	1.24124	3.64972e-05	0.000524041
Pmaip1	2.21247	1.09691	3.65008e-05	0.000524041
Adgrg1	1.27174	2.85769	3.72131e-05	0.000533686
Tnfrsf10b	3.06512	-0.0318106	3.76636e-05	0.00053891
Itga6	1.16901	2.9278	3.76727e-05	0.00053891
Tmsb10	1.21883	3.00891	3.77003e-05	0.00053891
Naaa	1.19943	3.14985	3.77462e-05	0.00053898
Ms4a8a	2.992	1.30329	3.88437e-05	0.000554021
Rad51	1.88183	1.45485	3.88839e-05	0.000554021
Card11	2.71944	0.30751	3.90482e-05	0.000555761
Zwilch	1.54511	1.70733	4.01088e-05	0.000570238
Clec1b	1.12762	3.14355	4.07199e-05	0.000578301
Vwf	1.03821	5.15892	4.09696e-05	0.00058122
Fcer1g	2.08902	3.26441	4.12985e-05	0.000585255
Msr1	1.17327	5.13306	4.20876e-05	0.000595795
Arhgef39	2.22898	1.63495	4.21975e-05	0.000596083
Dbf4	1.29183	2.55058	4.21985e-05	0.000596083
Galnt7	1.89252	1.99561	4.3467e-05	0.000612786
Pip4k2a	0.97208	3.93254	4.34742e-05	0.000612786
Rab3b	2.8236	0.110305	4.35346e-05	0.00061298
Tlr13	2.31221	3.1562	4.37999e-05	0.000616056
Tlr7	1.42438	2.20728	4.46233e-05	0.000626967
Nfkbid	2.12005	1.10156	4.52194e-05	0.000634664
Esco2	1.93665	2.05199	4.5494e-05	0.000637838
Adcy4	1.19798	3.28535	4.59076e-05	0.000642951
Hip1	0.949288	4.86775	4.63199e-05	0.000647646
Cenpt	1.62568	1.58679	4.63413e-05	0.000647646
Hsd3b2	-1.06684	4.10713	4.66046e-05	0.000650634
Akr1c14	-0.933945	7.80035	4.71337e-05	0.000657323
Cd163	1.20907	5.97879	4.78217e-05	0.000666211
H2-DMa	1.59122	2.43679	4.78742e-05	0.000666236
Esyt1	1.0035	5.42718	4.87419e-05	0.000677594
Tmem273	2.18395	1.15825	4.88197e-05	0.000677959
Lrrc8b	1.55891	2.29498	4.89117e-05	0.000678521
Trim16	2.46282	0.831578	4.897e-05	0.000678614
Igfbp3	-0.945407	4.32595	4.91221e-05	0.000680005
Prr33	2.37494	0.430075	4.91849e-05	0.000680158
Axl	0.956379	6.04731	4.95463e-05	0.000684437
Cmbl	-0.817328	6.61188	4.96467e-05	0.000685103
[truncated: 12,198 more rows]
