# Supplementary material for: Serum amyloid alpha 1-2 are not required for liver inflammation in the 4T1 murine breast cancer model
Source: Front Immunol. 2023 Feb 3;14:1097788. doi: 10.3389/fimmu.2023.1097788 (PMC9935569; doi:10.3389/fimmu.2023.1097788)
Supplement: Supplementary file 4 [file Table_3.xlsx]

## Sheet: liver transcriptome (Mizuno) 
Sheet1: ImmuCellAI analyses of RNA-seq data from the livers of sham-operated (n = 4) and 4T1-bearing (n = 4) mice
	The abundance of layer1 cells							The abundance of layer2 cells																				The abundance of layer3 cells
%	B_cell	Dendritic_cells	Granulocytes	Macrophage	Monocytes	NK	T_cell	CD4_T_cell	CD8_T_cell	NKT	Tgd	B1_cell	Follicular_B	Germinal_center_B	Marginal_Zone_B	Memory_B	Plasma_cell	cDC1	cDC2	MoDC	pDC	Basophil	Eosinophil	mast_cell	Neutrophils	M1_macrophage	M2_macrophage	CD4_Tm	Naive_CD4_T	T_helper_cell	Treg	CD8_Tc	CD8_Tcm	CD8_Tem	CD8_Tex	Naive_CD8_T
sham_1	12.05	22.36	13.09	21.47	8.33	17.8	4.91	0.66	1.27	0.06	2.93	2.74	1.6	0	2	4.47	1.25	7.35	3.88	5.64	5.5	0.21	0.66	9.38	2.84	12.06	9.41	0.02	0.29	0.34	0.01	0.09	0.43	0.32	0.09	0.33
sham_2	13.55	22.82	12.42	19.66	4.53	18.93	8.08	1.03	2.32	0	4.73	5.09	2.64	1.54	1.38	2.32	0.57	6.41	3.49	6.71	6.21	0.38	0.38	8.99	2.68	10.96	8.7	0.01	0.47	0.48	0.08	0.16	0.75	0.56	0.26	0.59
sham_3	8.45	20.47	12.36	21.06	10.36	22.13	5.18	0.72	1.35	0	3.12	4.22	1.44	0.02	1.1	1.67	0	6.63	3.25	4.89	5.7	0.73	0.94	7.14	3.55	12.01	9.05	0	0.35	0.35	0.01	0.12	0.41	0.35	0.14	0.33
sham_4	10.85	23.08	13.37	21.79	9.11	18.77	3.02	0.32	0.75	0	1.95	4.62	1.01	1.59	0.65	2.25	0.72	7.32	3.21	6.27	6.29	1.11	3.02	6.82	2.43	12.09	9.7	0	0.13	0.17	0.02	0.09	0.24	0.18	0.05	0.19
4T1_1	11.12	5.74	27.51	23.25	8.93	19.34	4.11	0	0.87	0	3.24	0	2.38	4.33	0	3.61	0.79	1.68	0.51	2.31	1.24	3.3	5.24	5.3	13.68	15.51	7.74	0	0	0	0	0.07	0.29	0.19	0.02	0.3
4T1_2	10.86	6.73	27.88	24.01	8.77	19.11	2.65	0	0.61	0	2.04	0	1.64	3.67	0	4.61	0.94	2.03	0.85	2.45	1.4	3.83	4.94	5.19	13.92	16.17	7.84	0	0	0	0	0.04	0.21	0.13	0.02	0.21
4T1_3	9.34	9.09	27.62	22.56	8.73	19.14	3.52	0.15	0.86	0	2.5	3.27	2.98	0.93	0	0.52	1.63	2.59	1.22	3.43	1.85	3.63	4.93	4.96	14.1	15.42	7.14	0.03	0.05	0.07	0	0.07	0.3	0.21	0	0.28
4T1_4	11.85	7.15	27.49	22.94	9.86	18.19	2.5	0	0.58	0	1.92	1.98	5.27	2.63	0	0	1.98	2.11	0.55	2.85	1.64	3.56	5.38	5.48	13.07	15.83	7.11	0	0	0	0	0.05	0.19	0.13	0.01	0.2

## Sheet: liver transcriptome (WT & KO)
Sheet2: ImmuCellAI analyses of RNA-seq data from the livers of sham-operated (n = 2) and 4T1-bearing (n = 3) WT / KO mice
	The abundance of layer1 cells							The abundance of layer2 cells																				The abundance of layer3 cells
%	B_cell	Dendritic_cells	Granulocytes	Macrophage	Monocytes	NK	T_cell	CD4_T_cell	CD8_T_cell	NKT	Tgd	B1_cell	Follicular_B	Germinal_center_B	Marginal_Zone_B	Memory_B	Plasma_cell	cDC1	cDC2	MoDC	pDC	Basophil	Eosinophil	mast_cell	Neutrophils	M1_macrophage	M2_macrophage	CD4_Tm	Naive_CD4_T	T_helper_cell	Treg	CD8_Tc	CD8_Tcm	CD8_Tem	CD8_Tex	Naive_CD8_T
WT_sham_liver_1	8.96	8.96	17	20.02	8.61	26.13	10.33	1.52	3.39	0.66	4.76	1.85	2.98	0.85	2.42	0.73	0.13	3.11	1.46	2.22	2.17	3.61	0.62	8.47	4.31	11.05	8.97	0.06	0.68	0.68	0.1	0.01	1.4	0.8	0.25	0.93
WT_sham_liver_2	7.45	9.46	20.74	20.23	10.2	21.55	10.37	2.23	3.03	1.02	4.09	0.74	2.29	1.45	2.37	0.43	0.16	3.41	1.65	2.25	2.16	4.46	0.65	12.07	3.56	11.12	9.11	0	1.11	1.1	0.02	0.16	1.1	0.87	0.13	0.77
WT_4T1_liver_1	11.97	2.69	30.26	17.41	8.18	17.41	12.09	0.77	2.8	0	8.52	2.14	0.39	6.32	0	0.29	2.82	0.88	0.23	0.99	0.59	5.31	7.79	2.15	15.01	11.43	5.98	0.18	0.29	0.28	0.02	0.23	1.06	0.63	0.06	0.82
WT_4T1_liver_2	15.58	2.83	31.74	16.7	8.38	17.23	7.55	0.37	2.33	0	4.85	2.37	3.99	3.9	1.73	0.54	3.06	0.94	0.27	0.99	0.63	5.32	8.87	2.39	15.16	10.93	5.77	0.08	0.14	0.14	0.02	0.16	0.96	0.46	0.05	0.7
WT_4T1_liver_3	12.97	3.55	29.94	17.91	6.1	18.9	10.64	0.48	3.14	0	7.02	0.38	2.89	5.95	0	1.57	2.17	1.09	0.14	1.52	0.8	4.75	8.48	2.36	14.35	12.6	5.31	0.14	0.17	0.15	0.01	0.2	1.2	0.77	0.08	0.89
KO_sham_liver_1	6.58	11.3	21.25	16.02	8.38	25.58	10.91	2.38	2.32	1.21	5.01	0.93	2.7	0.48	2.47	0	0	3.9	1.79	2.83	2.78	6.47	0.21	10.73	3.84	8.54	7.48	0	1.01	1.34	0.02	0.1	0.87	0.59	0.12	0.64
KO_sham_liver_2	8.14	8.66	22.16	19.85	8.19	22.85	10.16	0.42	3.06	0	6.68	2.74	0.59	1.93	1.95	0	0.93	3.31	1.18	1.98	2.19	4.18	3.61	8.62	5.74	10.17	9.68	0	0.18	0.19	0.04	0.13	1.21	0.74	0.15	0.83
KO_4T1_liver_1	9.15	3.88	31.38	17.43	8.63	23.74	5.79	0.71	0.91	0.63	3.54	0.28	2.03	3.56	2.03	0	1.25	1.32	0.41	1.25	0.9	6.14	4.65	3.56	17.04	11.92	5.51	0.03	0.33	0.33	0.02	0.05	0.36	0.22	0.01	0.27
KO_4T1_liver_2	10.86	4.3	30.2	16.9	7.96	19.69	10.1	0	2.95	0	7.15	0.77	1.12	6.01	0.86	0	2.1	1.39	0.42	1.48	1	5.52	8.31	2.24	14.12	11.42	5.48	0	0	0	0	0.26	1.19	0.59	0.03	0.88
KO_4T1_liver_3	11.59	0.88	30.5	19.85	5.62	19.2	12.35	0.17	3.67	0.51	8.01	0	3.92	5.13	0.11	0	2.43	0.31	0.06	0.34	0.17	5.09	7.47	2.29	15.66	13.4	6.45	0.04	0.05	0.06	0.01	0.25	1.51	0.66	0.03	1.22

## Sheet: BM transcriptome (WT & KO)
Sheet3: ImmuCellAI analyses of RNA-seq data from the BM of sham-operated (n = 2) and 4T1-bearing (n = 3) WT / KO mice
	The abundance of layer1 cells							The abundance of layer2 cells																				The abundance of layer3 cells
%	B_cell	Dendritic_cells	Granulocytes	Macrophage	Monocytes	NK	T_cell	CD4_T_cell	CD8_T_cell	NKT	Tgd	B1_cell	Follicular_B	Germinal_center_B	Marginal_Zone_B	Memory_B	Plasma_cell	cDC1	cDC2	MoDC	pDC	Basophil	Eosinophil	mast_cell	Neutrophils	M1_macrophage	M2_macrophage	CD4_Tm	Naive_CD4_T	T_helper_cell	Treg	CD8_Tc	CD8_Tcm	CD8_Tem	CD8_Tex	Naive_CD8_T
WT_sham_BM_1	29.23	23.15	24.21	2.33	2.27	18.34	0.48	0.06	0.17	0	0.26	5.72	7.5	7.29	2.21	3.51	2.99	3.55	0.54	12.19	6.87	3.93	6.65	5.21	8.41	2.15	0.18	0	0.02	0.03	0.01	0.02	0.04	0.04	0.03	0.04
WT_sham_BM_2	27.24	21.87	24.29	1.32	4.11	19.55	1.63	0.26	0.54	0	0.84	5.94	6.88	8.41	1.36	2.64	2.02	3.98	1.91	10.24	5.74	3.17	7.03	5.57	8.52	1.18	0.14	0	0.08	0.13	0.04	0.08	0.14	0.11	0.08	0.13
WT_4T1_BM_1	20.25	20.36	26.13	10.69	7.51	13.34	1.73	0.23	0.56	0.07	0.86	6.66	4.63	5.56	0	0.44	2.96	3.4	1.94	11.06	3.96	3.05	7.47	5.01	10.6	5.81	4.88	0	0.08	0.1	0.05	0.04	0.16	0.11	0.09	0.16
WT_4T1_BM_2	20.64	20.59	27.09	8.78	7.64	13.76	1.52	0.21	0.51	0	0.8	6.09	4.72	5.34	0	1.5	3	3.67	1.72	11.48	3.72	3.65	7.48	5.47	10.49	5.25	3.53	0	0.07	0.1	0.04	0.01	0.16	0.11	0.08	0.15
WT_4T1_BM_3	22.05	19.78	27.3	8	7.84	14.81	0.22	0.03	0.07	0	0.12	6.64	4.48	6.25	0.69	0.74	3.25	4.01	1.63	11.23	2.91	3.44	7.47	5.51	10.88	4.48	3.52	0	0.01	0.01	0.01	0	0.02	0.02	0.01	0.02
KO_sham_BM_1	27.65	23.54	24.8	0.68	4.58	17.69	1.05	0.16	0.38	0	0.51	6.67	5.42	8.18	0.27	3.02	4.09	5.19	1.13	9.18	8.05	3.69	7.14	5.42	8.55	0.6	0.08	0	0.05	0.08	0.02	0.05	0.09	0.08	0.06	0.09
KO_sham_BM_2	27.85	23.52	24.79	2.16	2.37	18.2	1.11	0.14	0.42	0.02	0.54	6.19	5.76	8.45	1.13	2.95	3.38	3.58	1.79	10.05	8.1	3.43	7.62	5.31	8.42	2.07	0.09	0	0.04	0.07	0.02	0.06	0.11	0.08	0.07	0.1
KO_4T1_BM_1	17.47	19.09	28.12	10.11	10.38	14.73	0.11	0.01	0.05	0	0.05	3.49	5.19	5.46	0	0.66	2.67	4.01	2.25	10.04	2.79	3.2	8.12	5.92	10.88	5.34	4.77	0	0	0	0	0	0.01	0.01	0.01	0.01
KO_4T1_BM_2	19.01	18.57	26.94	9.67	8.05	15.39	2.38	0.23	0.91	0.06	1.19	5.47	4.43	5.56	0	0	3.55	3.83	1.21	10.08	3.46	3.1	8.07	5.56	10.22	5.09	4.58	0.01	0.08	0.1	0.04	0.02	0.27	0.18	0.14	0.3
KO_4T1_BM_3	15.49	18.04	27.79	12.62	9.64	15.44	0.98	0.1	0.26	0.02	0.6	1.22	5.22	5.94	0	0.9	2.21	4.07	2.35	9.3	2.32	3.91	6.25	5.91	11.72	6.44	6.18	0	0.04	0.04	0.02	0.02	0.08	0.04	0.04	0.08
