# Supplementary material for: Serum amyloid alpha 1-2 are not required for liver inflammation in the 4T1 murine breast cancer model
Source: Front Immunol. 2023 Feb 3;14:1097788. doi: 10.3389/fimmu.2023.1097788 (PMC9935569; doi:10.3389/fimmu.2023.1097788)
Supplement: Supplementary file 5 [file Table_4.xlsx]

## Sheet: RPKM scores
Sheet1: RPKM scores from the BM of sham-operated (n = 2) and 4T1-bearing mice (n = 3) in WT and Saa1-2 KO
Symbol	WT sham-1	WT sham-2	WT 4T1-1	WT 4T1-2	WT 4T1-3	KO sham-1	KO sham-2	KO 4T1-1	KO 4T1-2	KO 4T1-3
Zc3h14	21.0467	17.5734	17.4167	16.7549	16.99	18.6321	18.2148	14.3832	12.7451	16.0483
Troap	12.6494	14.6212	10.7345	10.9214	13.7629	13.8984	13.9992	9.81592	12.2063	12.6385
Clca2	0	0	0	0.0247234	0.0248259	0	0	0	0.0624834	0
1810013L24Rik	25.1933	22.9238	30.5526	28.2432	26.3675	24.9091	25.0688	30.5441	27.0347	28.2767
Srsf7	58.0679	47.903	44.5175	40.0416	40.4237	50.7944	51.7123	41.1455	34.7751	37.2763
Fignl2	0.655421	0.915934	3.36188	2.17907	2.47044	0.831582	0.67418	2.84849	2.87201	4.81761
Sema6a	2.58964	1.2468	1.84483	1.9016	1.40698	1.5787	1.15937	1.45146	1.69832	2.11537
Anapc15	14.7609	15.5218	17.5981	16.5749	19.1164	17.7411	17.7139	15.4316	18.3118	17.4133
Misp3	0.1086	0.408601	0	0	0	0.214339	0.142174	0.136242	0	0
Nmb	2.70449	2.89197	5.44176	4.13196	3.86294	3.09026	4.09964	4.28572	2.88074	2.94505
Tcerg1	28.9618	25.2438	22.505	19.7671	22.1752	25.3572	25.8811	18.3431	17.7011	18.7014
Zfp712	1.31499	1.00818	1.15363	0.769902	0.673338	1.27318	1.0719	1.08942	0.659051	0.783525
Fam129c	123.502	78.5698	104.195	125.531	110.015	109.461	119.133	46.4016	67.9182	30.0783
Atp5g3	132.921	115.275	110.351	107.721	119.655	114.253	128.774	112.307	111.341	137.633
Pifo	0.0874005	0.0657677	0.180613	0.262459	0	0	0.228842	0.109646	0.110552	0.0951747
Vsx1	0	0	0	0.0276337	0	0	0	0	0	0
Fyco1	9.52284	8.95726	7.70759	7.55243	7.05606	9.301	8.96656	7.16801	7.41251	6.23523
Tlr3	0.570635	0.313789	0.476222	0.659072	0.463262	0.281559	0.287327	0.550675	0.305372	0.788691
Olfr1444	0	0	0.106016	0	0	0	0	0	0	0
Ifi44	4.09987	3.60361	4.48539	2.51752	2.3548	2.9919	4.60061	1.98821	2.52757	1.68828
Trafd1	22.6166	24.8691	30.4894	27.4791	26.4832	25.0991	24.5244	27.6567	28.1259	25.2918
Erfl	0.565798	0.464461	0.690904	0.360407	1.0857	0.558344	0.875394	0.838867	0.780733	0.672137
Krt80	3.05104	3.48005	8.1301	8.67989	4.61618	2.59883	2.39657	6.44651	4.95606	4.82626
Armc8	9.9504	8.24277	9.1998	9.58703	8.99265	9.09772	9.27255	9.20941	9.77512	8.18126
Ppil4	24.5911	19.2467	21.0158	16.8528	17.4012	19.501	21.2842	16.2998	17.0367	16.8893
C530005A16Rik	0.970447	1.24751	1.46229	1.57853	1.30057	1.27688	1.05872	1.47109	1.22751	1.45306
Katnbl1	7.619	7.01867	4.80107	4.85633	4.29265	6.20371	6.39618	5.6578	5.31558	5.54354
Spag9	19.9907	17.5121	19.0247	18.8067	17.953	17.935	18.136	17.0178	16.4137	16.4085
Taz	17.0347	17.0642	17.4345	19.3106	18.0403	17.8178	18.3615	18.2694	19.168	17.3211
Gfpt1	9.74283	9.08708	10.9301	10.8728	10.7119	10.3146	9.18434	12.4204	10.848	13.3734
Abcc5	22.002	22.8366	17.5923	21.8327	17.5928	20.0963	21.1244	20.4025	20.6916	16.8094
Kcnmb4	0	0	0	0	0	0	0.256621	0	0	0
Gm4013	1.42068	2.13808	0.978611	0.474025	0.713983	0.934641	1.54991	0.594094	1.4975	1.28921
Hpcal1	23.9402	22.7648	46.5189	46.1392	45.612	25.4466	23.5451	50.878	47.6824	45.849
Tbc1d31	10.0468	10.503	8.13043	8.08749	9.50982	9.61396	11.4052	7.78565	8.35353	7.67614
Tmem176b	19.5174	22.6448	27.1203	28.15	22.6616	22.2964	22.4046	22.9774	25.2954	23.0333
Cyp3a13	0.200001	0.225747	0.929929	0.800789	0.636585	0.328943	0.218193	0.627267	0.843262	1.23415
Akap7	10.4864	9.93665	2.31519	2.15317	1.53148	9.96497	9.26954	1.4992	1.17147	2.21226
Ablim1	7.62696	6.46422	4.25814	4.36918	4.02557	7.11407	6.45901	2.21366	3.20107	1.70658
Ulk1	20.7996	25.4459	23.9116	25.661	20.5265	24.9625	23.3717	20.3583	19.9768	19.5433
Cyp4b1	5.24102	5.02641	0.637093	1.18296	0.516461	6.43961	6.12136	0.580148	0.649932	0.671436
Golga3	11.2554	9.83386	11.944	12.4967	11.6312	11.2152	10.9438	12.09	12.59	12.2301
Wdyhv1	9.05038	8.20966	9.15916	8.19057	8.1622	11.2557	9.98183	8.24329	10.0364	6.81778
Traf1	0.873731	1.10223	0.849678	0.87459	0.413277	0.507188	0.672853	0.709255	1.23519	0.335806
Rxra	8.00113	8.90907	10.9112	11.9413	8.7848	8.2336	9.24795	10.7385	12.5367	6.1029
Dapk3	13.1226	13.6537	15.3444	15.4599	16.0667	12.9497	13.2911	14.498	16.1888	15.7012
Ap3m2	3.89228	3.27095	4.5501	4.52176	3.08411	3.47653	4.35172	3.885	3.23429	2.87723
Sirt2	18.0822	17.0679	22.1797	21.9634	23.1704	20.5571	16.9583	20.7611	22.6713	22.5118
Inhbc	0	0	0	0	0	0	0	0	0	0.0542824
Slit3	2.18846	2.893	2.87237	2.1314	1.84298	3.03515	1.93583	2.05293	2.02001	2.03961
Dcakd	8.90756	10.638	12.7071	14.6112	13.401	10.3781	9.85574	11.8236	12.8663	11.5147
Vps35l	16.2194	15.9969	18.2382	19.1847	19.2365	17.1742	18.5299	19.3113	18.2517	16.8524
Cyhr1	8.69076	8.27981	7.44928	7.88232	6.62367	8.96406	9.28013	6.50376	8.46927	5.7112
Taf10	73.3873	68.735	67.4918	64.8631	74.2869	68.1831	72.7379	68.2337	65.1763	76.5145
Hagh	95.4945	111.876	12.9808	13.1154	12.6275	103.516	101.507	14.2136	14.721	12.5055
Ogfod3	4.43767	4.77041	3.19328	3.2522	4.22148	3.9882	4.46094	2.38593	3.90916	3.538
Syn1	1.10365	1.19958	1.90057	1.53435	1.20175	0.937841	1.0435	0.846117	1.78376	0.767826
Glyatl3	0.11283	0.0849029	0.233163	0	0	0.445373	0.147712	0	0	0.122866
Ccl27a	0	0.0228695	0.0314025	0	0	0	0.0397878	0	0.115327	0
Sqor	19.4186	16.9771	38.3839	38.0303	37.9993	20.9217	20.571	42.2497	37.9709	43.4155
Fundc2	11.901	10.41	5.9923	6.37964	6.31499	10.7904	9.68823	6.21458	5.38714	5.5917
Rab5if	71.2017	74.1908	102.163	107.987	110.698	75.7255	74.5467	118.276	110.116	118.09
H1f5	1230.51	1323.43	546.435	543.65	634.434	1075.72	1320.7	520.899	516.1	588.184
Ankrd2	0	0.200145	0.274821	0	0.178228	0	0	0.667353	0.336432	0.193091
Pop4	6.81551	4.39593	9.64101	9.25871	9.13397	6.96592	7.54169	9.36456	8.62086	12.3696
Carnmt1	3.62203	2.61934	1.65252	1.03588	1.60754	2.08888	2.46327	1.18024	1.90398	1.33181
Clcc1	9.24809	8.95619	7.91587	6.87441	8.08546	9.07225	8.88338	6.83076	6.71412	8.07444
Ilf3	20.0863	18.5882	17.3617	17.1675	17.8793	20.241	19.1911	14.659	15.1709	15.4373
Tpd52l2	15.8054	15.6075	16.8325	15.3889	16.7811	15.5705	17.3019	15.1927	15.5911	16.4476
Arhgap25	21.9506	20.1688	37.8405	37.954	32.7929	24.1012	25.6211	33.0162	34.1364	28.3063
Banf1	47.4985	48.7391	41.7541	40.7763	45.2036	49.2043	52.6902	39.7596	44.9314	42.4967
Tbc1d23	13.2325	11.7611	22.3416	21.3319	20.5529	13.2474	14.3106	22.0739	17.7079	23.7026
4930473A02Rik	2.51669	1.57814	1.51688	1.04965	2.67013	2.41454	1.18977	1.05242	1.23796	1.59865
Pard3	0.403218	0.736867	0.583275	0.472805	0.358968	0.557068	0.618368	0.317962	0.524598	0.589627
Rorc	0.11534	0.0867918	0	0	0.0869488	0.227641	0.264246	0	0.0729461	0.0627997
1700123J17Rik	0	0	0.110206	0.427058	0.16081	0	0	0.133808	0.134913	0.0580736
Evi5l	4.51296	3.9597	3.20698	3.01755	2.90455	3.69659	4.46032	2.73012	3.65518	2.13669
Pex5l	0	0.0133863	0	0	0.0178807	0	0	0	0	0
Mtmr1	10.4199	8.96767	11.3896	11.0339	10.3688	9.33852	9.31201	11.2456	10.1547	11.7771
Mtor	15.3108	15.3673	15.0621	15.257	15.7119	17.0543	16.3385	13.9458	14.9597	14.3016
Zfp758	5.89545	4.26179	4.34616	2.91747	2.79639	4.02015	3.72895	3.15785	2.59741	3.02959
Plekhh2	1.34462	1.47465	0.724223	1.00229	0.675757	1.29867	1.16106	0.57425	0.343777	0.934609
Adgrl3	0.0892011	0.0950904	0.0537641	0.0892888	0.104602	0.124703	0.233556	0.0279763	0.0282074	0.0485678
Golga5	15.9528	12.5151	14.4492	15.357	13.6465	15.7762	14.5749	12.7745	12.8799	15.339
Plekhb1	1.53066	1.12067	1.2396	0.786789	0.914794	0.898135	1.35397	0.622788	0.680259	1.08118
Nufip1	3.27178	3.24532	3.7135	3.22537	2.86504	3.10638	2.85551	3.38935	2.88436	3.13095
Smap1	31.4191	35.0736	12.2157	13.1636	12.0786	33.6901	30.6585	10.7683	11.4718	12.5215
Tepp	0	0.0837516	0.230001	0	0.111871	0	0.291418	0	0	0
Acox2	0	0.0564081	0.968184	0.337661	0.941835	0	0.0981372	0.705317	0.948189	2.08157
Hars2	8.79575	7.09469	6.44267	7.68877	6.38844	7.34222	8.43908	7.48231	6.32485	6.16674
Gpa33	0	0	0	0.0357365	0	0	0	0.0447885	0	0
Sdhb	51.9432	47.4671	57.2546	50.7149	51.7509	48.4662	55.214	51.1923	45.4951	55.5694
Gmpr	11.8773	10.9964	5.46144	5.66435	5.93784	11.4753	10.746	6.70906	7.00043	6.02671
Krt90	0.077743	0.0877508	0	0	0	0.153438	0.152666	0	0	0
Me1	0.220297	0.227935	0.0853583	0.110257	0.193749	0.43479	0.216302	0.172731	0.0348314	0.149933
Magt1	19.0057	17.2154	20.2815	19.9377	20.4006	18.4698	19.7828	21.6655	19.5643	22.4412
Mcam	1.70298	2.30665	12.634	10.262	13.6937	2.25193	1.87275	12.0922	12.5367	19.7685
Pbld1	0.224813	0.338338	0.929154	0.867989	0.258248	0.253545	0.420451	0.443198	0.487481	0.349729
Tab2	45.6212	40.7811	45.8196	43.8897	39.8027	43.1115	43.5149	40.1482	35.94	41.7974
Mettl27	7.78081	10.7384	0.456393	0.816258	0.81964	8.11419	8.40703	0.724635	0.644664	0.591994
Trmt1	12.4181	12.4681	11.159	10.3527	12.0221	11.4907	14.5071	10.989	9.21091	9.50034
Vps37c	11.769	13.0113	19.3994	20.2791	20.9875	13.3509	11.5217	22.0818	22.5261	20.6331
Sec23a	10.9338	10.8438	9.19151	9.5525	9.30287	12.0439	10.1077	9.62583	7.94623	9.37367
Rara	11.0101	12.4701	30.094	31.1766	25.5557	12.926	12.9576	27.1407	30.3512	23.4844
Med1	23.7003	20.6665	20.4114	19.8649	19.6211	23.2728	23.415	17.6182	17.9607	18.5154
Ap5b1	21.5685	22.3634	37.4775	46.5371	42.6336	24.9967	27.4978	47.2734	50.4395	45.472
Bag5	8.49344	7.57476	6.01309	5.74658	6.28419	8.57557	7.05248	5.91959	6.41611	5.65213
Pdcd2l	8.97515	9.08057	7.71499	7.54955	7.65664	9.3779	7.9978	9.65107	9.06297	7.88449
Ctcf	67.8655	64.9497	51.966	49.6983	49.956	69.2598	60.5802	42.4727	45.0721	44.274
Mnd1	8.67795	6.69965	9.66518	3.83559	5.21082	11.1216	5.45908	4.38297	5.13193	3.92721
Tktl1	0.358763	0.209972	0.494256	0.438919	0.280469	0.275362	0.365304	0.40007	0.201687	0.5209
Lix1	0	0.0716599	0.0655982	0.0317748	0.0319064	0.0313254	0	0.0796465	0.0401521	0
Ctnnbl1	16.1582	14.2215	17.7017	15.3076	17.8362	16.1233	14.1182	16.4702	16.15	17.7133
Snph	0	0	0	0	0	0	0	0	0	0.0225815
Raet1e	0.0609532	0	0.377879	0.183039	0.367595	0	0	0.152935	0.539693	0.464625
Ppm1m	35.0699	32.2978	59.0986	67.8272	65.4298	30.3817	32.02	68.233	75.2969	66.119
Prkar1a	66.7026	61.8642	64.732	71.1658	67.1911	67.788	71.4989	76.5547	79.6738	63.5166
Slc27a3	1.67168	1.93525	2.70161	2.57434	2.11109	1.86115	1.40287	2.36603	2.71088	1.91372
Impdh2	41.1187	42.9619	28.9	28.4592	31.6493	41.829	40.09	25.3944	22.6862	29.2647
Tiprl	7.3839	6.11815	6.77218	6.58145	6.17091	6.36556	7.05993	7.12963	5.69308	6.34673
Uaca	2.35801	2.88738	4.58488	4.4417	3.8999	3.04618	3.28344	3.17333	3.25376	3.26805
Calca	0.0651027	0	0	0	0	0	0	0	0	0
Phf3	28.0871	26.2523	23.1926	22.8856	20.6758	26.2901	25.0707	18.6477	19.9551	20.2721
9330020H09Rik	1.3505	1.68652	1.4251	1.0642	1.61736	1.44613	1.57993	1.08143	1.52651	0.876118
Gm13884	0.0927499	0	0	0	0	0	0.121424	0	0	0
Gm7443	0.107182	0	0.110746	0.214575	0.215464	0.21154	0	0	0.135573	0.350148
Ube2q2	12.3579	9.66291	9.45951	8.37773	9.32354	8.82576	9.65164	9.8554	8.33161	9.70622
Rfx3	3.58392	2.74403	3.43318	3.0122	2.53107	3.03146	3.57023	2.7003	2.37897	2.33252
Bri3	11.3853	12.5264	19.5174	19.7712	14.6515	11.746	11.6305	17.313	15.6013	16.5307
Fbxo27	1.29972	1.36225	1.7746	2.09089	1.77296	1.19098	1.64077	2.03817	2.34858	1.97136
Eps15l1	25.5224	27.4339	24.2364	22.435	24.4368	24.7743	25.5446	20.4993	20.8005	20.2025
Max	49.732	49.2453	72.2948	69.8274	65.4423	52.8392	48.3777	71.2731	68.311	63.9192
Ttc8	0.981589	1.44515	0.970131	1.11071	0.986625	1.17924	1.22918	0.588946	0.863723	0.975953
Vti1b	23.6831	21.9873	29.7938	35.0208	30.1422	22.6882	21.7437	33.0875	37.5429	32.7396
Cpsf3	17.9788	15.9147	19.8727	18.9033	20.8378	17.5357	15.4177	19.3203	16.1745	19.8816
Nlgn1	0.0119794	0.00450716	0.00618884	0	0.00602041	0	0.0156829	0.00751423	0	0
Casq2	0	0.115677	0	0.0384694	0.0386288	0.113776	0.050313	0	0.0486118	0
Pidd1	14.4444	18.29	7.58222	7.78093	7.60909	14.4545	13.6319	6.51334	7.04407	5.08515
Asb4	0.0850608	0.0426714	0.0878891	0.141907	0.0569981	0.19586	0.111358	0.0711408	0.107592	0.0617513
Orc4	7.54471	6.93891	7.28374	6.15994	6.43441	6.09162	6.70951	5.8081	4.45832	6.32783
Mapkbp1	2.79002	2.57902	2.50232	2.45252	2.39151	2.30603	2.54011	2.02547	2.36465	1.8661
Mospd1	12.2606	10.1329	10.3493	7.03076	9.48282	10.7046	10.5556	10.6887	7.78043	10.9072
Banf2	0.186554	0	0	0	0	0	0	0	0	0
Dclk1	0.134451	0.213587	0.231536	0.186921	0.210219	0.191649	0.185796	0.215526	0.141721	0.292821
Gpcpd1	58.2771	52.7051	32.5144	29.789	25.6783	50.8235	55.8607	24.6218	19.1774	31.054
Sinhcaf	3.21123	2.08574	2.89889	2.97754	2.98988	2.30164	2.21263	2.0355	1.71025	2.31898
Acbd5	10.7422	7.87117	10.2252	9.34132	7.88541	10.8284	9.33075	9.16655	8.65853	8.93384
Myo7a	7.93856	7.47439	7.39967	8.20562	8.81236	7.85954	6.84942	8.75691	8.27228	8.51778
Luc7l2	43.1978	38.5702	33.1118	31.7279	31.4549	38.0617	40.1927	29.4281	28.7736	33.9857
Dnah8	25.309	17.3776	34.1834	35.0563	34.2782	20.343	21.9828	30.5222	32.4231	28.6047
Evc	0.365493	0.412543	0.283234	0.228657	0.160723	0.495932	0.628014	0.229261	0.20226	0.373128
Shroom2	0.773049	0.850858	1.02527	0.739161	0.684237	0.694549	0.921411	0.694791	0.67134	0.942327
1500009C09Rik	0.103467	0	0.160361	0.103568	0	0	0.067727	0.129802	0	0
Kmt2e	45.1681	38.7677	44.4027	44.8714	40.0982	43.6181	38.0772	36.3687	37.5483	38.0099
Setd5	34.6673	31.1452	34.5118	32.921	33.9664	35.3559	32.8744	30.3682	29.7801	31.1035
Pcyox1	15.862	14.4406	22.8171	20.7258	22.9575	15.6983	13.4332	23.0095	23.3156	26.9217
Arpp21	0.97478	1.91428	1.31017	1.09473	0.931987	1.43118	1.52514	0.586589	0.801944	0.483278
Iyd	0.127344	0	0	0.127469	0	0.125666	0	0.0798782	0	0
Smim4	10.8314	9.40861	7.58622	7.71313	8.69496	8.68009	8.94577	7.38693	9.74668	7.67853
Smc6	31.4038	27.6745	21.9546	19.3937	19.5732	24.8601	27.1716	18.9666	17.4188	21.4023
Nsmf	4.25639	4.84215	6.57957	6.34054	5.18778	4.56413	4.38762	5.0875	5.68061	5.25543
Hmbs	295.781	330.736	15.64	17.284	19.5532	310.473	307.812	17.6531	15.1751	16.7272
Slc35b1	21.9614	21.7616	25.6124	26.4086	25.8624	21.6006	27.4225	26.4601	24.9367	30.1502
Synj2	1.95515	2.32453	2.6262	2.68771	2.201	2.05802	2.40602	2.63266	2.29169	2.2568
Suds3	31.8032	31.0313	28.4064	29.4733	29.8407	33.3908	32.9036	30.051	29.4247	27.2362
Ptk2b	46.2383	43.0434	62.3898	64.3486	60.0864	48.53	47.947	55.71	56.6272	46.6778
Gfm2	8.76743	8.75501	8.58417	8.40808	8.40597	8.14406	8.37384	7.79384	7.25372	7.44569
Rlim	25.8299	22.8238	27.1675	23.4301	25.7495	24.3399	23.2599	25.9766	23.227	30.1025
Ddt	9.70447	10.9537	11.5312	12.3044	11.38	10.2151	11.4342	10.1454	12.2751	12.1528
Epha3	0.0173355	0.0391342	0.0358238	0.0347051	0	0.0342142	0	0.0434958	0	0
Gatad2a	32.8573	35.0445	37.2894	36.6254	37.154	37.1647	32.7991	33.2003	37.5854	36.7911
Shc1	32.3117	33.8162	34.9211	33.6977	37.2771	36.6506	34.0353	35.6437	39.4614	35.908
Anks1b	0.0181133	0.01363	0.0374312	0.0362623	0.0273094	0	0.0355698	0.0227237	0.0114557	0.0591736
Cdk6	30.9384	29.5014	35.8537	30.6779	35.806	31.3914	32.6466	37.2152	32.3321	41.0541
Cdk5r2	0.0364276	0	0	0	0.0366145	0	0	0	0	0
Cdk5r1	4.47299	4.52343	5.72212	7.32016	6.68443	5.20812	5.48403	7.54137	8.80107	5.38629
Kdm1a	29.0683	25.5951	25.7159	22.9645	22.6106	27.7722	26.5257	21.9362	20.0187	21.2995
Scaf4	25.0511	26.0112	22.2027	22.351	20.286	27.2761	23.2352	19.0452	21.1899	19.0377
4930557J02Rik	0.0916282	0.068949	0	0.0917182	0.0920983	0.271263	0.239911	0	0	0.199557
Plcxd2	1.12771	0.969816	1.65071	1.51853	1.97013	1.13935	1.05454	1.54949	1.51134	2.0467
Morc2a	12.3989	12.1423	10.377	9.59199	10.5397	11.9734	13.032	9.04399	9.49955	9.31622
Atp6v1c2	0.246713	0.278473	0.382375	0.185217	0.309974	0.243463	0.403733	0.0773773	0.234049	0.268659
C5ar1	32.003	31.6958	106.409	107.843	102.935	34.3046	34.4709	111.503	96.6194	124.165
Map1a	3.29933	3.26671	0.897115	1.0843	0.814519	4.22691	3.15019	1.07886	1.12961	0.522263
Gja5	0.464624	0.582706	3.07247	2.44943	2.67751	0.764172	0.202755	2.64241	2.74259	3.40675
Runx2	9.10846	8.59565	10.3989	10.5121	9.46769	9.30664	8.9546	10.7334	8.89943	8.60202
Ackr3	0.254852	0.255697	0.614428	0.29762	0.213466	0.209579	0.500462	0.373006	0.268633	0.416282
Socs1	5.37007	2.87845	7.0688	8.0262	7.24612	4.35561	5.00785	6.55234	8.56046	4.32572
Sort1	43.6784	42.0656	69.2455	68.2212	72.7756	46.5395	44.4355	82.7911	73.5147	83.8748
Rangrf	3.52528	4.60325	3.21396	1.86816	2.91806	5.72984	7.46566	2.99173	1.83609	3.61303
Phyhd1	3.73565	4.00985	2.61108	2.69451	2.04306	2.76483	2.94871	2.06757	2.50157	2.21344
Slc4a9	0.0860015	0.0862866	0	0.0286953	0.0576284	0.056579	0.187649	0.0359638	0.0725215	0.0624342
Specc1	40.8482	49.3088	7.17191	8.01964	7.91607	45.8077	45.8507	8.65092	8.6994	8.64538
Gtf2a2	33.0069	24.5016	22.8899	22.5471	20.3989	26.7766	26.7637	20.331	15.7973	25.7429
Deaf1	14.5246	15.1332	10.5388	13.2401	10.4693	14.4043	12.598	10.7159	10.622	8.90906
Mtarc1	1.28759	1.62635	0.3326	0.276182	0.369769	1.58828	1.38464	0.288449	0.523496	0.45068
Set	54.5071	51.485	54.1206	51.0314	55.2018	54.4786	55.2237	50.4089	52.7135	58.387
Glra3	0	0	0	0.0149412	0	0	0	0	0	0
Dnhd1	0.742889	0.467539	1.66079	1.29119	1.03859	0.46652	0.760363	0.974338	0.956757	1.1252
Pgpep1l	0.206283	0.232838	0.532856	0.516215	0.207342	0	0.270057	0.258789	0.130463	0.449265
Notch3	3.20426	3.57993	3.26025	3.95417	3.2084	3.00515	2.84995	3.92778	4.6254	4.24839
Gtsf1l	0.783526	0.926502	0.115654	0.784295	0.900051	0.883661	0.586147	0.561689	0.424745	0.731331
Chml	4.68666	3.18731	4.49303	4.17538	3.91749	3.83026	4.11146	4.3642	3.30018	4.05126
Rnf212	3.91329	3.51927	0	0	0	3.01404	2.49907	0	0	0
Tceal8	11.1116	10.8446	4.79096	4.39046	4.78653	10.4705	9.3515	4.76888	4.33272	6.04997
Slco6b1	0	0.0299476	0	0	0	0	0	0	0	0.0866763
Ranbp3	33.2639	31.4919	26.9766	28.8245	27.6809	34.1002	32.398	23.1204	27.8588	23.6797
Parp6	9.43629	9.20358	13.1626	12.7152	12.8773	11.0311	10.5005	13.5683	11.0177	11.3427
Gng10	31.5729	28.4569	37.1662	34.1569	34.4752	27.6854	30.0505	39.9401	35.1527	37.829
Mrps18b	8.0266	8.00945	6.03982	6.1132	6.22622	7.66257	6.282	6.45768	5.62816	7.6955
D16Ertd472e	6.18825	5.42666	7.64969	7.82695	7.02362	5.75957	7.05469	7.80346	7.90835	5.53722
2310039H08Rik	8.28269	6.80793	5.52985	5.10205	4.48279	6.28737	8.67467	4.95565	6.28601	6.24423
Rps10	173.923	184.357	152.404	132.244	140.86	146.877	168.579	147.279	127.342	160.62
Arih1	30.4609	28.7036	33.0237	31.8698	31.448	30.694	29.7983	31.9154	29.7588	34.0705
Dancr	3.5454	3.30583	2.70764	3.39458	3.33118	2.66205	4.84328	2.03052	3.11967	2.51789
9530026P05Rik	0.197991	0.148985	0.613722	0.198185	0.398013	0	0	0.372577	0.250436	0.215602
Itgal	37.4773	39.9043	66.2856	71.8391	60.0855	42.639	42.7208	66.0782	63.3094	66.5742
Sirt6	7.75448	9.34317	9.68155	9.28679	10.5779	8.01672	7.13044	8.10685	9.69178	8.39398
Rgs12	17.722	20.2616	3.89136	4.15739	4.59916	17.5753	17.5792	3.02471	4.31854	2.39552
Hfe	2.01303	2.03353	2.87775	2.73267	2.93802	1.49668	1.55234	2.94053	2.79041	3.63345
Tdrd7	9.24606	8.90265	13.7396	13.7583	12.3913	8.80539	9.89187	13.1897	12.4183	12.0443
Ak2	32.5975	32.2098	42.5513	36.4978	47.1159	33.6236	31.5139	43.7071	47.9114	53.2294
Znhit1	16.9803	16.926	25.216	25.8266	28.224	17.1918	17.0332	28.8641	30.4971	24.6542
Prx	1.27339	1.70505	0.851354	0.881001	1.07287	1.57077	1.37288	1.10416	1.23171	1.10117
4930509K18Rik	0	0.0819008	0.0562296	0.108947	0	0.107406	0.0712443	0.0682716	0.0688353	0.0592607
Zxdb	0.788283	1.06771	0.959293	1.17482	0.739505	0.898904	0.779722	0.90102	0.886303	1.27806
Alas2	701.1	889.667	7.9713	9.66541	6.50366	834.597	754.035	8.55447	6.98823	5.63681
Fiz1	12.7076	13.1666	13.3995	12.3287	11.954	14.2444	13.3517	12.4266	12.7766	10.6801
Doxl1	0	0.029839	0	0	0	0.0391315	0	0	0	0
Serpinh1	10.3175	10.7056	12.3263	13.5551	10.492	12.0907	12.3465	10.4156	12.8466	11.2792
Myh3	0	0.0123699	0	0	0.016523	0	0	0.0206228	0	0
Grm5	0	0	0.0238798	0	0.0116149	0	0	0	0	0
Apol7e	0	0	0	0	0	0	0	0	0	0.0481643
Vill	0	0	0.139658	0.135296	0.169821	0	0	0.0423916	0.128225	0.331169
Wnk1	90.2048	93.339	63.8926	61.8645	59.64	93.662	85.5224	56.9975	55.3179	57.1375
Tex14	0.0604544	0.166801	0.104108	0.100856	0.222803	0.0994299	0.0527628	0.151684	0.0254894	0.0877757
Zbtb37	4.6827	4.20071	6.00047	6.36573	5.56997	4.70173	5.30051	4.97672	5.27647	5.41097
Egfem1	0	0	0	0	0.0271695	0	0.0353876	0	0	0
Eya1	2.53902	1.63764	1.6865	1.33883	1.18488	2.12526	1.75102	0.767878	0.946268	0.444353
Adgrg2	0.145988	0.0784673	0	0.0417519	0	0.185226	0.163818	0.0784913	0	0.113553
Nkain3	0	0	0	0	0	0	0.0191523	0	0	0
Cd2bp2	18.6109	17.8911	16.8804	18.6292	18.1421	20.1109	20.7264	18.3825	20.0256	14.703
Sapcd2	5.6955	5.65637	6.48233	6.62716	8.57255	5.82018	7.26705	5.73064	7.24074	5.63542
Kcng2	1.22469	1.5535	0.940023	0.945692	0.738586	1.41574	1.32846	0.614565	1.06224	0.800178
Tecr	94.3053	99.2478	107.237	115.898	120.679	101.26	98.9659	111.678	116.314	114.571
Asmt	0.165408	0.124467	0.0854538	0.16557	0.0831282	0.244843	0.216545	0.518772	0.104611	0
Tfg	27.5345	25.6384	25.2776	22.8523	24.8385	25.8034	25.8683	25.6586	21.1099	26.4245
A930017M01Rik	0	0	0	0	0	0	0.0384932	0	0	0
Trpm3	0.00566941	0.00426616	0.00585792	0	0.0170955	0.0167842	0.0296886	0.0355622	0.00717117	0.0061737
Trpc4	0.0197316	0	0.0203877	0	0	0.0194717	0	0	0	0
Mtarc2	21.5694	21.5327	15.2539	15.9771	15.3688	23.6503	22.7157	16.4161	17.0367	14.8757
Itih5	3.9261	3.76771	3.20937	2.87285	3.12202	3.81307	3.4808	3.35115	2.64019	2.76002
Adcy4	5.52495	4.97634	8.59182	8.6866	9.28353	5.09419	5.04119	10.4318	11.1886	9.35883
Mical1	17.3569	19.0606	34.2428	37.0011	31.9206	19.8045	21.8353	34.5333	36.1221	30.2412
Zc3hav1l	2.60639	2.90223	2.75532	2.30734	1.87775	2.40851	2.64295	1.75775	2.13434	1.60778
Gbp5	1.98892	1.86466	3.90796	2.1867	2.42516	1.60878	1.87815	1.9225	2.10334	1.49123
Wnk2	0.0680251	0.076782	0.140574	0.136184	0.0227914	0.0783171	0.0296851	0.0426697	0.0860442	0.0493839
Sec22a	2.51679	1.37397	2.03959	1.9018	1.88488	1.65576	1.42132	1.9192	1.8102	2.06893
Ahsa2	8.08466	7.1607	5.47769	6.31488	5.06218	7.48115	6.28104	5.85269	6.0016	6.23482
Tfeb	13.8674	14.0532	18.5046	19.2172	18.5264	14.9913	13.7756	15.9983	18.7747	13.3935
Tgm1	2.71974	3.05752	16.2177	14.596	17.5878	3.45998	3.94664	16.4433	19.5219	23.2651
Dynlt1f	0.399596	0.451036	0.361272	0.299991	0.35144	0.443623	0.326958	0.438641	0.189542	0.163177
D7Ertd443e	0.368363	0.221751	0.0380612	0.0368725	0.0370253	0.399861	0.289347	0.138637	0.139782	0.120339
Tlcd2	4.35781	4.16406	5.07448	5.40068	6.39643	5.39256	3.71281	6.07444	5.59964	7.98439
Bend5	1.34225	1.3208	0.746781	0.671783	0.207559	0.917006	0.878606	0.12953	0.261199	0.449736
Cbwd1	4.65317	3.64888	4.14997	3.18688	3.88933	5.26857	4.23215	3.87121	3.77927	4.16033
Lrch2	0.146643	0.143451	0.257583	0.264217	0.191614	0.159183	0.230375	0.220762	0.129841	0.0958124
Zdhhc6	19.2186	17.9288	17.8418	17.9494	17.2728	19.2521	19.3456	17.8093	15.1212	18.0352
Cbx3	30.0469	27.1391	20.3847	17.9789	16.1328	28.4254	29.1425	18.1582	18.2477	18.9347
Fndc4	0.420403	0.253078	0.347505	0.462897	0.126768	0.165946	0.275186	0.158222	0.0531763	0.274678
Slc25a28	15.2724	16.3692	21.9464	22.5457	23.0906	16.211	15.7935	20.0452	20.4542	19.3561
Gbp4	3.10335	2.17955	3.42031	2.38157	1.80918	2.53164	1.76053	1.71303	1.98887	1.71223
Cdkl3	0.932516	0.96234	1.26634	1.25347	1.28544	0.946523	1.01153	1.06959	1.01102	1.36362
Etfrf1	5.51774	3.92496	5.65667	5.00537	5.80602	3.87109	4.40187	6.0569	4.85282	7.18209
Atn1	13.0408	15.2253	19.054	20.8364	20.3597	14.1072	13.611	18.2153	21.9085	19.0807
Zfp111	1.77331	1.46783	2.41014	2.17102	2.01549	1.72302	1.66079	2.72094	2.43283	3.00054
Sema3b	0.208002	0.104346	0.0477595	0.023134	0.0464597	0.0912273	0.0605126	0.0579876	0.0584664	0.025167
Rbm43	19.3965	19.3233	16.3817	16.672	15.0458	20.2228	19.5968	15.4993	17.2807	15.6577
S100a3	0.323305	0.162189	0.779463	0.647246	0.324964	0	0.423257	0	0.681575	0.117354
Kif18b	43.9945	52.6351	22.7286	22.8168	27.4818	50.0873	46.4244	19.0395	23.6785	20.61
Hsh2d	7.31717	7.07923	10.5514	10.8658	9.45605	6.26858	9.78984	8.27173	11.8998	7.88047
Sgsm2	2.15312	2.45301	1.85046	1.75239	1.49671	2.20419	2.31824	1.46418	1.62899	1.4024
Sem1	113.947	114.577	175.568	169.884	198.818	102.944	112.932	209.14	241.318	211.029
Shd	0.128256	0.0965107	0.0662601	0.128382	0.128914	0	0	0	0.162229	0.069832
Lcp1	188.87	181.925	514.557	503.102	490.097	212.335	221.541	518.391	482.912	560.003
Gjb5	0	0	0.0597274	0	0	0	0	0	0	0
Rnps1	15.2001	14.152	11.1802	11.1749	12.1275	14.9151	14.3343	11.366	11.6771	11.3621
Gpr83	0.0824041	0.062008	0.113525	0.05499	0	0.0813185	0	0.0689189	0	0.149557
Cyp2d9	0	0	0	0	0	0	0	0	0.0754646	0
Rab23	2.12938	2.2796	3.81063	3.6257	3.24356	2.23131	2.41408	3.60773	3.69305	3.41842
Ext2	10.8557	10.4961	9.26964	8.91864	9.14088	10.9553	10.8868	9.3533	8.75693	8.94407
Scin	0.361529	0.593555	0.441469	0.361885	0.594629	0.5838	0.645407	0.164927	0.582011	0.286318
Clec11a	1.51074	2.00837	2.86179	2.06671	2.1765	2.03748	1.64816	2.52703	3.05747	1.97415
Map7d2	0.0717062	0.17986	0.222271	0.0957021	0.120123	0.235872	0.125166	0.119943	0.0302334	0.0520563
Spata3	0.0614859	0	0	0	0	0	0	0	0	0
Ola1	18.5116	16.439	17.3601	15.0207	15.5985	15.5254	17.0705	16.3046	15.4658	20.1582
Lrrc46	0.531204	0.456827	0.548867	0.455765	0.610204	0.299546	0.397388	0.190403	0.479938	0.330545
Tmigd3	1.82057	1.74098	2.90003	2.42981	2.40175	1.45972	2.03583	2.66462	2.9265	2.35423
Dpep2	0.290847	0.364765	1.55268	2.03793	1.80276	0.430524	0.190382	1.33788	1.16498	2.69211
Slc25a51	50.0605	56.0788	18.488	17.6439	16.2443	58.9744	52.9527	14.5935	13.8997	12.8366
Ubald2	0.199393	0.200055	0.137349	0.13306	0	0.131178	0.435062	0.250145	0	0.0723765
6720489N17Rik	2.25164	1.80191	1.73565	1.32369	1.58064	1.90455	1.68443	1.34512	0.994566	1.71245
Zfp703	12.428	12.3795	12.5333	13.6634	11.5931	13.9701	11.315	11.5533	11.9126	9.89861
Slc35g2	1.49149	1.16909	2.11899	1.36854	1.31175	0.613266	0.813579	1.55926	1.80796	1.0151
Clasp2	15.071	12.9069	10.96	10.2036	10.8886	13.5609	13.3778	9.84671	9.49982	10.6361
Pak6	0.58729	0.760116	0.0728182	0.329206	0.165285	0.602735	1.01489	0.32418	0.475428	0.127906
Smim19	7.08878	7.56951	8.16157	8.44732	7.60016	6.86215	6.0985	8.5543	9.30811	7.86637
Heph	1.22856	1.27427	0.720474	0.731211	0.584055	0.950237	0.956329	0.687318	0.881993	0.705076
Cd209b	0.0466384	0.175474	0.0481892	0	0.0468777	0.046024	0	0	0	0
Mgam	8.1592	8.36548	31.4384	29.051	33.2385	9.13402	9.26759	33.6994	29.1117	46.8858
Sh3d19	2.6683	2.79093	1.98506	1.84294	1.8908	2.69898	2.68978	2.04195	2.16007	1.78697
Dab2	3.00098	2.83476	3.43064	3.45132	3.42284	3.10847	2.75849	2.45648	3.09595	4.33405
Arhgap44	0.0483556	0.163741	0.224835	0.121008	0.0729055	0.0477185	0.189915	0.151659	0.152911	0.0789852
Ppp1r32	0.3901	0.440318	0.537429	0.390484	0.196051	0.320801	0.85117	0.489392	0.657911	0.4248
Tead3	0.229605	0.567687	0.372804	0.558159	0.461565	0.550265	0.343529	0.411494	0.954251	0.60721
Ctps2	7.45113	6.16632	10.379	9.1949	8.685	7.27145	7.0078	9.38911	9.61293	8.59967
Gps1	15.2696	14.9201	12.669	10.9502	12.5532	13.854	15.7535	11.5509	10.9544	10.8701
Cdh16	0	0	0.0306738	0	0.029839	0	0.0388645	0	0	0
Shmt2	32.5628	33.4425	27.0666	23.3981	28.8212	30.953	35.301	25.5721	25.513	34.4355
Ncor1	55.4993	51.0142	57.3629	60.181	53.785	53.922	52.4302	53.2143	52.9158	52.5337
Dhrs3	19.9983	18.5876	16.2383	17.9894	17.3337	23.0177	22.7268	20.1955	15.9126	16.2808
Rs1	0.0168665	0.0380754	0.104564	0.101298	0.0678121	0.0665772	0.0441617	0.042319	0.0213342	0.0183668
Rps7	192.286	187.884	150.81	134.609	145.469	190.056	172.026	136.816	138.983	144.653
Gm15880	1.22955	1.00232	1.94093	1.74357	1.06421	1.07853	0.536556	1.28542	1.25283	1.8596
4930547E08Rik	0.182071	0.137006	0	0	0	0.359344	0	0	0	0
Mpig6b	15.4656	13.4113	2.77725	4.05647	4.44736	15.7924	14.8874	5.86213	4.60289	2.97199
Lgi1	0.0220853	0.0166189	0.0228196	0	0	0	0.0289131	0	0	0
Cep131	4.84518	5.75892	4.75028	5.53885	5.39578	5.40619	5.69437	4.45521	5.67593	4.46675
Masp1	0	0.013862	0	0	0	0	0.0241167	0	0	0
Mas1	0.0636993	0.0958657	0.0438782	0.0637619	0.0640261	0.0419067	0.0555949	0.0266375	0	0
Mapkapk2	77.3245	73.6037	105.251	107.701	105.974	85.8567	76.293	116.467	113.479	115.036
Ppp2r5c	32.3307	27.9925	33.1685	33.3963	32.2823	30.9987	30.9073	33.4433	29.1157	31.493
Tbc1d21	0.149243	0.0561517	0	0	0	0.0736384	0	0	0.0943879	0
Commd4	25.1032	27.3453	24.7028	22.3758	27.3948	24.3007	31.2991	21.595	23.8902	18.875
Utp23	5.09892	4.59916	5.09401	5.47574	5.73602	5.59823	4.50913	5.29532	5.80888	5.80987
Ppcs	3.5422	3.99818	3.02652	2.4547	3.08109	3.83164	4.28057	2.8201	2.92955	2.29953
Mrpl19	5.57512	5.55901	6.90038	7.27647	6.9502	5.50167	5.90601	7.16715	8.57193	6.7575
Hormad1	0	0	0	0	0.103077	0	0	0	0	0.0558365
Tctn2	0.612699	1.00346	0.930987	0.72153	1.05055	0.924724	0.943668	0.58779	0.91176	0.90268
Tppp3	1.82764	1.59243	2.08719	0.577717	0.483426	1.70864	1.38523	0.241351	0.973375	0.52374
Ooep	0	0.0614086	0	0	0	0	0	0	0	0
U2surp	18.5134	16.2689	13.5639	12.7197	12.3885	16.8496	17.9526	12.9546	10.7907	13.8098
Plekhj1	27.7521	27.4715	27.7863	28.7184	26.9515	26.8465	30.0889	32.5601	32.0379	23.2401
Cux1	28.1576	24.5814	28.2335	26.8517	27.3363	28.1153	25.4165	23.7774	25.586	23.0873
Gm45927	0	0.0252281	0	0	0	0.0330846	0	0	0	0
Mpv17	7.34265	5.56618	5.50746	6.04322	6.61496	7.46061	8.18858	5.66341	6.67334	5.56743
Ankrd23	3.49853	3.19673	3.9161	3.50197	3.13971	2.83593	3.76224	2.40351	2.95017	2.58517
Hsf3	0.200787	0.0863369	0.0592752	0	0.028831	0.0566119	0.300413	0.0719694	0.0362819	0.0937058
Radil	0	0.0379714	0.0260696	0.0505108	0.0507201	0.0248982	0.0330308	0.0949576	0	0.0274749
Gm10653	1.67898	1.02276	0.33044	0.560211	0.883979	0.867881	0.732683	0.100302	0.910169	1.13182
Tubb2a-ps2	0.139915	0.105284	0.433703	0	0.281266	0.276144	0	0	0	0
Nanog	0	0.0991796	0.09079	0.175909	0.0441595	0.0867107	0.230066	0.16535	0.166715	0
Nit1	9.46292	9.22457	8.14797	9.25693	7.06154	7.21592	7.60199	7.46466	6.71019	8.19687
Rnf25	16.7164	15.4856	21.8828	21.7994	22.5591	14.4588	14.8221	19.4673	17.859	22.6998
Tmem33	19.2417	17.5578	10.5049	10.1461	8.03919	17.3338	15.7868	10.0532	7.72377	9.5303
Slc6a18	0	0.0168264	0	0	0	0	0	0	0	0
Cd300lg	2.81224	4.2866	3.16652	3.24807	2.31931	3.59351	3.68165	3.39234	3.00991	2.15937
Osgin1	5.33377	6.56429	21.0659	17.015	14.2296	7.23117	6.91748	17.3225	15.574	15.1448
1110017D15Rik	0.0763569	0	0	0.152864	0	0.0753509	0	0.0957919	0	0.0831488
Nfix	17.1345	20.6018	7.45358	7.2516	6.19945	18.7454	17.2567	6.83078	8.30743	5.209
Evi2b	0	0	0.0288398	0.0279391	0.0841646	0.0550879	0	0	0	0
Stk35	9.60669	9.92179	9.33449	8.80417	9.59202	9.48012	8.57877	9.75722	9.6165	9.82036
Pex26	3.28631	3.40859	3.25792	3.40067	2.56665	3.50596	2.87788	3.81634	2.75248	2.61143
Stard7	24.6831	22.61	22.073	20.6398	21.4722	25.1141	24.3191	22.6635	20.4716	19.647
Stat5b	16.8914	16.7735	23.7613	25.2877	21.0857	17.451	17.0229	22.0763	23.8407	22.1428
Ubac1	76.6875	89.7606	5.69353	4.88699	5.36639	84.8058	80.7727	5.40849	5.95875	5.503
Stat5a	30.6572	33.511	24.0332	24.3511	22.5058	33.4379	32.0756	23.1697	24.9938	21.0848
Eva1c	0.335492	0.479661	0.450641	0.335821	0.101164	0.364179	0.527053	0.25253	0.127308	0.2192
Gpx6	0	0	0	0	0	0	0	0.0979172	0	0
Clba1	1.59452	1.5095	1.00978	0.566354	0.827201	1.82731	1.4141	0.70981	0.455428	0.672137
Ifi27l2b	0	0.0678135	0	0.0902078	0	0	0	0	0	0
Mical3	16.9189	20.8906	3.6663	4.09746	3.65618	19.3858	16.7516	3.45672	3.46019	3.32428
Gm10516	0.603371	0.936434	0.50654	0.226486	0.45485	0.520994	0.543061	0.378473	0.572398	0.123195
Cilk1	1.91911	1.77572	1.70385	1.5368	1.45744	1.72549	1.74939	1.21271	1.49244	1.22293
Slc38a10	31.9903	31.8362	35.5735	35.1183	35.4833	34.3343	35.1861	36.1149	40.0729	35.2916
Zfp451	10.1761	8.19971	7.90799	8.31376	8.05499	8.501	8.49198	6.82442	6.51178	7.82975
Bloc1s4	6.18456	8.28602	8.2605	10.7204	8.26311	9.00576	7.70159	8.61027	9.82617	7.30958
Abhd17c	11.7074	12.0222	16.4169	18.4154	17.6511	12.8561	14.5201	19.9879	16.7013	15.2889
Acad10	2.50263	3.33653	2.07992	2.66847	2.73421	3.00654	3.02705	2.4571	2.03008	2.54751
Snx10	8.89239	8.42275	20.2395	15.6548	15.0321	8.52978	8.38515	17.4748	14.8661	16.5565
Sh2d4a	5.87371	5.41102	0.0367819	0.213799	0.0357809	5.26939	5.54583	0.044659	0.0450278	0.0387647
Metrn	14.1644	16.8579	14.8594	13.5996	15.3266	14.477	16.1782	16.9537	14.8084	15.1095
Rab43	68.6536	74.7428	38.721	41.067	38.6814	78.0648	70.5658	33.798	37.5231	31.9962
Abcb8	6.7007	6.75653	6.81965	6.67375	7.57696	8.33166	7.01781	7.52357	7.37381	8.17234
Optn	36.6718	39.4057	13.1861	13.0313	13.5644	36.8038	39.7035	13.5257	15.7248	16.9718
Sidt2	27.3536	32.0432	48.2455	49.4585	43.6736	31.1842	33.5682	47.4923	45.4007	46.3956
Pum1	40.4708	41.0679	24.6368	24.2698	24.7376	40.5687	36.7649	21.111	22.2329	20.9908
Oxr1	18.5565	15.506	22.0904	19.7626	19.0674	16.6086	17.5138	19.8734	17.8768	21.7735
Gm11545	0	0	0.188963	0.0732247	0.330877	0.0360946	0	0.183545	0.138795	0.0796598
Zfat	4.29892	3.351	5.148	4.78862	4.40961	3.95946	3.80969	4.50809	4.85206	4.80134
Mecp2	8.90878	8.8728	7.27725	6.57376	6.59163	9.31614	8.57321	6.17916	6.48978	6.01374
Efcab12	0.3089	0.290553	0.518652	0.309203	0.543347	0.228623	0.404398	0.387523	0.195362	0.504564
Klrb1	0	0	0.0918552	0	0	0	0	0.111527	0.112448	0
Gnb1l	1.05321	1.54732	0.829129	0.978943	1.03341	1.53426	1.83842	0.471887	0.761254	0.737289
Ap1b1	55.5271	60.138	24.2845	24.0687	23.8198	60.3799	55.9465	23.1476	24.2163	22.0285
Tbc1d4	3.15925	3.47107	4.55162	4.69157	3.6227	3.49818	3.68934	4.00058	4.16495	2.7942
B4galnt1	21.473	23.3696	35.3692	35.8835	39.0123	21.5448	25.2494	44.2964	40.0785	39.787
Nat8f7	0	0	0.0797614	0	0	0.152355	0.10106	0.0968429	0	0.0840611
Oxtr	0	0	0	0	0	0.0211955	0.0562374	0	0	0.023389
Prickle2	0.647132	0.777425	0.961917	0.78414	0.810212	0.829068	0.62425	1.03973	0.674945	1.05086
Gpr161	0.6591	0.590935	0.376732	0.44919	0.479242	0.691932	0.936299	0.492597	0.461189	0.335957
Carmil1	3.19091	2.41541	2.06063	2.26245	1.94728	3.3363	2.8098	1.28671	1.44148	1.0962
Myo1b	2.28073	2.34697	2.59827	2.49761	1.92016	2.57771	1.68432	2.3966	2.07119	2.20765
Rngtt	14.7146	12.392	8.37316	6.80716	8.47871	12.2526	13.4629	7.75852	7.37302	9.65022
Larp4b	50.9613	49.6982	52.1698	50.4431	51.8259	50.1779	51.0883	56.2207	52.7459	58.073
Sh2b3	39.1569	37.301	41.7377	47.8034	44.3123	38.8937	36.7916	43.5552	43.3481	36.9236
Ap4s1	9.36025	8.31293	8.09706	7.57182	8.42369	8.6462	8.1931	6.9637	8.53558	7.46685
Ntng2	14.7955	14.6776	32.2148	36.5383	33.7566	16.3688	16.9568	35.196	33.8678	29.8817
Stk26	17.1703	13.0539	24.1843	22.8374	21.6844	17.1774	16.9847	25.2482	20.4102	28.5131
Ubap2l	41.3859	40.127	36.3988	34.7049	33.441	42.9138	38.0322	30.4987	31.3183	34.8416
Tsen34	6.82616	6.53339	9.46605	9.94962	10.2918	6.32261	7.21192	10.5167	12.7243	10.4328
Nup98	28.2408	26.1771	25.6301	24.8777	23.2301	27.8806	24.438	22.5443	21.4085	27.5611
Nbr1	36.9208	35.8255	26.7079	27.6986	24.6309	36.5291	38.1857	25.5424	25.7534	22.7563
Fen1	68.0817	73.1784	31.1166	30.6763	35.4163	68.9065	71.2043	32.7367	35.5977	33.9504
Xpo6	34.5877	33.9473	54.0207	55.2603	49.1328	34.0038	34.6765	46.8148	43.3387	49.8575
Bak1	32.379	31.6559	49.0515	47.3247	56.1831	35.3639	32.3815	52.4706	52.5959	64.3678
Mybl2	30.5718	32.4952	13.5261	14.5152	15.6719	28.2523	26.299	13.1516	15.6161	14.2263
Vamp2	20.483	20.0029	17.0253	19.5007	15.9672	21.1115	19.4859	16.3315	18.827	14.5726
Vamp1	12.742	9.63516	10.1646	10.7225	9.5741	9.67712	11.6114	6.73884	8.65112	6.01946
Ahi1	4.21537	4.75801	3.25666	2.98075	3.03198	4.73229	4.50599	2.32879	2.88611	2.71629
Arpc4	68.6596	62.4359	107.736	101.81	110.166	62.2765	70.2395	113.668	111.151	112.268
Ackr2	0.261621	0.2953	0.91233	0.589226	0.624538	0.0645436	0.256877	0.697449	0.579113	0.569785
Agxt	0	0	0	0	0	0	0	0	0.0802266	0
Vps8	9.84416	7.95249	8.49309	7.71851	7.29805	9.0192	7.89138	7.07105	7.59979	7.6296
H2-Ob	13.2441	9.85493	7.66175	8.23489	7.04535	12.0866	12.4123	3.10086	5.03968	2.16934
Mapk10	0	0.0110611	0.0607524	0.0147138	0	0	0	0	0	0.0160069
Pccb	11.3194	11.7319	5.56102	5.94319	5.32381	11.5075	9.56237	6.37685	5.1328	5.58171
Bpgm	241.184	297.039	6.00182	6.55665	6.02481	287.827	289.455	7.75229	6.80019	5.04683
2310057M21Rik	3.17324	2.96034	2.39675	2.56338	2.46208	3.03987	2.98816	2.70051	2.84017	2.54616
Ubr7	25.027	23.4208	17.5843	17.278	17.9594	24.1285	23.8683	17.2018	18.5718	17.442
Grifin	0	0.137514	0.566469	0	0	0.360678	0.478487	0	0.231154	0
Lbh	32.3626	28.387	26.8372	29.1485	23.1379	34.7877	28.4132	20.9443	22.8635	13.0406
Hspa13	8.00123	6.98272	9.637	9.95212	10.0172	7.91918	8.55343	12.3245	10.6596	12.2961
Tspyl4	2.85398	2.35664	2.47915	2.40172	2.08166	2.617	3.00889	1.52088	2.396	1.73269
Atp12a	0.049861	0.0187599	0	0	0	0	0	0.031276	0	0
Cutc	4.51836	4.42001	5.13546	4.74894	3.33047	4.01295	5.52089	4.53473	5.04845	4.51025
Sprtn	13.9293	12.578	14.0955	12.925	13.423	13.4186	13.5465	14.063	13.2003	12.8088
Prkd2	20.581	25.4301	34.4309	35.7437	33.1249	24.2425	23.7517	28.8125	32.5989	27.9218
Proz	1.6766	1.57703	2.788	2.70093	1.73787	2.11985	1.37183	2.07048	2.2864	2.36775
Ube2d2a	31.0219	28.3287	29.3481	27.28	28.988	29.243	30.6411	25.3812	23.9349	30.7573
Tdo2	0.241275	0.181556	0.560918	0.120756	0.242512	0.119048	0.236899	0.151343	0.457778	0
Polr3k	11.6339	9.54098	8.36225	7.62853	6.7111	10.9482	11.5223	7.02255	7.80566	7.16059
Tsc22d4	56.5873	64.4087	74.9132	79.3435	78.5185	67.1387	62.9531	75.1548	88.9606	73.0732
Asb3	8.06328	6.82595	5.08089	5.19737	4.29792	6.63088	6.79748	4.44474	3.55425	5.12197
Mmp10	0	0	0.117388	0	0	0.0560569	0.0743669	0	0	0
Wdr72	0	0.0142047	0.0195047	0	0	0.0186283	0.0494259	0.0236818	0	0
Eefsec	9.15513	9.98783	8.0919	7.61837	7.50211	9.79646	10.1564	6.73439	7.3946	6.00571
Ccdc57	4.35842	4.65711	3.24241	3.54833	2.83291	3.8709	4.75488	3.57227	4.15307	3.60704
Arhgap4	62.1077	60.8629	107.322	113.917	111.557	60.4407	71.0965	111.33	127.743	92.6632
Mtf2	17.9551	14.9058	15.5536	14.8992	16.0336	15.5384	16.6184	13.905	12.8594	15.1892
Cxxc5	18.6395	16.9443	11.6537	14.2607	11.6945	20.5418	19.5837	7.49671	8.91015	6.20559
Nmnat3	15.615	17.582	1.22288	1.75793	1.3431	15.4093	15.4943	2.10742	1.06241	1.49668
St3gal6	15.8962	16.7939	5.51118	5.02294	3.31547	12.6741	13.5062	2.94952	2.97387	3.74481
Rock1	44.068	39.8814	38.6902	38.3424	38.7413	36.182	40.08	38.8071	35.241	41.1572
Atpif1	120.037	122.937	37.4747	31.477	39.5093	118.782	112.087	38.2898	37.9375	41.8688
Hyal1	3.42106	4.83177	2.74628	2.52881	1.5077	3.66166	4.03083	1.32056	1.9972	1.46149
Kitl	10.453	9.80843	5.14847	4.37326	3.48407	7.3579	9.07582	4.62034	3.40253	4.87554
Krba1	1.63006	1.78491	1.63779	1.68792	1.64972	1.78608	1.83965	1.32569	1.74901	0.71002
Pik3cd	39.2434	40.3382	92.9992	96.4442	81.7108	45.4896	45.6964	74.957	85.0287	71.2367
Nfe2l1	22.8913	23.2076	25.6138	25.3406	24.9734	25.4645	25.4411	25.5348	29.0263	23.2288
Btbd6	11.7374	11.9412	9.07151	8.69422	8.73024	10.6098	12.2929	9.30615	8.19528	7.51549
Lpp	4.058	3.79961	6.92247	5.72623	4.82773	3.59132	3.99852	4.37244	4.43191	5.34432
Wac	28.4072	25.7878	22.4465	21.3263	20.9587	27.017	25.8818	19.6138	18.8709	21.3004
Setdb1	17.4384	16.4305	16.6641	15.4878	16.2531	16.0822	16.797	15.3006	15.9349	17.033
Chn2	1.48652	1.65038	0.956821	1.04891	1.00426	1.61123	1.18041	0.825441	1.32545	0.92879
Rnpep	31.0783	29.0232	78.8196	70.7448	81.4936	34.2174	33.3449	83.0255	74.9393	96.4006
Kcnt1	0.0631514	0.0950411	0.0326256	0.0474101	0.0158688	0.109059	0.0206687	0.0396126	0	0.0343843
2810459M11Rik	0	0.0667549	0	0	0.0891675	0	0.0387128	0	0	0
Gm10548	0.487069	0.479286	0.73554	0.675066	0.338931	0.480652	0.735749	0.564039	0.805654	0.611993
Yars2	9.68245	8.22001	6.34895	7.3311	7.17432	9.1874	9.8319	7.3193	6.90869	7.2319
Nudt12os	0.063385	0.0476964	0.0654926	0	0	0.06255	0.0829809	0.0795184	0.080175	0
Fam49b	41.2531	34.2518	77.2926	71.5108	74.6889	39.0027	38.9307	79.2499	65.0983	95.2121
Cacna1g	5.64194	7.88704	0.0495077	0.059952	0.0120401	6.98611	5.89639	0.0300551	0.0454549	0.0391324
Bcar1	1.62215	2.12482	2.7314	2.04471	2.62687	2.19366	2.04499	2.3742	2.62179	3.07491
Crhr2	0	0	0	0	0	0	0	0	0	0.0364217
Gm19466	1.1533	0.96427	0.794432	1.06892	1.15922	0.927346	0.782884	0.910978	1.13462	1.06983
Gm4262	0.0496474	0.112077	0.153894	0.198784	0.199608	0.29396	0.0649961	0.124568	0.125597	0.216254
4930556M19Rik	0.226438	0.119274	0.187173	0.135996	0.227599	0.178764	0.0889326	0.0284072	0.0859255	0.246579
Kdm6a	33.3756	30.6971	21.1268	20.4172	18.9837	31.4946	31.6351	18.6763	17.1931	18.4162
Mettl1	5.2193	6.60146	6.42551	7.33643	7.36682	6.57515	6.83287	6.68707	6.74229	6.04633
Aanat	1.35396	1.98673	2.44821	2.30399	1.90526	1.26931	1.41803	1.52872	1.62697	2.06415
Dnajc2	21.7117	17.0655	21.9839	18.9256	20.2677	18.5148	20.1943	19.9583	17.9212	20.3255
Mid1	1.68396	1.42339	0.953401	0.831264	1.13613	1.18373	1.02679	0.54985	1.10878	0.879196
Bcl11a	17.8556	18.5168	11.4728	11.1988	8.97358	16.152	16.1351	6.30449	7.75926	5.7934
Tpx2	51.1119	51.8587	33.5988	32.2106	36.4722	53.1998	49.1584	33.9716	34.7088	37.7444
1700001G11Rik	0.256178	0.289156	0.397044	0.384644	0.128746	0	0.167688	0.321382	0.162018	0.557929
Mad2l1bp	24.3153	22.609	11.8418	12.6347	12.687	27.0517	21.9989	12.2406	12.3417	11.0466
Tars2	8.53699	9.42399	9.96263	8.82733	8.29766	8.89492	10.382	7.01308	8.33171	7.6919
Mrps34	16.4886	19.6248	16.9255	16.7205	17.3314	16.8031	19.0466	16.0886	19.2204	19.8329
Pycard	6.73586	7.56824	11.8222	10.2984	11.5932	5.96419	7.3687	12.3282	10.796	13.2633
Ints12	12.6201	11.7804	21.9529	21.779	21.1949	12.6745	14.4303	22.7263	20.6104	24.8063
Mybphl	0.308779	0.0580879	0.478568	0	0.387953	0.0761776	0.808478	0.290529	0.0976426	0.0840611
Trnau1ap	12.9009	10.6261	8.73648	9.77246	10.0758	13.1611	10.727	9.84198	12.0182	10.916
Rreb1	14.5343	14.6913	16.0486	16.5245	16.2005	14.4855	14.0482	14.5688	15.686	15.5909
Ipcef1	8.78269	7.97272	20.9354	19.9568	16.992	8.45721	9.60844	19.3414	16.5292	18.3603
Gnpda1	11.1348	11.4081	15.5318	13.5464	10.3741	11.1994	11.6618	13.0019	11.4841	12.7315
Ksr1	8.3254	9.79186	15.2287	15.5154	13.7087	10.637	9.61438	13.9896	15.7961	15.46
Thbs3	0.144712	0.254085	0.573173	0.410419	0.31515	0.0952034	0.157875	0.423605	0.518625	0.288903
Sart1	15.014	15.3453	15.8331	15.7453	17.1524	15.6754	16.4135	15.2674	18.2568	14.8957
Cuta	33.2319	33.462	34.4604	35.4184	39.1697	33.5019	35.055	41.6904	39.4642	42.306
Amdhd2	13.9368	17.6308	26.2961	28.1032	20.7756	18.4705	19.215	22.9743	25.6338	22.7281
Dgkk	0.0432842	0.0977123	0.0298156	0	0.0145021	0.0996658	0.0755543	0	0	0
Gprasp1	4.56219	4.25392	3.74037	3.87174	3.22321	4.50209	4.26306	3.04833	3.21986	2.448
Zfp7	3.6244	3.30657	4.17575	3.66007	4.28777	3.19683	3.35923	2.09239	3.61077	2.96883
Fam178b	0.138052	0.103883	0.0713213	0	0.0693803	0.170292	0.180732	0.0865953	0.174621	0.075166
Syce2	12.6264	12.4163	5.93011	4.30869	5.19185	11.1149	11.2704	4.86006	6.17062	6.6404
Vezt	2.14208	2.24078	1.74887	1.48335	1.38361	2.01683	2.02278	1.25113	1.23482	1.53723
Stil	16.9122	15.4951	8.29712	8.29203	9.5471	15.1152	14.1909	7.77723	7.22239	9.75108
Tbl2	7.86659	7.91484	6.26508	5.92786	6.84084	7.13494	7.42887	6.85276	6.57395	6.23705
Rrm2	191.036	206.313	97.9473	89.3706	108.497	196.546	177.28	101.578	92.2438	126.205
St6galnac2	2.90704	2.73439	1.55191	1.60044	1.65578	3.34687	2.66404	1.70192	1.2257	1.00245
St3gal1	30.3471	27.1415	20.5698	20.6774	18.5208	30.6699	26.7982	19.1425	18.3528	16.5418
Zfp317	8.90309	6.59717	5.54756	5.30628	5.6926	6.14782	8.33385	4.77461	4.21229	4.39113
Pdia6	71.0065	65.8654	106.945	104.983	121.243	75.7782	76.494	113.783	139.339	124.656
Mrpl1	4.3041	3.30957	4.61732	3.62559	3.286	3.48147	3.94123	4.21937	3.09397	4.43083
Dcaf7	30.6689	30.2463	31.0514	31.8996	30.9124	33.3083	31.0661	31.081	34.9352	29.2363
Fendrr	0	0	0	0	0.0297941	0	0	0	0	0
Ccdc163	4.62844	4.49726	4.2716	4.54302	5.23935	3.14844	5.52989	4.22804	4.20612	3.9636
2410004B18Rik	6.97399	6.85254	8.21827	8.13469	7.53115	6.19959	7.09275	7.80908	6.48841	6.96669
Disp3	0.646164	0.878626	0.0702789	0.260989	0.284859	0.693586	0.801407	0.255989	0.100373	0.0617228
Ccdc34	17.6971	17.2211	9.1012	8.97801	10.3493	17.3449	16.2178	8.62831	12.0573	10.2926
Rabggtb	30.6718	28.5754	14.1254	12.3977	14.1521	26.3473	26.387	14.7318	12.6366	14.7596
Pex11b	5.89481	6.03836	4.71547	5.21537	5.16053	5.77962	5.67589	4.81881	5.7726	5.34239
Dand5	1.99346	2.33832	0.848129	1.34984	1.06077	2.43007	2.22596	1.25043	1.77989	1.21308
AU019990	0.355454	0.356633	0.571314	0.355804	0.238185	0.272822	0.51705	0.247738	0.249783	0.387072
Mrps12	7.28581	10.1817	9.87448	12.3128	10.4617	9.05731	12.0157	11.1582	11.7291	9.3764
Exoc1	9.68204	8.86027	13.1407	12.2583	13.6273	9.59811	9.97431	12.4237	11.6875	13.6886
4933417G07Rik	0	0.0771282	0	0.102598	0	0	0	0.128586	0.129648	0.22323
Gm10649	0.0496223	0	0	0	0	0.0979372	0.0649634	0	0	0
Nkx6-2	0.413216	0.699614	0.747172	0.930649	1.03834	0.458744	0.676205	0.323995	0.65334	0.731204
Lrrc75a	4.43228	4.64804	4.62838	4.20064	3.64932	4.2343	3.58029	3.01683	3.45923	2.67
Slc23a2	3.93558	4.19194	4.79668	4.38333	3.83041	4.25296	3.79165	3.65082	4.32952	3.95366
Atg13	14.7113	14.4792	14.5547	14.413	13.452	15.0056	15.1007	13.458	13.4703	13.2412
Setd2	37.5835	32.1424	35.9201	32.6492	32.2865	35.2025	33.6202	29.8644	27.6937	30.3802
Nhsl1	0.606196	0.572619	1.0528	0.955373	0.635233	0.89095	0.894915	0.744309	0.946227	0.533711
Cops7a	16.1786	18.0241	14.1982	15.858	15.6703	16.7948	16.9993	15.0247	15.9461	15.6958
Cops6	39.3461	38.5506	35.4447	40.286	45.7924	42.0264	38.5442	33.3214	33.7104	47.16
Rpl21	5.94399	2.95522	4.16753	3.08116	4.64089	7.01787	3.82132	3.99477	2.61804	2.71622
Derl3	3.37129	3.03319	3.55911	3.0078	3.24126	3.47152	2.49461	1.74692	3.9862	1.91539
Kctd18	3.96452	3.28157	4.58046	4.43741	4.81806	3.0587	3.86904	3.79803	5.15144	4.43491
D330050G23Rik	0.0544201	0.0409504	0	0.0544735	0	0	0	0.0682716	0	0.0592607
Inppl1	10.9595	11.374	14.3796	14.1433	12.978	12.3792	10.9822	12.4153	13.2513	9.93478
Trp63	0.0162676	0.0367235	0	0.0162836	0.0163511	0.0160533	0	0	0	0.0177146
Mocs2	8.39521	7.69061	6.89638	7.62053	7.54728	7.15255	9.48881	8.11163	8.24457	8.40379
Rnf34	16.8368	15.0592	22.9177	19.4268	20.0646	19.4007	18.4123	19.4148	19.5751	18.6089
Ttc39a	2.94211	3.45732	0.999432	1.6137	1.37733	3.14198	3.37682	1.61796	1.98817	1.31664
Tmc7	0.986538	1.0393	1.10995	1.38251	1.16788	1.03844	0.774919	1.29265	1.22013	1.09816
Nkd2	0.686755	0.53523	2.23014	1.32576	1.28195	0.605096	0.481644	1.0154	1.27198	0.934803
Matn2	1.01944	0.684186	0.825592	0.827388	0.747735	0.951635	0.865693	0.898702	1.04553	0.660073
Tmub1	5.44737	6.00823	6.93924	8.66459	9.75056	4.7865	5.27532	9.54871	7.64542	6.25695
Stk32b	0.171803	0.344745	0	0	0	0.367336	0.337375	0	0	0.0311808
Sdf2l1	34.7596	39.2676	76.1479	79.1091	88.1043	41.2322	42.7125	87.5484	105.813	111.231
Ulk2	13.505	11.5139	11.9757	12.3988	9.72514	11.2369	11.3135	10.6927	9.81647	10.4992
Rhbg	0	0	0	0	0	0.0508382	0	0	0	0
Gm14204	0	0	0.0453141	0.029266	0	0	0.0191381	0.0183395	0.0184909	0.0318379
Gm19277	0	0.0636225	0	0	0.0849834	0	0	0	0	0
Ralgps2	13.022	8.92601	4.59438	5.62583	5.10782	11.2561	12.1667	3.5514	2.67245	2.0902
Vmn2r95	0	0	0	0	0	0.0382989	0	0	0	0
Tiam1	16.1304	16.9094	24.067	25.4648	25.6084	16.6533	17.3799	28.508	27.2894	24.3327
Ypel1	3.80234	2.98454	3.75943	3.24829	2.6687	2.49072	3.64757	3.372	2.86085	1.99889
Klhl22	6.05751	6.96469	4.66504	5.08427	6.16422	6.53463	7.53617	4.81448	5.94881	4.22001
Ndrg2	2.00233	2.48477	2.03261	1.68783	2.18914	1.80262	1.51763	2.11535	2.39942	3.13676
Man2c1	12.0182	11.897	10.4904	11.6321	11.711	11.9806	12.1706	11.2408	10.8694	10.8228
Setd6	6.42137	6.20624	4.32181	3.95096	4.44104	6.51118	5.55297	4.36048	3.94939	3.65666
Porcn	0.392432	0.751672	0.331757	0.464238	0.394445	0.56329	0.326934	0.402805	0.586634	0.466187
Gm12250	3.82773	2.93518	3.91734	2.80976	2.56491	3.63341	3.53163	2.28667	2.25944	1.90547
Satb2	2.01056	2.09774	1.51878	1.48826	1.23969	1.85069	1.63679	1.14457	1.28225	0.938312
Mark3	35.7659	35.9423	26.6136	28.814	25.2515	35.7501	36.0991	23.9906	25.2103	22.4889
Itgb3	164.735	162.054	40.6996	56.6776	54.7709	185.979	162.892	72.7445	63.0398	38.3277
Zkscan3	21.1613	19.6837	17.5232	18.4917	16.8941	17.5577	18.7828	17.2867	15.0832	16.6953
Ripk4	0	0	0.0284051	0	0	0	0	0	0	0
Pde1a	0.282489	0.398567	0.0912131	0.141383	0.212954	0.47042	0.485391	0.110747	0.200991	0.134582
Enpp4	12.0954	11.49	6.98003	7.70659	7.39363	11.5551	10.5846	8.82462	7.56829	8.64074
Gimap8	5.16461	5.4288	3.63091	3.01121	2.38149	4.46607	5.08839	2.03726	2.55919	1.79736
Igsf1	0	0.0265569	0	0	0	0	0	0	0	0
Fbf1	7.42197	7.43794	4.32368	4.77472	4.41371	7.66406	7.43955	3.39174	4.0732	4.08795
Atraid	11.9702	11.0684	10.2719	11.6773	12.0316	8.30878	12.6163	12.7262	12.3181	13.4768
Dock9	4.92502	5.0338	14.7882	13.4237	15.3869	5.78108	4.77411	15.0037	12.5981	19.3857
Wdr76	16.1252	15.3532	8.66175	8.06184	8.72197	14.1864	14.9428	8.12656	8.14985	7.01625
Crtac1	0.66389	0.499569	0.541551	0.594591	0.42145	0.517219	0.777648	0.526023	0.662958	0.684894
Gm38402	0.126526	0	0	0.12665	0	0.0624295	0.165642	0	0.0800205	0
Paqr7	4.81119	5.70427	8.92385	10.0547	11.1815	5.99845	5.9299	10.8644	11.6072	9.71159
Phf23	18.0707	19.011	26.5073	24.2914	26.4393	21.0827	19.7428	26.2039	29.7091	28.6441
Ms4a8a	2.36692	1.98659	6.20812	4.64737	4.66663	0.539017	1.07262	3.5404	3.10904	3.37052
Tpm1	39.0216	40.2134	16.885	18.1017	15.4894	41.5905	38.4615	18.2022	17.7826	15.0474
Gramd4	14.198	12.9673	12.6561	13.5912	12.3562	13.8799	14.3538	8.03062	9.55383	7.01894
Polk	5.25635	4.39481	5.1526	4.04732	3.92862	4.52209	4.29351	4.22708	3.38117	5.87066
Syne1	68.8531	64.6325	120.859	119.643	123.436	69.969	80.3837	129.812	138.858	112.73
Dbi	28.1618	26.2654	66.9396	55.3203	84.1216	29.0956	34.9642	74.4747	70.7415	88.833
Daxx	13.3664	12.7918	13.3505	13.2423	14.2273	12.6154	12.4735	11.996	14.1759	11.6443
Cyp1a1	0	0.0531899	0.036518	0	0	0.139509	0.277615	0	0	0
Cyp46a1	0.0902431	0.10186	0.186487	0.0451659	0.045353	0.222636	0.118142	0.0566063	0.171221	0.0491351
Eif4ebp3	14.8906	13.7808	14.0593	11.7357	13.3326	14.8633	13.1081	10.8434	9.85045	10.1577
Mprip	15.7445	16.6118	13.9407	14.328	12.9876	16.1679	16.3282	11.5228	12.4553	10.4909
Grin3a	0.498186	0.490226	0.778726	0.588181	0.53926	0.491623	0.518418	0.44871	0.581677	0.486859
Epc1	25.6046	25.068	20.854	18.9308	18.0939	24.9747	23.4005	17.3494	15.43	15.4747
Dnm1l	23.5755	21.1946	19.3302	17.1333	17.3202	19.3267	20.5357	17.7978	15.8731	20.2969
Exoc3l4	4.86215	3.91102	1.4725	2.0139	1.74138	4.99112	4.75569	1.57751	1.94399	1.46059
Klk1	2.98174	2.78531	2.97465	1.95548	1.24015	4.97174	3.90357	1.67686	2.60109	0.447858
Rfc1	32.9933	29.2055	24.1994	24.738	25.679	29.9449	31.3712	22.998	22.4492	23.9823
Rbp4	0.379724	0.514327	0	0	0.0763344	0.749442	0.29827	0.0952749	0.288185	0.0827
Rbp1	1.46232	1.9186	1.82088	1.38869	2.26126	1.59106	1.76714	1.41117	1.80224	2.28651
Zfp850	2.36244	1.78903	2.00566	1.76228	1.57296	1.7819	1.87144	1.18928	1.38943	1.44196
Tnip1	16.5729	16.0201	21.2964	20.1463	20.0674	15.7807	17.2557	20.1832	21.4532	20.2985
Smarcd1	11.9025	12.8118	11.685	11.4764	12.0578	13.4721	11.9423	8.19107	10.9062	8.67485
Kis2	0.339489	0.510922	0.651444	0.582553	0.341231	0.382876	0.95238	0.182528	0.245381	0.105625
Lpcat1	60.722	70.406	17.7098	18.487	18.4	64.097	59.9316	20.652	19.0044	19.6686
Dnm1	0.405351	0.305021	0.468103	0.214809	0.167766	0.235301	0.343373	0.209393	0.271442	0.363512
Secisbp2l	14.0026	13.9602	12.3009	12.6545	13.234	12.9091	14.0085	11.7526	12.5668	12.5319
Rragd	2.75922	3.05753	1.7965	2.45925	1.50066	2.89072	2.91949	1.06691	1.29086	0.720293
Lrp8	4.98843	5.43518	6.42727	6.35954	8.06128	5.08958	5.72418	7.9704	7.68483	8.95713
Hsf4	0.618085	0.422819	0.348348	0.281224	0.338867	0.554493	0.220683	0.422949	0.781809	0.122375
Ampd3	35.0459	36.9021	41.52	38.1421	40.39	36.0244	34.2861	39.4516	36.136	50.6811
Mgst2	32.7244	32.997	55.2834	58.7979	59.6994	27.2878	35.1299	62.1963	59.6055	52.7401
Sh3bp1	25.5357	27.9682	40.9935	43.124	45.9796	27.5569	27.2774	45.6453	45.1305	47.2123
Usf1	19.0208	17.0513	26.0706	26.1792	24.5319	18.1477	21.9155	24.5926	26.4528	18.969
Wdr44	8.67595	7.8236	6.65024	5.4278	4.81047	7.93349	8.82727	5.67873	4.62225	5.80211
Adamts10	10.0644	9.57704	11.1219	13.1689	11.0233	7.99445	9.89668	10.7577	13.0158	8.28116
Col26a1	0.244765	0.263117	0.252903	0.210004	0.105437	0.103517	0.274659	0.0877327	0.0884572	0.11423
C2cd6	0.0523381	0.0689215	0.0405588	0	0	0.0387365	0.0513891	0.0492448	0	0
Itpa	16.3619	16.1481	14.6122	12.1806	13.3054	16.4709	16.6841	13.0998	13.312	16.2057
Rint1	10.6624	10.3831	6.97431	7.29463	7.3849	10.4335	11.73	7.26891	5.74226	7.57794
Vasp	124.449	127.562	253.15	279.891	271.331	146.819	150.263	302.204	323.463	285.333
Pla2g4a	13.3981	10.6164	11.9756	13.5082	13.2721	12.1702	11.9612	12.9201	14.4153	13.1836
Igfbp7	18.7581	27.1306	27.101	25.6044	28.2407	24.0402	21.7933	23.7363	33.1766	33.8675
Gdf5	0.0849874	0.0639518	0	0	0	0.0419339	0	0.0533095	0	0
Rgl2	28.277	30.2027	46.7683	49.1644	48.6946	27.2101	30.6152	46.8647	55.9816	44.1087
Ptpra	27.1987	25.0329	23.6804	24.4323	23.4989	27.9097	25.677	21.8527	25.5969	22.8625
Rabggta	6.52145	6.15541	8.64683	10.3767	8.7904	6.84473	6.85969	9.74196	10.2039	6.97839
Ccdc186	11.1023	9.57242	13.1283	12.5348	12.2184	10.1874	9.51648	11.3609	9.40718	10.6098
Slc16a11	1.12187	1.13966	0.869381	0.561487	0.225525	0.830319	0.807787	0.211113	1.27714	0.427582
Timm10b	13.3055	13.7107	21.0835	21.9657	23.2045	13.6201	15.0141	22.4223	21.2259	24.9233
Arvcf	5.49179	5.32371	3.17039	3.50176	4.26274	5.99802	6.21734	2.25567	2.76871	1.04282
Syt8	0.296509	0.446238	1.83821	0.831041	1.19212	0.175562	0.465812	0.89275	1.5002	1.67899
Kcnj15	0.108143	0.0678135	0.223478	0.0360831	0.126814	0.177864	0.047192	0.135669	0.182385	0.314033
Palld	4.22999	5.30851	5.85148	5.09769	5.51042	5.83573	5.53772	5.35901	5.40327	7.62152
Csde1	82.3574	72.3369	74.9619	72.1981	74.2425	78.0076	76.2409	70.5282	68.024	80.9702
Dctn6	14.2863	14.9285	16.7933	16.0372	17.1501	14.0981	14.3112	18.5031	17.339	21.4146
Slc26a1	9.91649	10.3276	1.63728	1.94431	1.43859	9.68496	9.40207	1.85966	2.10132	1.53072
Fgd4	12.2164	10.4099	21.2597	21.0034	17.6227	11.2183	12.6316	19.1857	17.3553	21.4204
Tpk1	3.54026	3.30225	1.86709	1.43964	1.66801	2.76578	2.7036	1.75804	1.35274	1.08427
Mgme1	4.6286	5.05744	3.79979	3.77633	3.18654	4.75533	4.4409	3.38062	3.56894	3.07252
St7	10.7143	12.9267	6.60545	5.36242	7.28722	11.701	12.2968	6.40708	7.31831	8.94498
Azin2	0.281229	0.529052	0.399547	0.422257	0.459341	0.659119	0.414194	0.617417	0.57805	0.76561
Ddit3	22.5047	22.7211	15.8915	18.2252	10.7986	20.9806	22.9479	11.4917	15.5919	10.2213
Ltbp1	14.4602	14.8606	3.95962	5.54936	5.05878	15.505	15.1345	6.8909	5.29972	4.68775
Cc2d2a	1.22372	1.06763	2.36389	2.14805	1.80043	1.2776	1.1609	1.98017	1.4357	2.95482
Dmp1	0.891406	0.766595	0.855257	0.828547	0.383991	1.16241	0.291747	0.43933	0.442958	0.728022
Gpr135	0.0314899	0.0710871	0.0325369	0.0630416	0.0633028	0.031075	0.0412251	0	0	0.0342909
Ffar4	0.282844	0.053209	0.0730621	0.212341	0	0	0.185143	0.0887089	0.178883	0.0770007
Aida	13.1912	11.1867	8.99383	8.47342	9.01965	11.7186	11.043	7.61768	7.3779	7.26371
Homer3	8.33929	8.42757	5.453	5.68597	5.38558	8.30894	7.59473	4.75081	4.99387	3.02702
Hint3	6.36856	6.70916	6.14163	5.80816	7.39697	7.26227	8.15215	7.98954	6.2654	7.08915
Etfdh	18.9573	18.8794	16.9552	13.8321	15.3652	20.1565	18.656	14.7896	16.2773	15.565
Alg6	5.50387	5.49832	3.98735	4.08447	3.65628	3.49605	4.09964	3.73016	2.88074	4.06452
Slc44a5	0.0240479	0	0	0	0.0241713	0.0474622	0	0	0.030418	0
Tspan2	5.78086	5.21662	5.94974	7.50441	5.99209	5.54871	7.1246	7.47888	6.91226	4.94261
Rufy3	3.66212	3.2093	4.93618	4.94796	4.45344	3.24207	3.33429	4.06485	4.15561	3.31501
Als2	5.07647	5.47671	4.25997	4.05674	4.10174	5.02343	4.42447	3.888	4.29261	4.0773
Nus1	11.528	10.2329	11.051	10.0862	11.7588	9.1641	10.7879	11.8644	11.3413	12.4372
Cttnbp2nl	1.59571	1.5417	3.09398	2.0311	2.09892	1.49692	1.57322	2.49614	2.06823	3.604
Adamts18	0.016786	0.050525	0.0173442	0.0168025	0.0337443	0.115954	0.087902	0.0210585	0	0
Il19	0	0	0	0	0	0	0	0.109939	0	0
Asb18	0	0	0	0	0.0626618	0	0	0	0	0
Mettl18	2.53398	1.51565	2.48397	1.95113	2.41636	2.37236	3.31737	1.05965	1.97243	1.76883
Zfp819	0.0816753	0.0307298	0.337564	0.204389	0.410471	0.0402996	0	0.461088	0.258275	0.622582
Tm4sf1	0.517817	0.497887	1.30786	0.777489	1.12769	0.652939	0.602581	1.55186	1.41913	1.62898
Ubap1	16.7439	15.9774	13.0151	12.4037	11.237	17.0117	17.0938	12.2908	12.3491	11.1146
A730008H23Rik	0	0	0	0	0	0.0438442	0	0	0	0.0967631
Iqch	0.0535619	0.120914	0.110686	0.0268073	0.0538367	0.0792844	0.0701209	0.0335975	0	0.0291631
Slc2a4rg-ps	5.77279	5.98224	6.23742	5.8445	4.80771	5.59908	6.3051	4.67635	5.54948	3.59216
Retreg1	7.78508	8.00936	16.1142	14.2058	11.1346	7.85883	9.02231	13.7373	11.5907	13.8698
Fhl1	20.1523	16.7909	3.50476	4.92653	5.14749	19.6243	16.0646	7.00878	4.62698	4.23688
Hnrnpf	45.6594	43.7036	44.4204	42.5386	43.3108	47.3985	45.198	41.9482	46.9616	44.7702
Sfxn4	2.93076	2.96582	1.42709	1.44996	1.25281	2.52647	2.55788	1.09879	1.32091	1.06382
Sfxn3	5.99484	5.6388	6.06238	6.60719	5.54483	6.82842	5.88613	5.84054	5.88878	4.79189
Camsap2	25.5811	25.1847	6.35038	5.00249	4.79489	24.2602	20.6191	4.57555	4.50159	4.27399
A930033H14Rik	0.796231	0.773906	0.54847	0.830222	0.466851	0.949437	0.781792	0.832412	0.755357	0.433528
Psmc5	43.8122	44.8668	39.9292	32.737	42.9516	48.0305	45.3403	39.868	43.0267	44.2655
Fli1	66.701	55.4209	74.24	70.6483	73.3421	65.4855	59.5008	73.637	74.8729	77.0259
Peg12	1.30588	1.29149	0.539719	0.672253	0.562532	1.06776	1.31883	1.02976	0.566327	0.731331
Mlip	0.133796	0.0604077	0	0.0267854	0.0268964	0.105626	0	0.0671402	0	0.0582787
Ptx4	0	0.0468522	0	0	0	0	0	0	0	0
Cldn10	0.81743	1.28147	0.492689	0.136372	0.0684686	1.14277	0.802607	0.170915	0.344653	0.44507
Rad18	18.0152	15.9985	8.968	8.03086	10.0069	16.3384	14.9434	8.6468	8.16467	9.76914
Mrpl53	31.4566	38.6142	21.5042	24.0132	22.0367	29.7879	41.5975	20.7281	27.5308	23.3554
Tspan11	0.0234023	0	0.0483609	0	0	0.023094	0	0	0	0
Nadsyn1	4.50607	4.62375	4.27111	4.84598	5.09065	4.40995	4.63156	4.34486	4.23942	4.25804
Lrrc40	9.8289	7.10451	7.28008	6.87641	7.93178	7.68304	9.22405	6.05483	5.43642	9.05358
Spag16	0	0	0	0	0	0.0198697	0	0	0	0
Cxcl11	0	0.0924192	0.126902	0.122939	0.123448	0	0	0.0770396	0	0.267486
4933439C10Rik	4.46342	4.30598	4.02057	5.26971	4.75473	3.65169	4.24514	2.15365	2.55747	1.82786
Pdcd4	40.7335	34.3632	26.3597	24.5336	23.3957	36.2418	33.3984	26.8318	20.3754	24.0038
Pik3c2g	0.0314045	0.047263	0.0162244	0.0314354	0.0157828	0.0309908	0.0205567	0	0.0198616	0
Zeb2	26.2174	19.6016	20.7168	22.0069	17.9203	22.0692	22.5587	16.9308	16.762	14.8703
BC031181	26.1527	22.561	23.4867	23.9765	25.7136	25.0042	26.2384	26.6767	27.3092	26.6159
Scrt2	0	0	0	0	0	0.0286311	0	0	0	0
Cyp39a1	1.58565	1.26477	1.99881	1.5872	1.81691	1.50217	1.24551	1.67096	1.92544	1.58855
Rpap3	6.88631	6.78888	6.21461	6.41317	5.16932	6.92462	7.36055	4.97567	5.40266	5.88517
Pmfbp1	0	0.0218129	0.0299516	0	0	0.0286058	0	0	0	0.0631324
Armcx3	1.96227	1.89252	1.85618	2.57282	1.52787	1.99096	2.49655	1.8723	2.51701	1.68537
Ccdc153	0	0	0.735505	0.356268	0.178872	0	0	0.223255	0.450197	0.387577
Lama1	0.113837	0.233621	0.171087	0.124308	0.135225	0.153188	0.0948378	0.116846	0.117811	0.123963
Fanca	10.1515	11.034	7.08238	7.79484	8.59023	9.80375	11.1885	8.29978	8.2037	6.61382
Naa30	9.80778	9.48886	8.31852	7.74707	7.48857	9.15184	10.1613	8.37016	7.70788	8.35524
Nkg7	41.799	40.1142	72.357	74.9484	81.7132	39.9332	40.6049	108.676	77.5443	82.7223
Rap1gap	6.0259	6.53033	0.26608	0.360878	0.181187	6.09899	5.22552	0.387675	0.42345	0.140212
Chchd6	3.93651	6.12183	4.60973	3.23987	4.22049	5.35219	5.49708	3.18257	3.87275	3.52459
Olfr78	0	0.0424029	0.029112	0.0564057	0	0.027804	0	0.0706931	0	0.0306813
Zfp57	0.183086	0.183693	0.252232	0.305443	0.245367	0.120449	0.0798961	0.191406	0.154389	0.332286
Rapgef4	1.57181	1.37051	0.850707	0.82414	0.476471	0.775553	1.11053	0.187799	0.394478	0.366777
Zbed4	4.74723	3.59981	3.63619	3.98131	3.85042	4.84747	3.91128	2.92028	3.0835	2.91408
Gtf2h3	8.72601	7.51218	5.19575	5.84773	5.203	8.10022	8.18053	5.00966	5.8461	5.23425
Fcgrt	26.7921	31.8082	25.2985	26.424	20.2537	29.8273	32.4223	21.3955	26.2711	19.3071
Mapk1	52.3089	44.3291	39.5496	36.9134	38.2127	49.0447	45.0202	35.4889	29.3775	38.0309
Ahcyl1	31.4383	28.0138	24.8913	24.4863	26.3407	31.2765	30.5029	24.5334	24.2948	26.9168
Rgs17	0	0	0	0	0	0	0	0.0150881	0	0
Mzf1	1.34182	1.23637	1.5562	1.97359	1.95424	1.29712	1.18305	1.99254	2.07826	1.84883
Cdk2ap1	22.9309	23.2441	21.9021	19.7194	20.2764	22.0844	20.6324	21.6497	19.9347	25.3138
Srcin1	0.0707109	0.127702	0.0876745	0.0849365	0.113718	0.0837353	0.166629	0.0709671	0.0894415	0.0924008
Nphs1	0.0173998	0.0261863	0	0.0174169	0	0.0171706	0	0	0	0.037895
Tsnaxip1	1.78281	1.00616	0.644732	0.624597	0.806381	1.05559	1.92553	0.223659	0.507388	0.436813
Phyh	24.458	21.4214	32.9355	33.5792	32.2406	24.7293	20.5589	35.7972	31.4438	38.3494
Vdac1	61.7993	58.1135	51.738	47.3217	53.9279	62.4468	60.1131	53.6302	50.6903	57.3497
Grb2	47.4261	43.5164	65.5119	64.2437	60.6053	47.9347	44.1781	67.549	66.996	63.1948
Pax7	0	0.0173381	0	0.0230637	0	0	0.0603285	0	0	0
Elane	507.705	460.351	892.527	979.327	1090.14	501.545	468.713	1331.62	1074.2	1321.42
Zcchc18	0.8279	0.889976	0.590652	0.513013	0.39626	0.641923	0.774178	0.395666	0.374	0.40784
Smarcd3	0.513915	0.472651	0.590003	0.857366	0.401762	0.676193	0.598039	1.0029	0.433363	0.559627
Khdc3	3.21324	2.72565	7.12308	6.43279	5.57861	2.59438	2.44749	6.30317	7.83318	5.9802
Rab5a	18.0001	17.1505	15.0683	14.6811	15.5796	15.5014	18.7646	15.2635	14.9679	17.514
Slc25a23	4.18963	4.82817	3.66295	4.45769	3.44547	4.62595	4.18078	2.42585	2.92765	1.62711
Olfr15	0	0	0	0.105002	0	0	0	0	0	0
Cd68	31.359	36.436	50.5205	39.85	34.0605	36.0905	26.99	34.386	33.5709	33.1162
Sh3kbp1	24.7902	22.1936	38.0972	39.1486	36.7689	26.5301	25.6428	36.0712	39.1196	31.2928
Pan3	41.9531	38.5081	38.3085	37.6462	32.7274	38.1854	37.6132	32.0282	31.2082	32.7802
4930550C14Rik	0.955541	0.778951	0	0.0797066	0.0800369	0.785794	0.729722	0.399585	0	0.260134
Cobll1	3.50859	2.59826	1.9373	2.1927	1.69799	2.89446	2.84346	1.14116	1.31495	0.889469
Tmsb15a	0	0.495787	0	0	0	0.325093	0	0.413283	0	0
Dguok	17.7486	17.0901	10.8642	13.1351	11.6676	12.8663	15.7474	8.33659	10.3206	10.259
Rpl3	219.147	208.963	161.151	150.54	158.002	212.332	208.635	153.08	152.788	177.561
Ap1ar	15.5527	15.7979	13.8664	13.1389	12.3064	15.2027	15.9325	8.48718	9.16186	9.52906
Barhl1	0.0756919	0.189857	0.260696	0.0757662	0.10144	0.0995929	0.0990924	0.0633051	0.0957418	0.1099
Fmn2	1.29968	0.667335	1.13751	0.994848	1.36782	1.23729	0.980854	0.345279	0.812304	0.39961
Srfbp1	5.22519	4.71268	5.09261	4.89647	5.92246	5.26606	5.9188	4.41659	5.1093	5.24607
Ccdc30	0	0.0629204	0.0215992	0.0209247	0.0210114	0.0618863	0.0547336	0.0262249	0	0.0455271
Myl12a	60.846	56.28	78.2396	75.0724	83.5344	59.7386	63.1575	76.9163	72.7168	81.2761
Stard3nl	8.85652	8.715	8.74038	8.92204	9.18727	8.85189	9.14186	7.62084	7.61196	7.1714
Xaf1	3.18477	2.8815	3.05562	2.01141	2.47705	2.88091	4.5168	1.71231	1.63053	0.9083
Kansl2	8.74126	7.81949	6.79392	6.45269	6.94595	7.71005	9.08067	6.69615	6.19698	5.61581
Otub1	33.5383	30.1431	39.5693	33.5712	38.7285	29.9085	30.9885	31.685	35.9586	37.9286
C2cd5	27.2474	25.9751	25.2604	24.6388	25.9171	27.1565	27.8202	24.5623	25.6373	24.3694
Capza1	40.4682	36.491	64.2356	63.311	62.0841	40.8793	39.6838	59.9463	58.8015	68.3034
Asap1	60.4472	60.0947	46.0574	42.3516	46.5612	62.5164	54.9326	48.4826	43.9408	51.7188
Alyref	120.341	124.472	95.3921	93.4582	97.8687	128.115	124.396	94.3161	119.089	99.7763
Prkacb	20.4329	18.4243	19.2694	18.8229	17.381	21.0245	20.405	19.359	18.5135	17.5005
A630077J23Rik	0.205852	0.154901	0	0.103027	0	0	0.134746	0	0	0
Scyl2	13.6993	12.2079	15.5008	12.8366	12.2555	12.2332	12.6847	12.8194	11.0457	15.0286
1700095B10Rik	0	0	0.0972068	0	0	0	0	0	0	0
Gm12505	0	0	0	0	0.130787	0	0	0	0	0
Fhad1os1	0	0	0	0	0	0	0	0	0.124967	0
Rgs19	47.217	44.6737	93.4219	95.3409	102.564	45.7924	45.6562	105.027	98.0277	105.751
AY702102	0	0.063081	0	0	0	0	0	0	0	0
Ctbp1	139.853	147.195	82.585	96.5711	96.2932	149.446	145.63	94.6452	90.8588	77.0108
Txndc16	8.07499	5.85736	8.04282	7.62174	6.58088	7.44215	6.57142	6.41891	6.44124	5.33405
Oxt	0	0.13726	0.188473	0.182587	0	0.540015	0	0	0.230726	0
Mfap2	1.00255	1.13161	1.55382	1.33804	0.923717	0.98934	0.76562	1.36254	0.845408	1.36466
Ncor2	16.2656	19.4952	22.9532	22.2142	22.4063	18.0918	16.6474	19.4208	21.9169	20.3615
Avpr1b	0	0.0178689	0	0	0	0	0	0	0	0
Gm20556	0	0	0	0	0	0.0785794	0.104246	0	0	0
Fam229a	1.58872	1.99248	0.54718	0.353395	0	2.09038	2.54207	0	0	0
Ckm	0.278446	0.0523818	0.143852	0.13936	0.209906	0.206083	0.0911323	0.174659	0.264153	0.0758035
Ncan	0.027491	0.0413733	0.0142026	0.027518	0	0.0271289	0	0	0	0
A830082K12Rik	0.0427333	0.0964688	0	0	0	0.126511	0.0559446	0.10722	0.0540529	0.0465345
Ablim2	0.209519	0.197076	0.135304	0.0524313	0.0526486	0.258449	0.240007	0.032856	0.0662547	0.057039
Fgf1	1.33551	1.46003	0.442616	0.378347	0.430569	1.36765	1.74839	0.410957	0.382477	0.219518
Armt1	15.4418	14.3385	13.0664	12.6153	12.3217	14.1772	14.1341	12.7349	9.90207	12.9276
Ncbp3	10.0005	9.73093	9.60422	9.77498	9.87851	9.74502	9.52162	9.41928	9.61603	9.66108
Slc15a3	11.2572	13.8126	28.9051	27.2876	21.0255	13.6374	12.9777	22.6592	23.4307	21.4981
Ccnc	6.94395	5.1404	6.05668	5.86753	6.07313	5.60656	6.08015	6.19413	4.93349	6.97239
Atp2a3	174.632	165.604	152.73	179.812	173.83	197.17	180.074	185.921	195.679	129.851
2810004N23Rik	13.1144	12.4964	9.64732	10.9869	11.0325	13.3636	13.903	9.65682	8.74488	10.7107
Rwdd1	11.5615	8.42586	11.0053	9.20361	10.1568	9.16328	7.03159	9.70756	8.98168	12.689
Grtp1	5.57276	5.06479	0.7478	1.44889	0.800193	3.35674	5.49539	1.27113	1.37317	1.10336
Podxl	1.20122	1.41844	3.20793	3.07075	2.67482	1.67779	1.37904	2.43434	3.43621	3.40099
A330076C08Rik	0	0	0.0525429	0.050902	0	0.0501821	0.133146	0	0	0
Zfp617	2.9069	2.63997	2.10594	1.87294	1.51128	2.30807	2.31834	2.34736	1.98637	1.892
C1ql1	0.0656232	0	0	0.0656876	0	0.129517	0.171822	0.0823261	0	0
Bpnt1	3.61388	3.58165	3.05099	4.36739	3.58812	3.30533	3.5195	3.64909	4.57116	3.50341
Ube3a	17.3082	14.2799	14.7557	12.603	13.1499	14.061	16.3431	14.5205	10.2834	14.5027
Ubb	192.136	207.216	168.118	163.05	194.039	194.285	204.493	178.721	156.586	183.206
Nob1	12.9181	11.9708	10.5669	9.87767	9.07702	13.6332	12.2141	8.10305	8.5482	9.31297
Med21	26.393	22.046	32.8813	33.877	35.6674	22.0575	25.1292	33.4277	26.5157	50.3306
Sostdc1	0	0.0423302	0	0	0.0565424	0	0	0	0	0
Ftsj3	22.5554	19.0884	16.5914	15.2915	17.0819	20.9018	20.6127	15.8727	17.5843	18.8805
Gdpd3	5.81041	8.74452	9.52954	8.21643	8.89938	6.73502	5.31264	8.56207	8.51612	6.92984
Tjap1	13.0575	14.3099	12.1974	11.8545	12.2088	13.4848	14.3612	9.76191	11.9071	8.88683
Mrps7	18.3243	15.9526	12.9331	12.8114	14.338	17.304	16.5342	11.8125	14.3349	14.1829
Stau2	2.71303	2.89764	2.6902	2.51858	2.573	2.91478	2.83569	1.59199	2.15863	1.57248
Paqr5	0.506573	0.487076	0.552496	0.845118	0.254586	0.499899	0.368435	0.494286	0.498368	0.49034
Clasp1	26.1327	22.8859	27.8094	25.2517	26.3292	24.1721	22.9054	21.5137	23.3237	25.8764
Rbm10	26.1018	26.2884	20.4541	22.9048	21.4486	27.5171	24.3832	18.8261	21.775	19.6154
Slc41a3	6.07981	5.63503	4.0986	5.08386	3.80074	5.08512	6.06663	4.0927	4.87677	3.79474
Flot2	33.7843	34.0601	103.8	102.588	129.578	39.478	38.6497	119.303	117.462	143.191
Ccnyl1	2.52565	2.02722	3.37512	3.00005	3.5202	2.22652	2.51292	3.1685	3.10947	4.69386
Ecm1	10.8869	13.3806	9.42763	9.80782	10.109	13.7107	12.0129	8.65001	8.39356	11.7988
Cd82	95.0384	118.478	48.4132	51.3161	46.6666	118.824	101.448	49.9165	50.7486	50.0934
Anks1	10.9028	10.8066	17.5079	18.3931	16.9756	10.9922	11.0915	16.3612	17.7612	15.5176
Syt6	0.553062	0.457789	0.400016	0.295256	0.14824	0.691316	0.579235	0.231277	0.256506	0.180677
Dnmt3a	16.8442	15.6705	10.5183	12.3308	9.93341	18.3324	17.7995	11.5037	11.8367	7.11701
Mpv17l	0.469444	0.290912	0.22826	0.331698	0.610632	0.408758	0.289212	0.34643	0.38422	0.48113
Pde4dip	3.60785	3.32198	3.10651	3.58092	2.8154	3.49272	3.18868	3.14157	3.21565	2.15502
Pomgnt2	1.25842	1.72172	1.65489	1.98492	1.87816	1.61816	1.59755	1.62657	2.70118	2.6992
Ankrd10	13.3539	11.5108	11.1494	11.1116	10.7421	12.4844	12.1781	9.8546	8.62862	7.11328
Nsg1	0.745408	0.881429	0.843545	1.03038	0.820587	1.15592	1.02232	1.11326	0.89796	1.19824
Prkar1b	0.544378	0.602407	0.397044	0.384644	0.450611	0.726808	0.670753	0.441901	0.364541	0.139482
Tmem159	2.58293	2.88916	4.11141	3.14449	3.15752	2.96224	2.28477	4.6416	5.03313	2.50861
Thumpd1	9.19609	7.43252	5.8067	6.06856	6.74416	7.96578	8.56115	6.06748	5.77293	5.60047
Brdt	0.529256	0.191754	0.121523	0.215834	0.216729	0.212782	0.230959	0.0983654	0.0495888	0.0426913
Adgrv1	0	0.0115046	0	0.00510126	0.0153672	0	0.0200154	0	0.00644619	0
Ctu1	3.84548	3.52666	3.10417	3.80916	4.10678	4.26917	3.77575	4.37199	4.81344	3.57685
Cpa5	0	0	0.0465366	0	0	0	0	0	0	0
Ube2m	46.893	43.1855	44.4903	44.548	49.4712	48.5703	45.3431	49.5232	49.6142	48.3261
Ccdc136	0	0.0356948	0.0245065	0.0474824	0.0476791	0.0234054	0	0.0297548	0	0
Mrps35	16.0629	13.8932	14.6893	14.9698	17.0731	15.8512	15.3486	13.8975	15.1799	17.7932
Gpr84	4.06449	4.87444	17.061	14.8118	23.746	6.51778	6.40189	21.9895	21.2875	34.6475
Eva1a	0.668554	1.21577	0.805915	0.613444	0.167996	0.659747	1.45874	0.489254	0.704706	0.606685
Pcdhgb8	0.609155	0.435462	1.44764	0.945118	0.581666	0.300565	0.598109	0.229261	0.346731	0.497504
Znf41-ps	0.388306	0.275962	0.423507	0.237531	0.411981	0.234172	0.338902	0.460078	0.35473	0.540303
Tmem141	3.45451	3.30204	3.08703	4.48593	3.00302	3.77754	3.05574	3.9824	3.77909	3.35511
Rsph6a	0.0417906	0.0943405	0.0431801	0	0	0.08248	0	0	0.0528604	0.0455078
Thy1	3.00894	3.50309	3.22631	2.89824	2.79613	3.4175	3.49323	1.63812	3.37511	2.10196
Thrb	0.736311	1.00636	2.34449	2.0306	1.41976	1.0825	0.885256	0.735208	0.836315	0.409084
Thpo	0	0	0	0.0785009	0.0394131	0.0386953	0.102669	0	0.0991974	0
Adam17	21.6701	20.1672	26.1261	26.567	22.1512	20.5087	20.689	23.7638	22.1801	23.1969
Prap1	0	0.119164	0.163626	0.158516	0.159173	0.156274	0.621956	0.198668	0.400617	0.344894
Uox	0.160337	0.0804343	0	0	0.0537198	0.0527415	0	0	0	0
Patl2	0.121406	0	0	0.0405083	0	0.159741	0.158939	0	0.0511882	0
Tmem86a	7.36965	7.57342	9.03535	8.97338	6.41243	9.76911	6.62401	9.72841	9.60005	5.98894
Plce1	0.403987	0.483274	0.256874	0.342171	0.197824	0.531553	0.339027	0.259904	0.248948	0.236881
Gpr21	1.84393	1.12939	2.34833	1.54527	1.63788	2.07354	1.90874	1.07594	0.867859	1.68108
Olfr420	0.470843	0.354303	0	0	0	1.02221	0.246563	0	0	0
Aknad1	0.908186	1.42375	0	0	0	1.19496	0.544938	0	0	0
Pde2a	53.8819	61.2491	104	107.514	93.2682	61.5922	63.3772	82.1415	95.0367	82.2693
Rhbdf2	16.3792	19.2226	30.0953	29.3059	31.0132	17.4485	17.41	27.806	29.4928	28.8268
Mtmr11	2.66217	1.97689	1.80966	2.5596	2.00687	2.45426	2.0636	1.53805	1.68368	1.41134
Rps27l	47.389	41.4771	35.2072	33.6778	35.4003	31.5061	45.5456	34.6647	32.9589	44.9003
Ppa1	14.7903	13.1948	16.1486	14.2706	15.8624	13.9183	13.2745	15.2073	12.9221	21.0871
Mfap3l	6.56765	6.28892	1.20806	1.86387	1.94413	6.3102	5.55568	2.35409	1.6067	1.46181
Ifi30	137.76	94.1425	138.813	147.845	130.595	117.317	106.869	109.589	125.481	81.0205
Nipbl	41.8549	34.1606	38.4708	36.0326	33.5416	35.3152	36.7134	28.7629	28.2132	30.6078
Rbm12b1	2.03959	2.03131	1.64254	2.10164	1.62799	1.95353	1.88481	1.24174	1.51756	1.56777
1700029P11Rik	0	0	0	0	0.0966852	0	0	0.120675	0	0
1810012K16Rik	0.36347	0.273506	0	1.09148	0.182667	0.358681	0.475839	0.227992	0.459749	0
Nox4	0.0254654	0.0191624	0.0263122	0.0509809	0.0511922	0.02513	0.0666765	0.0319471	0.032211	0.110922
Eral1	19.5142	24.6209	7.98438	9.49744	9.0452	21.9599	20.0407	8.34445	8.90826	9.42669
Insm2	0.222348	0.167314	0.393843	0.254362	0.223489	0.0313456	0.166336	0.278943	0.080356	0.242126
Nqo2	10.4953	7.56777	11.8507	12.0413	10.7939	8.93928	9.94638	12.6168	12.2898	10.1561
4930526I15Rik	5.02636	6.22244	6.03114	6.65429	4.31877	5.60015	5.51894	5.39036	6.97305	4.59063
1110038B12Rik	27.0918	27.8108	26.0919	18.4137	23.1966	24.0944	31.3076	20.7701	23.903	25.4952
1110020A21Rik	0.565166	0.668297	0.417113	0.323269	0.0811522	0.956092	0.951287	0.101288	0.204249	0.263759
Angel2	17.9457	15.5654	15.7117	15.0701	15.3852	15.3282	16.8141	15.2297	13.5115	16.0387
Cpeb3	6.53395	7.53746	0.584387	0.581035	0.359041	6.90318	5.29994	0.597505	0.489482	0.502436
Armh3	6.36035	5.40033	7.73157	5.75377	7.04253	5.13536	5.20974	5.80308	5.11963	5.88904
Dhx30	15.9133	14.9064	13.4796	15.2059	15.2689	16.9997	16.5059	12.6592	12.7914	13.1813
Marchf1	6.76143	6.20999	11.2076	9.6307	7.92538	5.80555	6.4182	9.09745	7.15719	10.2769
Efemp2	1.79818	2.55587	2.47729	2.2666	2.54376	2.49743	2.13613	2.75717	2.19026	3.00972
Mmaa	1.53737	1.60089	1.0269	1.30572	1.09261	1.24128	1.24012	0.837707	1.23747	1.09917
Gpr12	0.24982	0.134276	0	0.0714472	0.0717432	0.352184	0.140165	0.0447723	0	0.038863
Cstf2	13.5608	12.6745	11.1348	9.96122	10.9699	13.45	14.603	9.57351	9.15254	10.5372
Hap1	0.611308	0.420001	0.247161	0.186233	0.16029	0.34097	0.487138	0.300093	0.571523	0.260485
Ugt1a1	0.244039	0.229545	0.661903	0.427488	0.490582	0.210721	0.199678	0.459231	0.192927	0.431838
Ormdl2	5.47886	4.88458	4.18424	4.47085	5.32739	6.64081	5.92525	5.00562	5.49892	4.6692
Tec	18.6192	17.5203	16.102	17.0442	16.4079	19.141	18.754	15.9747	18.354	10.9237
Tom1	6.09883	5.3437	9.02082	9.70082	10.7067	5.89482	5.41403	9.0137	9.61651	10.3714
Sgpl1	21.926	23.5137	25.4316	24.9944	21.2975	22.8105	20.4854	23.9864	22.0187	21.9341
Hvcn1	18.5083	20.2897	23.2856	27.1567	26.5331	18.8558	17.9112	28.5647	27.0321	21.6409
1700109H08Rik	6.61261	4.66491	5.55139	5.92962	3.04633	6.66144	7.21411	6.04896	3.31084	4.35048
Nmrk2	0.160598	0.0805654	0.0553128	0.160756	0	0.21131	0.280331	0	0	0.0582945
Pi4k2b	15.8901	14.7963	7.82889	7.67651	7.24582	14.1369	16.4654	8.27402	8.07074	8.41794
Rtn4ip1	7.06877	5.61743	5.46079	5.09187	5.87659	5.574	6.65951	5.76004	5.43158	4.02862
Sdr42e1	1.29913	1.1781	1.58325	1.76721	1.50668	0.920418	1.04662	2.382	2.44381	2.28526
Ahctf1	28.9221	26.3462	16.2961	14.8046	14.9893	26.4058	28.0947	14.8885	14.1508	15.6441
Stk31	0	0	0	0	0	0	0	0	0.0384781	0
Ctrb1	0	0	0	0.111158	0	0	0	0	0	0
C330018D20Rik	6.8987	6.81918	2.99464	3.51403	2.70799	6.52583	5.98535	3.17507	2.53005	2.22258
Ankrd55	1.15656	0.538755	0.51215	0.661541	0.304462	1.03263	0.90126	0.276369	0.24382	0.239892
Sema3d	0.0755255	0.0340992	0.0936441	0.0907196	0.0455478	0.0745305	0.158199	0.189498	0.114638	0.115141
Wdr82	33.5719	33.4598	29.4023	29.6729	28.7628	34.9776	31.6326	28.7942	26.8365	28.8237
Slc6a19	0.120593	0.0544468	0.0996822	0.241423	0.145454	0.0238009	0.094725	0.0907724	0.122029	0.0525279
4933430I17Rik	0.358742	0.154256	0.264765	0.102598	0.257559	0.151721	0	0.128586	0	0.334845
Dao	0	0.0718916	0.0493577	0.0478163	0	0.04714	0	0	0.0604229	0.0520184
E2f3	10.8771	10.2449	7.89752	6.9704	8.21815	10.3712	9.18854	7.00723	8.32008	7.54295
Zbtb39	5.91862	7.32742	8.25069	10.4257	6.94602	6.85215	6.81772	7.67396	7.69551	5.67095
1810058I24Rik	69.2226	72.6401	33.2998	34.8346	32.3175	72.8647	70.7158	43.4683	34.1623	31.7996
Klkb1	0.0188481	0	0.0389497	0.0188666	0	0	0	0.0472911	0.0238408	0
Hspb1	0.763569	0.984986	1.12708	0.982695	0.986767	0.538221	0.285609	0.273691	0.413927	0.59392
Neb	0.66575	0.563589	0.371097	0.377044	0.233327	0.626724	0.533263	0.142864	0.238226	0.133547
Ptger3	3.38877	2.58401	0.887034	1.62821	1.49871	3.21036	2.89847	1.4171	1.2002	1.18087
Ptcra	0	0	0	0	0	0	0	0	0.0971099	0
Pstpip1	45.3389	45.1689	102.27	99.4494	102.161	45.6343	46.6764	111.088	124.121	111.55
Scn1b	2.28783	2.51255	2.3639	3.52796	2.29957	2.31871	1.69994	2.94772	4.37988	3.16466
Slc20a1	46.54	49.3842	14.2669	14.6633	13.5968	44.8894	41.934	13.893	13.0916	12.3646
Csnk1g2	48.956	49.9153	55.2855	55.7186	53.8203	51.4466	51.9198	50.7869	54.6796	46.9458
Gm12348	0	0.0941807	0	0	0	0	0	0	0	0
Zc2hc1c	0.35163	0.330746	0.408737	0.373974	0.353434	0.455434	0.25894	0.551412	0.277983	0.239317
Rap2c	18.1821	13.9119	26.8012	27.3278	24.0039	17.5859	17.5794	29.2972	24.4401	32.9385
Nkx2-3	0.0932768	0.210569	0.0963783	0.0466842	0	0.092048	0.0610569	0.0585092	0.23597	0.101574
Aplf	11.7648	10.3886	2.4188	2.64368	2.4133	11.8468	9.19404	2.52264	2.88513	2.97405
Fam13c	0.224502	0.380104	0.289959	0.337084	0.197447	0.526168	0.220431	0.31685	0.354963	0.275031
Phospho2	8.3332	7.96158	8.7554	6.79495	6.91722	8.59301	5.88375	7.63512	5.3295	6.78034
Col20a1	2.18681	2.72488	2.89121	2.37725	2.67072	2.1812	2.33955	2.9794	2.88504	2.2789
Fgd6	3.88173	3.55674	4.39037	4.4126	3.43394	3.6735	3.31839	3.34891	4.10453	3.85364
Ccdc60	0.026176	0.0787884	0.0811391	0.0786052	0.131551	0.0258312	0	0.0328386	0.0662195	0.142522
Trerf1	4.05379	4.19058	7.6493	6.87825	7.89534	4.15777	4.36743	8.27034	8.94386	7.30904
Ctnnd1	15.496	15.1401	14.133	12.4726	13.3048	17.0684	14.8107	14.7462	12.5686	17.278
Stxbp1	4.84509	4.46017	3.17651	3.34812	2.8923	4.80553	4.34671	2.22151	2.67538	1.71405
Zfp275	4.0469	3.14985	3.52711	3.26235	3.64848	3.84116	3.92296	2.90665	3.20418	3.59951
Acer2	1.288	1.39819	1.09084	1.03564	1.01871	1.60442	1.40977	1.11254	1.38881	0.919716
Pdzd4	3.14943	3.2283	2.89543	2.60642	1.91929	3.15688	3.14914	2.39552	2.66624	2.02534
Matn4	0.0766242	0.086488	0	0.0766994	0	0.0756147	0.0501565	0.0480636	0.0484605	0.12516
Adh5	23.18	19.9909	20.2103	20.2805	19.9537	21.4341	22.9316	20.876	21.4916	19.7103
Tmcc2	202.723	269.282	1.97079	4.03063	2.08283	246.155	248.903	3.45634	3.33596	1.46161
Hnrnph3	9.83256	8.7471	10.2498	8.70489	9.09236	8.49553	10.1835	7.83972	8.89943	7.47122
Il1r1	3.56049	3.47415	3.75973	3.5444	3.20515	3.43636	2.48428	3.50958	3.66229	4.96366
Odf2	33.6413	35.6074	26.8232	26.479	30.5316	36.4003	37.4005	25.5852	28.3164	30.1478
Stx8	3.06708	2.52985	3.4433	3.20293	3.18656	2.92481	3.26241	3.10779	2.96559	3.51652
S100pbp	9.07296	8.46583	6.46299	6.6458	5.90086	8.53209	7.51802	5.54385	5.48161	4.92838
A930041C12Rik	1.10056	1.38026	0.568578	1.10164	0.737472	0.724042	0.240135	0.460229	1.16007	0.599229
BC051537	0.472424	0.311056	0.122033	0.472888	0	0.2331	0.463857	0	0.597563	0.128611
Nt5c3b	4.61664	4.39673	5.36641	5.81257	5.11161	4.94733	4.86345	4.84151	6.20451	4.43815
Gpr179	0.243734	0.143536	0.197091	0.318226	0.362151	0.230065	0.263593	0.199416	0.388722	0.115397
Gm16157	0.514554	0.331881	0.0759519	0	0.517194	0.145079	0.288699	0	0.0929791	0.0800462
Gtf2ird1	3.45829	3.62794	4.30896	4.72419	5.2345	3.75401	3.38227	5.30832	4.86326	5.82608
Zfp37	0.0793931	0.119484	0.136722	0.132452	0.0798004	0.130579	0.138584	0.166002	0.0669489	0.201729
Pbx1	11.0707	8.96151	17.4269	16.447	15.4803	10.5373	10.9359	17.9765	15.2384	17.511
Lbx2	0.481076	0.724007	0.869876	0.601936	0.967088	0.712107	0.629803	0.603524	0.456381	0.392901
Lats1	13.3109	12.2558	14.6986	13.3239	13.4889	13.4723	11.9748	13.5132	11.5353	13.7367
Lat	24.2367	22.9726	6.18038	10.9639	8.58882	27.0604	25.7294	12.2792	11.005	5.75222
Lasp1	58.3325	55.6791	112.525	120.288	112.175	65.3599	63.9117	126.747	124.733	120.802
Laptm5	165.404	162.138	261.305	270.326	241.736	193.56	173.093	250.007	243.511	217.543
Ing1	16.4783	16.314	19.0027	19.6186	19.2614	18.4139	18.1456	17.641	19.7819	17.944
Actn3	0.750609	0.616171	0.0705061	0.136608	0.308643	0.505036	0.312666	0	0.129469	0.148614
Slc9b1	0.1493	0.168519	0.154264	0.0373615	0.187582	0.110499	0.195456	0.0468251	0.236059	0.0812898
Nalcn	0.013844	0	0	0	0	0	0	0	0	0
Bglap	2.26201	2.32109	1.06238	1.64672	0.206692	2.23221	1.34606	0.515956	0	0
Cnga1	0	0.189496	0.148686	0.288085	0.144639	0.142005	0.235486	0.315924	0.409543	0.117526
Ccr10	0.399712	0.300778	0.413002	0.571577	0.459157	0.450795	0.0747549	0.573085	0.938954	0.559627
Ccr8	0	0	0	0	0	0.0840854	0	0	0	0
Ccr7	5.53597	3.90304	2.67966	3.44466	2.40621	5.6599	7.11686	1.00109	1.45094	0.597408
Clk4	35.0842	33.0606	35.6379	32.1959	30.4033	33.0462	32.7308	35.1426	31.9126	28.4674
Lta4h	133.4	114.194	210.497	216.141	229.304	131.501	132.572	273.759	226.69	263.742
Tmem116	1.22192	1.07273	0.210425	0.271805	0.545862	1.07184	0.977584	0.170326	0.515198	0.443537
Mast2	31.8602	36.4241	15.6306	16.5098	18.0712	34.5913	31.8301	14.5227	15.9384	12.7547
Pigv	8.60111	9.19853	9.95233	10.8209	9.53344	8.16805	9.13926	9.42307	10.0598	9.36617
Klrb1a	1.31437	1.04722	0.319546	0.773918	0.543987	0.915567	0.910966	0.678964	0.586775	0.252579
Cabyr	0.509884	0.662722	0.622627	0.139196	0.559091	0.823364	0.485467	0.174454	0.175895	0.252381
Mtif2	9.35211	8.07012	6.69489	6.93311	6.86559	7.84299	8.52439	7.24771	6.86346	5.94355
Blcap	7.61649	8.57938	14.4359	14.3593	12.5401	8.71504	9.11475	13.424	13.4167	13.6876
Sgk1	9.31216	8.79029	19.5863	18.9984	17.7196	8.90888	9.6784	18.2816	15.7351	20.0229
Timp3	41.7064	39.269	11.5234	14.4705	13.9594	43.2127	36.8041	17.687	15.4376	14.7797
Sertad1	12.2711	9.85774	13.5358	13.1131	12.084	12.6003	13.2426	16.1225	14.1582	12.2791
Bace1	11.6937	13.0393	16.6378	15.8822	17.4409	12.9355	12.7779	17.8643	15.8648	17.0212
Ash2l	14.7262	14.1301	13.4835	11.3841	12.8075	14.9458	14.6329	13.1459	15.3398	13.4496
Smarcal1	6.67426	6.55657	7.27509	7.97293	7.47519	7.71542	6.99011	7.50814	7.49593	6.54913
Dusp14	0.750869	0.667749	0.0705305	0.136656	0.137222	1.07778	1.42982	0.342541	0.518054	0.222998
Cd248	0.269127	0.46289	0.1589	0.0769689	0.231863	0.493222	0.603992	0.0964649	0.243154	0.418665
Npy1r	0	0	0.0330333	0	0	0	0	0	0	0.034814
Cbx5	73.0073	65.954	37.3169	36.5122	38.123	66.4861	65.1765	37.2139	35.1597	35.8927
Bclaf3	7.9922	6.98119	5.86749	5.54389	4.97964	6.36487	6.63882	5.10117	3.60622	4.73327
Zbtb3	1.55271	2.19074	1.65448	1.69995	1.65822	2.29839	1.71513	1.58269	2.02539	1.10961
Abcc8	0.019891	0.179613	0.123314	0.0597317	0.199931	0.0588869	0.0781213	0.0499077	0.15096	0.194943
Nr6a1	0.624606	0.493508	0.726046	0.812785	0.800458	0.508511	0.511066	0.822765	0.533288	0.935226
Fut10	1.2373	1.32383	1.11863	0.948235	0.991028	1.46901	1.61981	1.26118	1.17378	0.799991
Tmem200a	0	0	0	0.0478859	0	0	0	0	0	0
Rgs7bp	0.236617	0.279795	0.157169	0.15226	0.118916	0.2335	0.177011	0.0636092	0.128269	0.0368092
Ak7	0.0318462	0	0.197431	0.0318775	0.128038	0	0.125075	0.039952	0.120846	0.104037
Pold3	28.4375	26.0036	18.9688	19.7194	20.0314	24.6397	25.4906	16.8731	19.6615	18.067
Cds2	33.7214	33.0221	49.4322	52.1462	42.6104	35.3327	36.8271	48.5759	49.3653	41.138
Armc9	4.8323	4.46779	1.04504	1.0499	1.31782	4.25112	5.24734	0.916389	0.947648	1.01979
Asb10	0.0371699	0.195789	0.115218	0.0372065	0.186803	0.220082	0.291967	0.0466308	0	0.0404762
Ppp1r3c	0.29447	0.193887	0.190164	0.0736899	0.0369976	0.47221	0.433696	0.138533	0.0931181	0.0400829
Slc22a5	3.46832	3.51146	3.25786	3.2508	3.04243	3.88935	4.16907	3.40178	3.03105	2.57511
1600023N17Rik	1.0749	0.735319	0.201936	0.391258	0.491099	0.385725	1.02343	0.122591	0.123603	0.212821
Dlk1	0.061422	0.0154064	0.0211548	0.0409882	0.020579	0.0404085	0	0	0.0517946	0
Slc7a7	9.78715	8.84355	14.7018	13.6525	11.9708	8.0679	8.43901	12.6234	12.2802	11.0429
Tcf7l2	3.89658	5.20732	3.65213	3.64464	3.06049	4.85383	4.06983	2.35069	2.82796	3.03747
Bcl2l2	5.43588	4.86139	5.88128	6.15342	5.92146	5.64511	5.81235	6.92658	6.83978	6.88014
Anxa4	6.81192	6.35609	11.1207	9.68243	7.71413	6.90143	7.25319	9.74215	9.24818	7.17058
Rgl1	8.52585	10.2566	5.90474	5.83141	4.46139	9.80057	9.66052	3.82826	4.7722	3.70563
Psme3	117.21	129.265	47.0674	45.9306	51.5097	131.246	124.354	47.9628	45.7398	54.2752
Tmem19	10.3668	8.3762	11.2487	10.9586	10.543	9.65689	9.28809	12.0848	10.0184	10.8228
Mrpl42	26.8767	22.4835	18.0212	20.7498	21.2668	20.8795	22.459	16.6795	14.2856	23.9744
Herc4	33.3776	28.3978	40.4283	36.5319	33.8671	25.9656	30.4918	34.5988	30.0155	37.5138
Aup1	66.4372	71.338	58.021	61.4136	58.1259	69.0396	72.2284	60.5899	61.3095	56.745
Hadhb	15.2854	14.9669	10.9869	12.1643	11.4513	14.475	15.0393	10.0644	8.52629	12.1477
Agbl5	6.52438	6.38684	5.71681	6.27274	5.54129	6.24273	7.11353	4.85131	5.56864	3.86549
Pvr	1.15963	1.71955	2.3259	2.04842	2.33116	1.14435	1.02697	2.35334	1.63937	2.67412
Zmym2	13.3739	10.8997	13.3367	12.6319	10.5885	11.5463	11.6723	11.7876	8.60571	11.7105
Nol8	7.06052	6.81777	5.96695	5.47421	5.64047	6.74599	6.97256	5.68322	4.64607	5.66642
Anxa6	28.0007	28.4544	40.2528	41.1375	33.8547	31.964	33.0833	36.1458	47.4103	22.4969
H60c	0.174832	0	0.252903	0.140003	0.210875	0.0345057	0.183106	0.263198	0.0442286	0.152307
Sh3gl1	22.8942	22.6292	24.7965	26.4881	27.4945	25.401	26.302	26.8564	27.9378	24.6531
Cpt1c	0.880411	1.113	0.181937	0.35251	0.283177	0.695049	0.36883	0.26508	0.400904	0.191745
Map2k7	18.6124	18.8727	17.2399	18.1285	17.0361	18.6537	20.0116	15.6659	16.6301	14.1444
Lrrc73	0.213512	0.589106	0.367686	0.498685	0.286144	0.632098	0.465868	0.178572	0.180046	0.310006
Cmip	56.3662	60.3107	85.5439	87.7877	80.6852	62.42	56.386	79.9012	83.9561	78.2826
Dpy30	26.3142	27.9623	22.3208	19.3991	27.9682	27.8975	26.4189	21.7477	19.4534	26.7187
Ect2	31.8685	31.254	19.4305	17.0036	21.1382	29.9376	32.4808	19.7498	16.5235	22.8749
Rpl31	161.783	145.756	126.143	107.174	125.634	152.359	136.362	113.118	103.412	137.566
Insig2	5.5371	4.96979	6.65177	6.31048	6.06841	5.5629	5.72054	5.48184	6.41313	6.17492
4921509O07Rik	0	0	0	0.0384095	0.0385686	0	0	0	0	0
Cers3	0.0908954	0	0.0939178	0	0.15227	0.0298993	0.0793308	0.114031	0.0766484	0.131974
Ldb2	1.37645	1.76838	2.46287	1.61304	1.88968	1.65649	1.67014	1.89527	2.37803	2.63219
Ncoa7	23.0254	23.6886	4.59702	4.48895	4.4541	23.0544	22.1611	3.66912	4.28236	3.37787
Cmah	11.8244	8.59192	31.5424	28.96	37.1296	9.76135	10.0432	34.6667	28.7722	48.882
Vps13d	25.1394	23.285	23.0342	21.1204	20.9331	24.5567	22.9118	20.3886	18.9848	20.7296
Adra2b	0	0.0366659	0.0251733	0.0731613	0.0244882	0.0721266	0	0	0.0308167	0
Zfp59	1.11578	1.03487	0.992017	1.06493	0.860692	0.896231	0.849264	0.781274	0.984657	0.90421
Commd6	11.7075	9.99564	13.3762	11.9443	12.6727	8.66492	9.43194	13.2751	11.3913	12.1359
Tmem42	3.39331	2.34064	3.70093	4.62321	5.21082	4.27878	4.68917	3.78401	5.60366	3.79779
Traf7	38.6798	38.0764	46.3665	45.5313	49.3761	39.5563	36.4461	45.4978	45.9646	55.1409
Mynn	7.15654	7.408	5.70223	5.73798	5.01023	7.2028	7.08503	5.56105	4.16583	5.29234
Rab27b	17.7104	13.9179	3.12427	4.35007	4.89437	16.5471	16.7766	6.83133	4.60287	4.16219
E230029C05Rik	5.80679	5.09779	4.66656	3.98263	3.13446	5.30582	6.75732	2.42826	3.67247	3.16165
Bmp3	0.20319	0.117614	0.113048	0.0782268	0.078551	0.138817	0.143235	0.0392166	0.118621	0.187223
Il6ra	23.5969	24.6702	54.007	49.7511	43.2435	21.9332	21.1547	45.9963	47.8888	51.8681
Meis2	0.239777	0.0962287	0.115616	0.19201	0.128537	0.0473236	0.0837081	0.0200538	0.0808776	0.104442
Kcnd1	1.05859	1.14629	0.82701	0.827027	0.46713	0.891768	0.845034	0.615428	0.587852	0.534201
Kcnc3	0.798035	0.772085	0.765672	0.608624	0.821227	0.993777	0.646751	0.357557	0.480679	0.331055
Tnfrsf18	1.91263	2.51865	3.35958	3.63756	2.40305	1.79306	3.25511	3.23925	4.35467	2.60344
Foxa3	0	0	0	0	0.048556	0	0	0	0	0
Jpt1	75.0985	76.4148	73.0527	75.8112	75.6976	82.2269	75.4775	70.7267	82.3437	58.5346
Hmgcs2	0.598059	0.72005	0.123589	0.149662	0.120225	0.383617	0.782952	0.150057	0.416063	0.0976885
Tnnc1	0.956314	0.51401	0.564635	0.547002	0.549269	0.674082	0.536556	0.514167	0.864022	1.33891
Serpina3c	0.116568	0.175432	0	0	0.0585832	0.0575164	0	0.146238	0	0
Ankdd1a	0.651704	0.45537	0.625275	0.512556	0.187156	0.321559	0.304708	0.175196	0.353285	0.608291
St3gal2	33.8691	38.3866	12.2495	14.7344	13.3115	41.2948	34.9354	16.5038	14.8284	12.6699
Tbca	40.6538	37.7339	41.6354	36.212	43.3825	41.1786	35.6377	38.1948	48.2511	54.6061
Pacsin3	0.171978	0.420586	0.22212	0.172147	0.129645	0.551565	0.225146	0.215751	0.108766	0.140456
Ush1c	0.0628391	0.118214	0.259714	0.314504	0.442131	0.0620113	0.123399	0.473001	0.119227	0.718501
Hp	243.724	232.776	729.606	736.436	790.794	229.601	268.738	830.548	829.347	957.781
Ceacam2	0.128691	0.154942	0.0797822	0.257636	0.155222	0.177794	0.101086	0.161447	0.0651121	0.252249
Slc25a4	31.9461	27.656	33.0083	27.7582	30.6234	33.7144	33.787	26.4399	28.9966	28.9897
Ang	0.540786	0.290667	0.558768	0.386655	0.54356	0.457424	0.101139	0.581513	0.293158	0.673016
Amy1	0.864987	1.30178	0.167578	0.216459	0.163017	0.693543	0.636976	0.271288	0.205146	0
Bgn	24.3507	27.5618	31.0829	25.5547	24.067	29.1247	22.246	23.8677	21.031	31.3419
Ctnnb1	99.2888	96.2765	123.968	120.314	107.996	104.688	98.6985	114.976	110.596	117.061
Ctsl	12.688	12.547	15.8363	15.4541	12.8095	13.0472	11.9067	13.3467	16.5815	16.3537
Ctsd	290.671	320.569	501.126	475.755	427.372	329.079	334.186	450.453	463.727	503.745
Sec61g	68.7859	66.889	26.1298	22.1495	26.6896	44.0469	67.0419	29.029	19.8324	34.5606
Myh6	0.0162034	0	0	0	0	0.0159899	0	0	0	0
Pik3c2a	10.509	8.20281	14.1615	11.8802	11.0553	8.1103	8.57864	12.4002	9.00124	12.9242
6230400D17Rik	2.4444	1.49875	2.1515	2.4468	1.27397	1.78681	2.1334	1.13577	0.801603	0.591518
Lpar5	3.18687	3.62159	3.12483	3.74337	3.43202	3.91506	2.89493	3.54926	3.45518	2.01846
Rnf20	34.9055	31.3546	29.6669	32.0224	30.7819	35.5017	32.3126	30.4216	34.3305	29.109
Prxl2a	46.1611	48.2669	1.2975	1.9106	1.41365	46.8417	48.8585	1.44933	1.90605	1.09395
4921525O09Rik	0.030104	0.0906115	0.031105	0.0904008	0.0302585	0.0594148	0.118233	0	0	0.0327818
Rorb	0.02084	0.00784092	0	0	0	0.0102827	0	0	0	0
Tbx2	0.470103	0.665875	0.285726	0.276803	0.250155	0.463909	0.615438	0.346916	0.419737	0.361354
Trpc5	0.0695133	0.0610258	0.0837954	0.0927755	0.0465799	0.0228658	0.0455019	0.101741	0.0439633	0.0378482
Fam149b	9.10245	9.60338	8.69407	8.01552	9.2749	9.87769	9.82805	7.6521	8.11094	8.00462
Pus1	8.40411	9.81985	7.87452	8.25561	7.66022	8.55095	9.77222	8.12023	7.46099	7.67375
Aldh18a1	17.4268	18.7665	13.0141	12.0765	12.7441	18.1067	19.012	12.1925	12.3638	13.9894
Gdi2	97.5451	84.0729	113.012	103.084	110.527	95.4261	91.2911	112.371	102.425	123.305
Drd4	0	0	0	0.0353775	0	0	0.0925384	0	0	0
Drd3	0	0.0509417	0	0	0	0	0	0	0	0
Dpep1	5.39908	6.11062	1.36064	1.44996	0.441202	4.50494	6.37865	0.770945	1.22149	0.573593
Pkib	0.619807	0.515491	1.07859	0.930624	0.885296	0.434587	0.405712	0.859415	0.598306	1.29659
Crx	0	0	0.0674457	0	0.0328051	0	0.0427277	0.122835	0	0
Dmbt1	0.0313546	0.0117969	0.0161986	0	0.0157577	0	0	0	0	0
Inka2	2.74013	2.89907	1.31982	1.17549	1.30461	3.06999	2.37352	0.697852	1.12057	0.897402
Rhot1	9.88995	8.3598	9.18775	8.03515	7.55581	8.55611	8.76713	7.39983	7.99386	7.67881
Ncmap	0	0	0	0	0	0.0451895	0.0599499	0	0	0
Cacfd1	5.78413	5.82464	6.03505	6.30068	6.0703	5.90379	6.64434	5.37113	7.13696	5.55761
Gm19276	0.113219	0	0	0	0	0	0	0	0	0
Jarid2	33.0467	28.9957	25.072	24.321	25.0649	29.9595	28.9609	25.0635	24.097	22.0516
St7l	6.84076	5.33319	7.05123	6.7158	6.7271	5.76076	5.59726	7.01408	6.136	5.5153
Arhgap15	18.5842	14.6867	29.2635	27.2241	25.7803	15.4921	18.3583	24.4322	20.8771	24.6266
Mag	1.0196	1.39746	2.03175	2.2599	2.85488	1.97639	1.76386	2.96937	3.86903	1.07064
Zfp467	3.88784	4.02027	4.40587	4.87085	3.85736	4.6782	3.77629	3.87046	5.13978	2.70408
Ranbp17	1.78505	1.62902	0.569017	0.608272	0.534443	1.68657	1.74025	0.57176	0.504421	0.496296
Pecam1	32.9812	29.6436	29.3143	29.1384	28.9026	35.6089	31.8802	26.3604	26.3538	21.8514
Aldh1l1	1.69449	1.46399	1.19965	0.84808	0.914675	1.79604	1.51999	1.0629	0.99229	1.29849
Stk32c	0.345767	0.585416	0.357264	0.302843	0.347541	0.170606	0.282914	0.216887	0.164009	0.282392
Maf1	49.6726	51.7867	50.5677	50.6233	45.9649	51.5747	49.546	44.0166	47.657	42.9293
Lrrc63	0.0782059	0	0.202016	0.195707	0.314428	0.115763	0.102384	0.196223	0.0989218	0.340649
Aoc1	0.034261	0	0	0	0	0.0338096	0.044853	0	0	0
Itch	25.6258	22.5153	31.0671	28.9443	27.1352	24.4765	22.2777	27.0119	25.501	33.5778
Slc30a6	5.08155	5.05287	5.9537	4.54155	5.29003	6.26825	5.70217	5.69192	4.53375	6.86753
Prmt1	36.1865	36.9126	33.9477	30.2722	31.7764	38.3525	36.6847	29.0082	33.0483	36.4178
Mpl	26.1402	24.7067	4.88578	8.0331	6.42633	29.6077	25.1104	9.65011	5.34928	5.54803
Rhbdl3	0.339927	0.275467	0.405265	0.287913	0.420518	0.361252	0.342321	0.229626	0.496119	0.284741
Lin54	16.2061	14.8179	13.2696	12.9164	13.7485	13.7999	14.0641	13.8353	12.5056	15.228
Ifnz	0.336869	0.304187	0.0696139	0.0674399	0.135439	0.265944	0.0882026	0.422611	0.0852202	0.366833
Rpain	14.6047	13.9815	7.96431	8.44654	6.19805	14.092	14.5523	9.26278	7.79983	7.68681
Arih2	18.2513	17.2965	13.4527	14.6438	13.4197	18.3379	18.0056	12.8887	14.2228	11.6516
Osbpl3	1.92576	1.71632	1.45353	1.65422	1.41397	1.75213	1.3589	2.19317	2.07308	0.996471
Cmtm7	104.218	102.021	168.731	172.913	195.399	114.557	118.291	207.039	165.246	190.939
Cbfa2t3	17.1671	16.5849	16.3449	18.3353	16.9941	18.4788	17.0339	14.9887	18.6325	9.53559
Senp6	24.8038	20.129	25.4028	23.7547	22.5557	22.0666	21.7087	22.3226	20.9747	22.3607
Wdr18	10.0368	10.2373	9.33689	7.77696	8.64707	11.484	10.6514	7.8644	7.42322	8.7872
Thap3	8.6652	7.05273	10.8719	9.29326	6.4878	6.98044	7.6399	7.87574	7.38157	7.51026
Mtpap	8.12276	7.78415	9.13339	8.7525	8.14041	7.3792	8.75737	6.77351	6.16463	7.83067
Peli3	0.0718981	0.108205	0.0990516	0.0239896	0.168623	0.0473006	0.188251	0.0300661	0.121257	0.0260978
Gm5741	1.50153	1.58183	1.55146	2.40481	1.20739	1.7781	0.786294	0.753485	0.759707	0.654036
Zfp169	6.28275	5.20577	6.27284	5.51164	5.03779	5.41047	4.83648	5.13651	4.73247	4.63794
Tmem241	2.56036	2.30311	2.97998	2.88692	2.10021	3.07842	2.88958	2.95361	2.15905	2.33944
Tcf20	50.1883	46.7008	57.659	55.4827	59.1071	53.8781	49.2299	52.2195	55.2103	57.8777
Cacnb1	1.81744	2.40775	2.4333	2.76728	1.90395	1.86928	2.01069	0.578037	1.84557	0.501745
Podn	0.369341	0.662742	0.205489	0.142194	0.257009	0.280365	0.223165	0.427706	0.251556	0.15469
Acr	0	0.189203	0.194848	0.0629209	0.0631817	0.0620311	0	0	0.0795099	0.136901
Asgr2	0.136333	0.35906	0.281732	0.272933	0.068516	0.336341	0.267721	0.0855166	0.172446	0.0742297
Tet3	28.4905	29.4688	30.7641	32.3478	30.1208	31.4433	29.3578	30.2798	33.3738	24.8764
Arhgap33	8.12899	10.8839	4.46284	4.74472	5.41002	7.71589	8.52529	3.00106	4.73489	2.41201
Nrap	0.196822	0.148106	0.776489	0.734329	1.0611	0.229543	0.187397	0.78565	0.72424	1.22752
1700012B07Rik	0	0.0504219	0.0692351	0	0	0	0	0	0	0
Hoxc5	0.180404	0.108601	0.186402	0.144465	0.145063	0.213632	0.0472353	0.0452643	0.0912762	0.19645
Pianp	3.95854	4.94346	3.78558	3.70951	3.51324	4.86221	4.18998	2.80004	3.7287	2.88906
Lpar6	12.9312	11.6226	10.1858	10.7466	8.94581	10.5158	12.2264	9.26286	6.66375	9.43105
Rae1	27.3675	26.125	24.4215	22.2438	24.0978	28.1229	29.4621	21.0682	20.2408	22.844
4931406C07Rik	5.84856	5.22148	4.09697	4.23362	4.21795	5.90194	6.05613	5.26454	5.34981	4.71362
Cnep1r1	13.1728	14.2414	9.77756	9.1493	9.02508	12.8401	14.7113	10.1852	8.36507	11.1243
Snx16	1.81448	1.4211	1.87481	1.07493	0.967724	1.57132	1.7937	0.975565	1.26466	1.65329
Spata17	0	0	0.123739	0	0.0601858	0	0	0.0751195	0.0757398	0
Tbc1d30	0.250113	0.276774	0.288833	0.206178	0.266184	0.392005	0.346698	0.442975	0.260536	0.192254
Asnsd1	29.5662	27.226	34.8421	34.4807	34.9479	25.4351	28.8321	35.3712	31.6837	46.0321
Kptn	5.07734	5.25898	5.86336	6.21837	6.42426	6.07148	6.95982	7.26891	6.95116	5.20373
F9	0.108044	0.0813019	0.0372123	0	0.0361995	0	0.0471489	0.0451815	0.0911093	0.0392183
Ankra2	6.42459	5.89618	5.64558	6.04024	5.58246	5.54005	6.52425	5.27279	5.65809	4.87108
Capzb	120.453	106.299	185.534	176.883	189.874	129.672	122.634	184.446	181.702	191.014
Nf2	16.268	16.1027	13.6776	14.2368	15.7534	16.8426	15.5045	12.8283	15.1448	13.2407
Pex3	4.21852	3.88322	4.86661	4.01768	3.91083	4.93086	3.37796	4.57292	4.04082	5.30735
Trim24	11.2353	9.96332	5.3616	5.2248	5.13876	10.1055	10.0396	4.33989	4.56934	3.93377
Kmt5a	58.6415	62.2022	47.4611	48.9573	51.2163	64.3838	58.2679	50.5096	54.2199	48.4333
Cep57	13.0734	11.8415	8.36218	5.85074	7.85649	10.9216	11.9987	6.68189	6.34334	7.5701
Tsc2	15.0042	14.7964	12.4943	13.1626	13.5253	14.7158	14.8073	12.9205	12.6589	12.6505
Mapk7	9.02896	9.91641	12.6502	14.3026	14.1856	10.0346	9.67811	12.3168	13.4165	12.9503
Egflam	0.0805235	0.0151482	0	0	0.0404683	0.059597	0.0263544	0.0505095	0.0763899	0
Txk	1.37086	1.27427	0.749881	0.484308	0.283684	1.3528	1.0029	0.252909	0.611995	0.351247
Adamts13	0.0391963	0	0.0202498	0	0	0	0	0.0245865	0	0
Zfp862-ps	2.70958	2.99356	3.39845	2.94741	3.2115	3.3694	3.44474	3.301	3.0311	2.50716
D6Ertd474e	0.0356756	0	0	0	0.0358586	0	0.0934098	0.0447561	0	0.0388489
Dnajb6	11.4268	9.87459	8.96976	8.44714	8.40097	10.2801	9.54125	7.54751	8.427	8.48598
Slc26a10	0.835011	0.861051	1.34209	1.30018	1.27448	0.457783	1.13365	1.43552	1.29091	1.21238
Hspa14	15.4992	13.97	13.5467	11.9029	13.161	15.0108	14.7469	12.4953	12.8127	12.7644
Fkbp11	1.77009	2.11548	5.37926	3.23098	7.11669	2.05502	1.49944	7.70689	4.74134	7.71016
Nubp2	31.5174	30.0169	24.1954	24.7345	23.6738	33.6548	35.1121	25.1925	24.1951	26.7599
Ndrg3	10.3234	10.6181	8.89944	8.56037	8.68794	11.2122	9.9963	8.65959	8.80836	8.94681
Gbp3	2.46172	2.46988	5.77195	4.73873	3.80669	2.6473	2.02456	4.39489	3.95213	3.57425
Fgfr1	1.33294	1.91754	3.03808	3.43373	2.32491	1.93438	1.53973	2.48373	2.05794	2.41206
Lct	1.388	0.996433	0.807742	0.990123	0.914046	1.13356	1.16963	1.10082	0.968645	0.747046
Fmo5	8.68803	7.60693	15.8908	17.7352	15.1329	7.59729	9.443	16.9922	17.7468	16.1402
Fbxw7	9.6199	10.3278	8.54735	8.05213	7.96046	10.5775	10.2054	8.03696	7.68374	6.2989
Septin7	51.41	40.2877	44.9472	42.2037	43.7545	42.9877	44.1257	41.6357	38.7089	47.8339
Gm9926	0	0	0	0	0	0	0	0	0.0254685	0
Csf2ra	64.8856	73.5991	146.966	167.492	170.703	65.0822	78.9475	165.208	183.889	154.425
Brd2	56.4343	58.7356	57.7842	62.9844	59.3837	59.5983	54.994	55.3797	61.267	58.7646
Frk	0.184573	0.185185	0.19071	0.246339	0.18552	0.182141	0.187938	0.154368	0.337226	0.178658
Slc15a2	2.20769	1.55522	0.509606	0.705273	0.424917	2.01636	2.24452	0.648205	0.74268	0.741678
Tmpo	92.0063	91.0104	67.0848	64.1027	66.7193	87.4107	89.8862	61.4759	60.6789	71.9826
Abr	14.9711	17.0771	36.7386	36.8698	33.5443	16.6792	16.9357	33.017	34.5483	35.6623
Gins4	32.2798	34.8865	19.6985	22.047	20.4689	33.6361	32.7108	19.7497	24.0232	18.244
Med27	7.30614	6.4378	6.64944	5.49446	6.24017	6.68689	6.09574	6.07885	5.02773	6.47199
1700012C14Rik	0.197792	0	0	0	0	0	0	0	0	0
2510003B16Rik	1.9772	0.946791	1.11433	1.43937	1.80667	2.48328	2.35314	1.57847	1.13679	1.1744
1700025J12Rik	1.40715	1.29416	0.646194	0.46951	0.785759	0.77145	1.02343	0.196145	0.197765	0.170257
Lin7a	0.0144112	0.0325326	0.0148903	0.0288507	0.0434553	0	0.0565994	0	0.0182285	0.0313861
Gxylt1	9.71254	8.38723	10.897	11.2302	10.718	9.71449	8.92363	11.3038	11.3787	10.7358
Zdbf2	0	0.00564596	0.0155051	0	0.00754156	0	0	0	0	0
Magoh	46.4033	37.1672	34.4154	33.4831	37.0556	40.3138	38.7602	33.75	35.2891	44.6408
Tmem175	6.84338	6.2939	5.89244	6.43783	5.66838	6.37805	5.72384	4.9683	4.76888	4.58856
Alkbh4	6.92617	6.7859	6.96435	8.65458	8.41011	7.75236	8.45888	7.63939	7.64368	6.37801
Stra8	0	0	0	0	0	0.0661693	0	0	0	0
Myl4	28.9033	16.9435	16.1589	12.7857	20.9039	28.7649	29.2635	7.08764	9.01039	4.10145
E030030I06Rik	2.23474	1.87564	4.04083	2.83918	3.75807	1.73879	2.25048	4.25923	3.85952	4.07146
Slc25a25	5.60136	6.4536	5.42739	6.1187	5.41985	7.33951	6.63322	6.09402	6.93811	5.87182
Srrm1	67.6752	69.1567	49.7474	45.8803	50.1945	65.1178	61.7053	46.6855	44.1147	49.9688
Lrrc56	3.31833	3.46523	1.50442	1.96584	1.59961	3.67559	4.12257	1.44429	0.985086	1.99111
Klhdc3	36.2018	39.3796	36.3039	36.0981	35.7352	37.7375	36.5921	35.2978	36.8206	36.7972
Slc38a4	0	0.0356176	0	0	0	0	0	0	0.0299356	0
Dars2	12.2955	12.3227	7.70132	7.70588	8.91352	11.9993	12.8561	8.25858	7.05367	7.55366
Tmem218	3.52094	2.71408	3.63801	2.57883	3.19373	2.88133	3.59762	3.1243	2.82423	4.3017
Adnp	2.93888	3.65687	3.37399	2.86485	3.34009	3.6015	3.19363	2.31335	3.98461	3.03295
Parp11	8.0979	7.72577	6.47459	6.39301	6.4195	7.4442	8.17192	5.2307	5.24341	3.62176
1700010D01Rik	0	0	0	0	0	0	0.256366	0.245669	0	0
Zfp773	0.814052	0.612564	0.773831	0.521505	1.04733	1.38172	1.19361	0.776152	0.782561	0.567336
G3bp1	67.6112	64.0995	54.811	58.4606	60.5465	67.9152	65.7488	54.8593	62.8296	61.8404
Stx3	4.98589	6.02036	9.20512	10.5619	10.7999	6.17886	7.91879	11.7098	14.6665	4.84015
Extl3	14.055	15.5977	8.66573	7.60342	7.53556	17.2682	15.2724	7.64829	7.27377	8.84579
Dhx16	29.4339	31.5503	27.3803	29.4628	28.2414	34.3507	32.7516	27.7034	32.1587	25.8504
Tbc1d7	3.43697	2.99772	2.25989	3.12758	3.92568	3.08335	2.86333	2.35188	2.27249	2.72195
Map3k4	13.2336	13.2002	13.1685	14.5875	13.4106	14.0775	12.8455	11.1058	12.205	9.63997
Slc27a1	4.38123	4.7319	4.55354	4.61771	4.30009	4.24721	5.1284	3.2655	3.22726	2.0487
Aqr	22.3399	21.8711	15.6946	15.8429	15.9085	22.0456	21.7324	16.0738	13.1754	16.0988
Colgalt1	50.471	37.9571	46.8957	46.2075	43.5117	43.3146	44.0371	30.0911	35.2811	26.4949
Acap1	49.7661	48.8859	64.8706	74.4841	78.0637	45.7816	49.2533	70.4487	86.0899	67.1143
Zfp687	17.8761	17.8241	18.0327	19.5296	18.7182	17.8796	18.0935	19.1356	19.5999	16.6759
Zmym5	9.67049	8.76173	7.23688	7.70485	6.18227	8.94665	8.16861	7.00261	5.93616	7.12369
Postn	2.25573	1.56684	1.4343	1.47635	1.24992	1.88355	1.24939	1.08842	1.0974	0.91327
Tfdp1	73.1892	74.2017	84.3901	89.2362	89.6059	71.94	75.3955	95.5324	92.2565	101.797
Cct2	95.257	89.6664	85.295	73.4697	86.0996	93.6513	93.2388	77.7548	79.858	88.4899
Ccng2	35.7824	28.2334	39.7063	42.9336	37.3554	35.9346	34.6941	37.6066	39.9653	27.4391
Ccnf	55.6865	67.2559	33.9252	34.6474	39.2636	60.2224	61.9171	35.2093	36.6258	35.2002
Kcnc1	0.0942086	0.157535	0	0.0209558	0.0105213	0.0516486	0.0685187	0	0	0
4933433G15Rik	0.768867	1.02855	0.882702	1.02616	1.03041	0.927346	0.894725	0.964565	0.864472	0.558171
Mitf	2.33981	1.87519	3.59693	2.72294	2.40918	2.0274	1.86779	2.69671	2.30993	2.61008
Pkd1	9.03673	10.3936	7.6206	8.06451	6.35117	9.09603	9.46439	7.02012	7.23636	5.63182
Mmp20	0	0	0	0	0	0	0	0	0	0.0327417
Tcl1b2	0	0	0.0938889	0	0	0	0	0	0	0
Rsc1a1	0.045729	0	0	0	0	0	0	0	0	0.14939
Cldn1	4.46762	4.87121	3.32867	4.59369	3.02424	5.21853	6.76393	4.46093	3.53671	1.72096
Nfatc1	14.5107	15.0873	23.7015	24.0358	21.6313	14.7772	15.2321	19.8998	21.8912	20.9675
Tnk2	30.8768	35.3208	11.4195	11.7731	12.319	33.6316	31.0769	10.2234	15.6114	8.14825
Pdlim5	8.22764	7.21399	13.0282	11.3187	10.1883	7.56274	7.32597	11.6461	11.5959	11.9512
Tmlhe	1.70204	1.44497	1.17243	1.83477	1.35985	1.37815	2.17111	1.25926	1.10405	1.3782
Ints13	25.4287	22.4875	24.0052	22.5547	22.4562	23.3663	23.2072	24.0755	20.0474	22.2148
Aak1	7.37798	6.77791	7.73904	6.85007	7.02175	7.28078	6.35929	6.44527	7.11034	7.37443
Cryz	1.61363	1.39508	1.77371	1.78705	1.5874	1.52461	1.16862	1.80899	1.65022	1.60762
Hus1	7.84276	7.58147	5.37561	5.69353	6.4781	6.87737	7.24308	5.47962	5.99142	6.48983
Slc6a17	0	0	0.0161114	0.0312164	0.0156729	0	0.0408271	0	0.0197233	0
Fkbp2	0	0.269528	0.123364	0.239023	0.240014	0.117821	0	0	0.151021	0.260029
Wbp1	32.0629	32.7677	27.1196	25.7502	25.707	32.8179	36.216	25.3504	30.6528	24.6029
Cdk2	43.2559	43.6431	41.974	42.6092	46.9381	42.726	41.7822	47.0507	47.3368	49.3087
Mylpf	7.92391	9.08156	3.65283	3.05065	2.57317	9.02253	7.82012	3.0587	2.77556	1.8585
Lxn	5.50231	5.76943	9.97251	9.75136	8.70379	6.05291	3.77882	8.03441	7.64438	10.6083
A330093E20Rik	0	0	0	0	0	0	0	0	0	0.0445625
Nup88	24.5362	21.8444	19.0391	17.1501	21.4453	24.181	22.8534	19.2231	20.4041	20.347
Ggps1	7.18306	6.40859	5.36434	5.05444	4.8788	5.68478	5.79587	5.64325	3.59832	5.49863
Rbp7	0.165826	0.374344	0.171339	0.165988	0.166676	0	0.651274	0.208033	0	0
Mkrn2os	0.0775899	0.087578	0.0400849	0.038833	0	0.153135	0.0507886	0.0486694	0.147214	0.0422457
Tmem250-ps	25.2217	24.6146	12.4042	13.8911	15.3509	27.4254	25.2329	15.5673	15.1386	13.0329
Ate1	14.1976	13.0638	13.3205	12.1498	11.7934	13.1576	12.4715	13.2662	12.7476	13.8183
Papss1	9.04974	9.45242	10.8509	11.7965	10.5556	10.2968	9.32771	12.158	12.8137	10.8843
Pi4kb	20.9034	18.6123	20.9874	19.8172	18.5038	20.5265	20.2298	17.6116	19.1555	18.003
Gid8	35.6786	36.0396	16.1688	15.9107	16.6821	37.3612	32.7533	16.3477	16.9146	15.7598
Tll2	0.0153907	0.0347438	0.0159024	0.0308116	0	0	0.0201488	0.0579242	0	0
Cacna1c	0.253351	0.346168	0.144665	0.100105	0.194339	0.263172	0.305491	0.125462	0.168664	0.196025
Zdhhc23	1.22622	0.808952	1.33641	1.34512	1.18185	0.99457	0.989572	0.906135	0.82863	1.00604
Vdr	1.87771	1.60021	1.21551	1.04168	1.13695	1.45112	1.62893	1.3623	1.05877	1.18249
Vcp	60.6156	57.3062	55.2013	52.2282	57.1037	67.3235	62.7062	57.0703	67.2383	65.9426
Hsd3b7	10.7524	10.8964	10.4958	13.0886	12.9799	10.824	11.813	12.0657	13.7372	11.9441
Ppp1r11	15.3118	13.2436	18.67	18.6154	21.8178	16.4996	16.8199	19.2828	23.1523	19.2292
Brk1	64.9473	58.4839	72.5906	80.1383	74.3221	63.4702	62.533	83.9609	85.7921	72.5855
C9orf72	4.15758	3.76364	5.26481	4.44328	3.04778	4.13366	3.80595	4.11774	4.27037	6.05923
Zfp202	0.76219	1.01325	0.866286	0.890095	0.944857	0.877507	0.831521	0.988062	0.610587	1.02365
Ube2w	9.05534	6.42363	10.4285	8.71016	9.244	6.46932	8.27369	10.5614	8.67998	8.98771
Kif20a	31.8077	32.0776	22.1534	22.0171	25.1	33.6538	31.8335	23.9548	24.3441	26.067
Gm10471	0	0	0	0	0	0.0290852	0	0	0	0
Gm45871	0.780015	0.633907	1.25728	0.780782	0.752656	0.369475	0.939468	0.665415	0.473584	0.883374
Dph3	6.93828	6.09476	5.75918	6.48015	6.24439	6.35986	7.33504	6.1549	6.05885	6.44899
Ankrd31	0	0.0126291	0	0.0167996	0	0.0165621	0	0	0	0.018276
Gm4961	0.0875948	0.131828	0.181015	0.0438404	0.0440221	0.0864408	0.114675	0.0549451	0.276994	0.0953863
Stard8	5.89454	6.51147	9.31011	8.5227	9.09663	5.69937	5.06663	9.18757	9.26344	9.16362
Tjp2	3.09646	2.78502	1.83635	1.98075	2.00737	4.21284	3.02232	1.70095	2.54932	1.19712
Fchsd2	11.5673	10.1829	10.1291	8.89632	9.13519	9.82825	10.0273	8.06815	7.99355	8.72977
Mphosph6	7.509	6.31517	5.02032	5.30567	7.72511	6.5383	7.5174	5.09802	7.15147	6.25294
Hcrtr2	0	0	0	0	0.0251411	0	0	0	0	0
Fubp1	31.8765	28.0518	24.9872	23.0744	21.7059	28.7351	28.6787	19.7466	20.1064	19.8508
Bdnf	0	0.0110396	0	0	0	0	0	0	0	0
Hnrnpab	148.08	141.658	115.532	105.493	119.39	148.267	144.71	109.636	106.038	127.619
Oprl1	0.0891675	0.0223658	0.0921323	0.0595034	0.0896249	0.0879928	0.0389114	0	0	0.0647326
Rad1	3.17947	2.80446	2.04508	1.96014	2.15874	2.84668	3.19762	1.79625	2.21059	1.39867
Sox17	0.240538	0.325803	0.447365	0.481549	0.531899	0.379791	0.377882	0.422467	0.943187	0.576255
Ovol3	0.0976218	0.0734591	0.201735	0.293153	0.39249	0.192671	0.127802	0.122469	0.246961	0.159458
Obsl1	1.25219	1.19924	0.924163	1.02553	0.833629	0.786351	1.51158	0.632445	0.946216	0.619806
Bmf	8.14868	5.88417	6.65971	7.86607	6.59519	7.92673	9.14753	3.69088	4.48032	4.21544
Mcts1	14.1379	9.68957	14.4708	12.6236	11.8086	10.6111	12.0784	13.6562	10.2427	12.7934
Ccpg1	34.6031	32.4445	72.2732	78.1548	61.0283	35.7283	37.8811	69.0909	69.7824	65.8831
Dnajb2	30.3835	36.146	2.70088	3.3861	3.40013	35.2333	36.0326	3.43361	4.27884	2.7795
Nthl1	2.3713	2.05889	1.7905	1.64329	2.2918	2.43007	2.74621	1.94511	1.73044	1.7877
Kcnip4	1.19838	0.826619	1.16944	0.59978	0.836479	0.755546	1.04591	0.793464	0.463167	1.08748
Pkm	208.977	204.765	473.086	481.187	493.276	236.293	229.425	508.74	554.12	575.558
Tssk4	2.15036	2.50547	2.29353	2.43021	2.30084	2.12203	3.08759	1.74044	1.49159	1.13305
Apbb1	1.27499	0.981724	1.53184	2.04792	1.22192	1.5508	1.78561	1.26473	1.31268	0.484325
Mphosph9	9.30079	8.82406	6.19458	6.22758	6.45552	8.91779	9.16504	5.48716	4.32423	5.69363
Immt	48.4118	41.8252	35.6454	29.497	34.5677	45.4856	43.6691	31.0607	32.8515	37.5669
Prlr	0.0734255	0.127079	0.144147	0.0734977	0.0590418	0.0869498	0.134576	0.0644801	0.0743001	0.023987
Enpp1	2.32415	1.94564	1.60596	1.3377	1.28484	2.62323	2.37709	1.84054	1.15754	1.29708
Pmepa1	0.739133	1.09602	1.43757	1.47972	1.464	0.922471	0.76842	1.25453	1.73235	1.49139
Mtrr	5.63608	5.27669	3.11489	2.64588	2.65684	4.89355	4.28983	2.60353	2.15528	2.18853
Csf3r	72.7496	85.0542	326.25	313.381	249.019	82.8637	92.8507	261.006	224.955	289.053
Sumo3	27.0333	27.0156	25.4676	25.2232	25.0818	29.0914	26.9034	24.0544	26.1485	28.4056
Hipk1	153.642	159.572	137.784	136.608	127.239	164.201	151.81	132.228	121.408	144.501
Brd8	24.4113	25.1144	19.7966	20.3085	20.9772	24.4779	26.4937	18.1988	21.0322	17.7342
Tmem63c	0.0169536	0	0.0175173	0	0	0	0.0221949	0	0	0
Apool	10.1365	9.00939	8.34848	6.91136	8.1951	9.42308	7.21209	7.27975	7.33987	8.07864
Ppt2	11.2598	12.0653	9.95883	11.0454	10.5027	12.8448	10.6723	12.3176	13.2169	8.82814
Pbx3	6.28138	6.93416	3.24512	2.03827	2.22017	7.01603	5.51232	2.12159	2.532	1.95432
Plpp2	2.56542	2.24471	3.32882	3.16514	2.99835	2.47275	2.96801	1.94601	2.49033	2.27388
Kmt2b	25.1011	28.874	23.5605	22.8131	21.8223	26.6494	24.8967	19.5611	21.294	18.3195
Cma1	0.180735	0.204001	0	0	0	0.26753	0.473219	0.113368	0.228609	0
Esp1	0	0.070658	0	0	0	0	0	0	0	0
Fmo4	0.0551205	0	0	0	0	0	0.0721613	0	0	0
Kctd9	13.1659	11.2454	10.3139	10.8244	11.3018	13.2755	14.1194	10.8674	10.5217	11.0885
Dusp28	3.69954	3.62896	3.48126	2.51287	1.99207	2.7381	3.63246	2.81786	2.92469	2.08625
Lax1	2.74189	3.59503	2.70428	2.32874	2.1296	3.40271	3.37201	1.19871	1.89174	1.22146
Ikzf5	9.91735	8.18868	5.03082	4.76141	4.30754	8.28105	8.66536	4.75708	4.5977	5.32645
Actn1	82.1051	85.5831	129.841	135.684	134.689	92.6929	91.9397	143.557	140.007	146.287
Rps19bp1	11.2741	11.6092	8.09299	10.4537	10.2584	9.83738	10.4094	9.37953	9.45698	9.82157
Slc16a13	1.75337	2.19898	1.65063	1.71609	2.54564	2.26858	1.83635	2.34629	2.31639	1.48503
Zranb1	15.6105	12.4676	13.9227	13.3936	12.6598	13.0337	13.5285	12.629	12.8327	13.3735
Tom1l2	5.53355	5.54003	6.17364	6.18599	5.24502	6.12962	6.46	4.66755	5.92251	4.65237
Pex10	7.59535	7.87555	7.35355	6.16606	7.15341	5.60671	6.88998	6.52746	5.90053	6.12181
Rad52	10.607	10.2674	10.5995	10.0192	9.10972	10.8604	10.6917	9.12105	10.4562	10.9539
Traf3	13.0004	11.5528	16.6167	18.0256	16.9803	13.7659	12.8592	17.3276	17.6099	15.4301
Hsp90b1	209.96	172.284	239.333	234.182	262.962	192.785	199.107	245.441	261.106	258.299
Nrg1	1.34244	1.03652	3.11189	2.38372	3.19146	1.07133	1.14617	3.13395	2.82023	4.41098
Ralbp1	31.7289	30.6728	35.1759	35.1678	33.4201	33.1251	29.5342	33.3415	37.0618	33.439
Arhgef2	37.8769	40.4222	58.3163	56.5561	59.0768	39.3019	43.7906	60.7666	60.9345	56.8378
Fip1l1	31.1928	28.8352	28.4654	25.4331	26.1809	28.6688	28.4097	26.9035	27.0448	25.3712
Smco1	0	0	0	0	0.0708195	0	0	0	0	0
Tada2b	10.9387	10.1082	9.20839	10.1432	11.256	11.6407	9.7284	10.7241	10.484	10.6385
Wbp2	60.1348	63.1725	52.2797	53.2899	51.3443	66.4679	63.5591	48.6039	47.9829	46.0616
Matn3	0.0326809	0	0	0	0	0	0	0	0	0.0355879
Gm8363	0	0.0356176	0	0.0947594	0	0.0467096	0	0	0.0598712	0
Apaf1	28.1365	24.1001	35.7464	33.2166	36.6005	24.9492	26.1562	37.0319	36.0456	40.1271
Grb7	2.01357	2.84483	7.47288	8.84371	3.75866	3.40635	3.38923	2.16521	3.89837	1.25296
Aqp4	0	0	0	0.0164137	0	0	0.021467	0	0	0
Mon1b	10.7645	10.4801	14.7053	16.2104	14.4008	11.9764	12.546	14.9624	15.568	15.3943
Dipk2b	0.0281028	0.126882	0.0871117	0.112522	0.141235	0.138663	0.147164	0.176279	0.213282	0.275423
Enox2	4.28478	4.1561	4.40166	3.54523	3.31098	5.01045	4.02064	3.69751	3.10148	3.04767
Kcnma1	0	0.0662125	0.0389646	0.0629129	0.0126347	0.0124046	0.0164564	0.0630789	0.0317999	0.0273767
Haghl	4.69575	4.82218	4.85189	6.24872	5.16406	5.83325	4.26707	5.61374	4.75169	5.8955
Orc6	24.4167	24.2437	12.2451	11.8627	13.7674	23.6836	23.0773	12.9997	10.9225	13.424
Camsap1	6.79271	7.88278	2.83515	3.0762	3.05217	7.06425	7.20038	2.34078	2.68404	2.41695
Dst	2.89965	2.94025	3.47302	3.00012	2.29372	2.5567	2.77898	2.09208	2.45475	2.5027
Slc30a4	4.09669	2.90694	3.75021	3.09352	3.28694	3.45759	3.74013	1.87093	1.77274	2.25011
Slc2a12	0.549842	0.315237	0.514018	0.366922	0.263173	0.310056	0.308498	0.328473	0.198711	0.342143
Cdk10	7.58614	8.00085	7.03603	8.13172	6.96462	8.13461	8.68023	7.71854	6.95116	6.30953
Hnrnpr	17.3838	15.3869	11.9912	10.2642	11.6648	15.7024	15.7933	9.4892	9.85749	10.2992
Wdr37	8.47103	6.70788	10.89	8.78747	8.82388	7.71546	7.89833	9.7467	8.9862	9.97536
Tfpt	9.12353	10.2344	9.60147	9.38617	12.3969	10.4205	10.2852	9.75007	12.8225	10.855
Polg	15.6881	16.6456	16.7647	18.9417	18.4051	15.5554	15.6816	16.8606	19.3697	17.2332
Cyba	218.673	218.845	395.973	437.387	485.376	214.256	257.225	507.148	540.063	425.232
Slc26a2	4.7937	4.24037	7.3506	7.09552	6.25353	6.18997	4.03915	6.90951	6.38602	6.91385
Dsg2	0	0.0256871	0.0352714	0.0170849	0.0171557	0.0505299	0.0446897	0.0214125	0	0
Htr7	0	0.0198288	0.108909	0.026377	0.0529725	0	0	0.0991746	0.0666624	0.17217
Vldlr	0.471562	0.473126	0.522045	0.595651	0.631975	0.46535	0.455662	0.845126	0.553868	0.415697
Smarca2	16.5635	15.3164	22.8841	23.2401	21.028	16.9041	15.8771	21.3912	26.9399	21.24
Ptprk	0.807769	0.536326	1.32559	0.761	0.939272	0.797128	0.725732	0.85441	0.8815	1.06934
Cpne9	0.496223	0.720131	0.366231	0.248355	0.178132	0.349776	0.510426	0.400196	0.582834	0.501765
Gnas	81.5665	80.6363	58.6048	59.9889	61.0474	89.9629	81.3549	61.0163	58.9796	54.7049
Rpusd4	8.05762	8.74429	7.81582	8.44961	8.37444	7.35646	7.10421	7.08284	8.66667	6.62553
Ppp6r2	19.3828	22.3438	8.91435	9.23622	8.74952	19.5474	18.0057	7.49874	7.26705	7.05671
Irak2	10.1674	12.45	10.5055	12.367	10.2505	11.6753	11.4553	12.9099	12.9775	9.29357
Msrb2	6.69902	5.78772	8.03266	9.76865	9.47661	7.10045	6.92942	9.96043	11.7165	11.7079
Knl1	30.9974	28.4555	15.2096	13.9989	15.9585	22.992	26.9202	14.6876	12.4067	16.5445
Clec4a3	7.77634	7.7464	14.8455	12.1578	10.7194	4.89668	6.69	9.56983	6.65115	9.83906
6030458C11Rik	13.2078	13.4727	8.2179	7.58301	7.08992	12.6076	12.0849	7.17862	7.16962	6.81899
Smim10l1	11.5121	11.0991	10.7797	10.7312	9.69084	11.5024	11.0208	9.88392	8.82792	9.44124
Rerg	0.0851711	0.160225	0.0880031	0.213137	0	0.168098	0.223004	0.0534248	0.215464	0
Rit1	15.7958	15.0986	15.2383	17.0933	15.4087	17.1196	16.716	16.1646	18.409	13.8198
Pcgf2	1.91027	1.9863	1.75846	1.77308	1.50114	1.67945	1.9552	1.56861	1.93302	1.17247
Apol9b	0.0617557	0.0464703	0	0	0	0.0609421	0	0	0	0
Pum2	65.7504	56.8484	59.3361	58.3973	55.6333	61.0461	59.3651	54.7995	49.7175	54.3529
Pcdh11x	0.0112162	0	0.0115891	0.0112272	0.0225474	0.0221368	0	0	0.0141872	0.0122138
Gm8439	0.940337	0.353796	1.94321	1.64721	1.65403	1.15994	0.307762	1.17968	0.892067	1.53597
Scoc	7.90084	7.2625	2.15088	1.84692	1.42659	6.16271	6.31755	1.66186	1.91496	1.70012
Ptger4	6.21734	6.81719	7.77006	9.92787	7.58835	8.61881	7.51931	7.50269	7.97658	4.32014
Ptpn21	1.71663	1.45967	1.56087	1.39184	1.29408	1.49073	1.25851	1.18446	1.62851	0.990743
Snrpa	21.5195	23.4163	22.3647	23.6759	23.5848	23.8982	22.4229	19.5196	19.284	24.6634
Mro	0.0749908	0.253933	0	0	0.0376877	0.0740028	0	0.0940781	0.094855	0.0816612
Hspbp1	16.4928	18.0027	13.0671	14.4861	15.2014	15.3105	20.3115	9.48663	13.7703	11.145
Lrrn4cl	0.227309	0.171047	0.234867	0.18961	0.0761582	0.299085	0.347179	0.19011	0.04792	0
H2al1m	0.750479	0.847088	0.969291	0.375608	0.565747	1.66633	1.47374	0	0.237318	0.204308
Ptprc	91.2858	74.4603	186.594	177.583	148.526	82.6377	92.6517	167.19	147.615	164.547
Bdkrb1	0.277271	0.208642	0.501357	0.138771	0.557386	0.410426	0.181495	0.086961	0.526074	0.22645
Opn1sw	0.326972	0.461329	0.253383	0.368205	0.369731	0.362998	0.160521	0.205098	0.413583	0.267042
Bckdha	17.8334	19.3139	21.9854	22.5222	20.7169	21.2168	18.6919	19.0968	19.395	20.9321
Bcat1	0.668664	0.951432	3.30375	2.38522	2.22402	0.815821	1.05046	1.63196	1.84535	2.76694
Mmp23	2.26674	2.27426	2.62601	2.20021	1.03562	1.83018	2.06827	1.37876	1.91145	1.86998
Fhod3	0.363237	0.225795	0.277406	0.189701	0.206361	0.311697	0.31013	0.138689	0.179786	0.0859884
Abi1	40.9842	32.899	53.0899	45.6949	46.1447	36.4368	36.6119	46.1767	42.4778	50.1183
Slc25a32	5.15078	4.93296	4.21617	3.64926	3.49629	3.89471	3.89703	3.2309	3.59603	4.04281
Mbnl3	18.6424	16.1605	17.0721	16.4831	17.8298	15.0279	18.0817	18.6988	15.1418	20.8474
Mcoln3	0.747958	0.736007	0.297242	0.403142	0.231322	0.908436	0.602581	0.144359	0.145551	0.062653
Cyp4f15	0	0	0	0	0	0.0449181	0.0595898	0.0571033	0	0
Zfp809	13.4637	11.7495	10.6751	9.63977	10.9484	11.6256	10.6491	10.8499	10.3482	10.0797
4933406I18Rik	0.41788	0.179685	0.555139	0.71707	0.420024	0.176732	0.468917	0.299567	0.151021	0.130014
Nox1	0.0384317	0.0289193	0.0794191	0.0769388	0	0.0758507	0.050313	0.0482136	0	0.12555
Tmem108	1.90175	1.52906	1.34588	1.19954	1.36162	2.15949	2.35327	0.58828	0.560186	0.539005
Zfp87	7.70841	7.05907	8.41555	8.4439	8.00378	7.35568	7.85423	7.48089	6.66882	6.6915
Gm6637	2.07369	1.87251	0.857057	0	0.208433	1.22782	2.71478	0.260151	0	0.225815
Dlg1	19.2294	16.5318	15.9716	16.328	14.6297	17.7831	16.4171	14.9839	14.2513	15.5162
Tmem38a	0.787671	1.18542	1.75623	1.78438	1.66676	1.1864	1.30255	1.76828	1.73044	1.26403
Ubxn4	23.9769	21.9443	25.3886	26.31	22.3546	22.0648	19.8053	23.6639	25.484	24.7886
C130026I21Rik	0.449773	1.35379	1.03273	3.20153	2.46133	0.147949	0.13085	1.81815	0.884976	1.6326
Rnf181	31.9737	28.8313	26.596	26.3571	28.0327	29.7494	28.4216	24.8087	26.8488	26.8594
Ccdc59	12.5181	9.35097	12.6511	9.78654	10.9292	11.8122	12.5603	10.6606	9.59289	10.8456
Speer5-ps1	0	0.0486992	0	0	0	0	0.0847255	0	0	0
Aldh9a1	26.7373	26.2678	25.3271	25.1626	28.2374	29.9877	25.1714	25.6041	25.8156	29.4563
Atxn7l2	5.39113	3.54966	4.3712	5.32147	4.96722	4.06397	4.50916	3.56953	4.02521	2.60918
Atp9a	2.04895	1.94754	1.44852	1.9646	1.73428	2.76688	2.54121	1.4611	1.77326	1.66753
E130008D07Rik	0	0.0145963	0.0200424	0.038833	0.019497	0	0	0.0973387	0.0245356	0.0211229
AI197445	0.035116	0	0	0.0175752	0.0176481	0	0	0	0.0222089	0.0191198
Clcf1	2.49547	3.72018	0.827048	1.084	1.2778	2.27674	3.08203	0.767892	0.714677	0.512724
Gm2061	0.392432	0.322145	0	0	0	0.140822	0.18682	0	0	0
Smurf2	15.428	13.2698	16.1652	16.4027	13.9619	15.3675	13.4019	14.4084	13.9325	13.2945
Dzip3	6.41846	5.36645	5.27372	4.54913	4.65231	5.22996	6.26088	4.29799	3.7321	4.3855
Bin3	36.584	33.0444	74.1394	70.7943	74.9005	36.3558	43.0963	78.4824	79.8625	80.0964
Aggf1	22.824	21.2748	23.9582	23.2706	22.6672	25.0624	23.2225	22.7092	23.5859	22.7775
0610030E20Rik	23.7642	20.8093	28.0684	29.5536	29.0137	23.4302	23.0689	32.7995	28.9836	28.4705
Slc11a1	14.3219	16.5677	24.3837	27.3881	19.0362	16.8755	19.4212	23.4378	19.7379	23.8825
D230017M19Rik	0.630604	0.616877	0.586415	0.662785	0.411995	0.591181	0.577891	0.435111	0.518469	0.515022
4930563J15Rik	0.282641	0.212683	0.146019	0.212189	0.497159	0.0697293	0.0925052	0.177291	0	0.153891
Adcy10	0.129338	0.0973253	0.0954563	0.0924752	0.0928584	0.182335	0	0.0695394	0.0467424	0.140843
Elovl4	0.0967587	0.0728096	0.0666506	0.0968537	0.0648367	0.063656	0.0422241	0	0	0.0702436
Vash2	0.399643	0.424555	0.655833	0.705946	0.401694	0.394378	0.738629	0.206444	0.53524	0.307194
Cahm	1.28864	1.27271	1.33149	1.12867	1.13334	1.1127	0.632636	1.31352	1.22249	0.613928
AY702103	0.0167632	0	0	0	0	0	0	0	0	0
Gm11532	0	0.0272401	0	0.0181178	0	0.0357231	0.0710872	0.045414	0.0228945	0.03942
Apobec3	14.2162	13.4071	13.2548	11.9022	13.8367	13.3256	12.0801	12.5171	9.48911	12.8665
Smox	72.1117	95.157	20.877	24.0608	18.5143	87.0613	80.0393	20.2675	22.2525	13.3722
Klra3	1.11594	1.5675	0.768697	0.372346	0.0747777	0.660743	0.681772	0.373328	0.282308	0.405068
Uimc1	17.607	16.8684	15.5419	14.2395	15.2361	17.0011	17.9747	14.7013	16.5189	14.4751
Ica1l	0.98753	1.08873	1.11528	1.1954	0.992596	0.883867	1.11243	0.921961	0.755279	0.875301
Irf8	48.289	43.8287	40.4968	45.2633	43.3456	51.3053	42.9716	41.5745	45.547	29.6822
Icam5	1.51946	2.43587	0.0682599	0.0661282	0.0664022	2.08617	1.9892	0.0414391	0.125344	0.0359698
1700025N23Rik	4.04048	3.3691	2.93366	2.84205	2.96358	3.34067	3.57406	3.15094	1.9338	1.90265
Dnase1l1	12.816	13.9607	10.909	10.996	9.99871	11.6234	12.6236	10.6422	11.0388	9.56984
Tspan4	9.47964	10.9598	7.78398	7.47805	7.95074	9.54061	9.53376	7.63954	6.59091	7.65668
Zfp410	9.86996	9.52565	5.8382	6.18158	6.20719	9.86503	8.74855	5.90708	5.65807	5.85711
Ldhb	8.46015	7.61665	9.05365	10.6612	8.57948	8.87049	6.32895	12.1297	11.0833	10.8578
Nkiras1	1.6167	1.55777	1.22228	1.44067	1.38719	1.12845	1.72934	1.21197	1.27186	0.901722
Mus81	11.2293	10.991	11.5186	10.1407	11.246	10.4791	11.0257	11.1271	10.6528	11.1205
Ldah	8.52384	8.61779	10.2833	9.15187	9.07013	8.83447	9.13295	9.64796	8.25192	10.2413
Bspry	0.410418	0.651983	0.28271	0.684702	0.45836	0.990027	0.597001	0.171627	0.173044	0.347608
Tatdn1	5.04341	4.90586	3.27283	2.95514	2.04008	4.91628	4.79092	2.7006	2.06162	2.54508
Drd2	1.28386	1.66381	0.847515	1.10663	0.788604	1.9708	2.28771	1.16324	1.48861	0.310679
Chaf1a	42.4016	45.3056	27.2591	25.8713	32.8024	44.1643	42.2174	28.3901	34.1988	28.5016
Vsig2	6.90344	6.39841	2.34867	3.70793	3.30019	5.06783	7.93552	2.64042	2.76871	2.10857
Slc16a8	0.109995	0.124154	0.340957	0.220206	0.221118	0.108546	0.288001	0	0.139131	0.179668
Sgk2	0.249763	0.258422	0.516136	0.500017	0.251044	0.184855	0.286106	0.156668	0.118471	0.27198
Prkg1	2.4031	2.05945	0.717312	0.855274	0.858818	2.16064	2.18474	0.887678	0.979444	0.654213
Glrx3	3.0749	2.31382	2.46318	2.52458	2.22251	2.69344	2.44245	1.99379	2.01025	2.70882
Bloc1s2	15.0441	10.4115	19.5155	16.4878	14.459	12.5702	13.6572	12.123	17.2234	13.0341
Ebf1	30.6003	24.9118	28.9922	28.1045	24.4522	30.3725	31.9414	10.9683	14.5653	8.68855
Gm6938	0	0	0	0	0	0	0	0	0	0.139121
H2afy3	0.979334	1.62902	0.319546	0.515945	0.362658	0.813837	0.742268	0.19399	0.325986	0.336772
Zfp229	1.80635	1.53939	1.16932	0.936738	0.984369	1.61074	1.31061	0.682565	0.935954	0.75837
Cox7a2l	41.4919	35.6087	37.734	39.2157	36.1039	35.2772	40.1783	37.4264	36.1089	36.8742
Shcbp1	19.1642	15.856	13.7015	13.0008	16.3868	16.9847	16.2305	12.5338	14.8775	17.9017
Srpx	1.37536	1.12626	0.752345	0.526391	0.650551	1.35724	1.0062	0.659725	0.35817	0.660751
Pigp	3.83182	3.05301	1.97962	2.19982	2.94525	3.61452	3.98365	1.83802	1.49681	1.77952
Pcdh9	0.142045	0.166269	0.114153	0.126386	0.0951825	0.186898	0.206621	0.1386	0.0798539	0.0687466
Pik3r3	1.01403	0.894599	0.921291	0.857518	0.650197	0.879896	0.7782	0.526396	0.862458	0.742495
Cblif	0	0.0483813	0.0664331	0.128717	0	0.126896	0.0841725	0.0806603	0	0
Sytl4	5.6688	4.48634	1.39363	1.85885	1.92549	6.28856	5.2973	2.01089	2.05222	1.21332
Atp5d	92.4759	93.9914	85.2798	79.8024	83.3626	89.5731	90.0431	77.5944	77.4731	84.3007
Rp9	41.9555	38.1319	40.8529	42.6016	34.5348	39.6989	31.3057	37.3639	45.2069	34.1245
Nemf	19.1602	15.5927	16.7621	14.8346	15.8803	15.4344	17.323	13.7449	13.2224	15.7348
Kmt5b	13.6764	11.6814	14.9237	13.8845	13.1385	12.6327	12.7566	13.0239	13.6917	12.0108
Suv39h1	27.7881	25.2857	20.0472	18.8069	21.1169	28.2294	24.9412	19.0618	17.7408	20.9687
Stag2	59.4988	50.8632	53.2718	51.7923	47.7076	50.9085	53.608	50.3903	48.0527	53.6393
Mgat4e	0	0	0	0	0	0	0	0.0674517	0	0.0585491
Nol4l	4.66604	4.76105	2.35599	2.61495	2.23116	5.20063	4.28984	2.27328	1.98644	2.335
Tor1aip2	16.1119	16.1349	12.179	12.0169	10.4351	15.9952	15.7483	11.1854	11.1858	11.5955
Ktn1	14.9256	11.5906	10.4886	9.35062	10.0779	12.4346	14.3763	7.65649	6.8007	7.97965
Unc5d	0	0	0	0	0	0.0105426	0.0139861	0	0	0
Miga1	4.72816	3.72401	4.65727	3.88569	4.45655	4.82927	4.38351	3.9698	4.18875	4.48761
Setd3	28.9483	28.1334	21.3343	19.3871	21.5184	29.0448	29.3403	20.0457	20.1675	21.1662
Capn12	0.801099	0.629026	0.467851	0.313781	0.3851	0.584316	0.501582	0.174783	0.440566	0.303428
Mrpl52	48.772	48.9337	38.2893	34.2218	45.1773	38.6923	51.9565	40.7906	43.5467	40.0931
Gpr180	2.84169	2.52478	2.83005	2.63885	2.78744	3.71647	2.91342	2.53414	2.90152	2.3488
Dr1	25.4246	21.0087	21.9082	21.192	21.2476	22.06	21.4781	24.1927	21.5609	24.7608
Zfand2b	22.6725	22.9379	22.8779	23.7574	24.0845	21.0269	22.038	24.1626	22.6356	26.2581
Lman2	40.9981	42.5483	49.4608	49.2871	51.0057	45.4363	43.1534	50.975	52.9841	53.6434
Cmc2	16.0747	16.677	13.9235	10.8868	14.2321	15.2554	18.6264	14.1592	16.3527	10.7262
Carhsp1	81.2135	85.1511	37.8666	39.0374	34.7163	88.7755	79.5258	37.0411	34.1983	35.9171
Pdgfrl	0.642533	0.531847	1.99169	0.707481	1.22708	0.380441	0.672941	2.01519	0.812733	2.16903
Zfp385a	11.7018	12.9455	9.8424	11.3845	10.3587	13.8166	10.643	8.49908	10.387	9.56818
Nde1	40.5037	40.7507	21.3264	21.5604	22.8001	41.2607	40.5049	17.3821	19.3867	17.7138
Zmynd10	0.503409	0.420898	0.751324	0.78385	0.730877	0.662369	0.21968	1.05257	0.849008	0.791826
Gm35978	0.1814	0.136501	0.093716	0.272368	0.0911654	0.0895052	0.237481	0.113786	0.229451	0.0987679
Cd46	2.52824	1.94052	2.29883	3.28994	2.18544	1.74645	2.78028	1.52244	2.04669	2.36769
Eif3k	74.5699	78.504	74.7342	71.4134	74.8623	75.6217	70.5189	78.8204	75.6168	75.7373
Fez2	2.9685	2.88983	3.02431	2.61817	2.98373	3.05231	3.31553	2.50008	2.65201	2.66742
Tdrd3	7.15608	5.71084	4.11147	3.58155	4.4834	6.06428	6.93179	4.24721	3.81549	4.24575
Septin4	2.14367	2.42984	1.45794	1.16795	1.14552	2.49032	2.45116	1.29359	1.44156	1.47744
Sh3bp5l	15.6424	17.1082	15.2023	16.2778	14.5395	16.9341	16.9098	15.9322	16.1029	15.0774
Apba2	0.0860265	0.0647338	0.029629	0.086111	0.0576452	0.0565954	0.112622	0	0	0.0312262
Cpsf4	23.9239	23.6307	21.3098	21.0847	21.1168	21.7634	23.904	20.4918	20.0349	17.9069
Abhd12	19.1581	18.387	17.0936	16.1791	14.8126	17.9675	20.2266	16.6392	14.4315	15.9443
Tbx6	7.00702	7.39041	6.8246	7.18638	5.19563	7.65152	7.06794	4.97168	5.59393	2.93954
Gm10451	0.992725	0.664011	0.11397	0.552055	1.10869	0.761947	0.722017	0.138378	0.418562	0.480457
Scarna10	1051.6	786.092	551.881	676.293	528.495	180.715	877.239	617.858	594.883	379.194
Slc24a3	3.62934	3.91448	0.925005	1.04143	1.16735	4.01131	3.13591	0.910623	1.2854	0.816782
Cdc123	25.3091	24.2242	19.5246	17.8451	21.0129	23.9632	25.5218	18.1281	19.6297	18.9477
Scml4	1.58712	1.92578	0.88144	0.75462	0.578281	1.52705	1.71417	0.323551	0.476787	0.259243
Chrdl1	4.39136	4.55182	0.706149	0.64043	0.190002	4.03217	3.73113	0.383083	0.312675	0.237515
Ppfia2	0.101263	0.141513	0.134525	0.0868825	0.159945	0.285512	0.151508	0.145186	0.182981	0.141777
Cpsf7	32.3951	30.981	29.4234	30.1702	30.6189	31.7034	31.061	24.8153	27.2269	26.7132
Rps21	286.943	257.449	220.333	220.095	240.317	216.81	273.223	261.823	207.653	270.057
Cdk11b	29.1743	26.592	29.9059	31.8098	30.1855	27.0983	28.4834	31.0583	34.734	28.754
Hnrnpc	55.5818	48.8015	49.665	47.1127	49.7113	55.6923	57.0814	46.0983	49.7504	47.2941
Stard13	0.646419	0.867672	0.812327	0.85691	0.632175	0.913753	0.937751	0.679446	0.729254	1.06539
Lysmd4	2.08825	2.22442	2.10164	2.17174	1.93541	2.06074	2.44981	1.97333	1.7152	1.86055
Zkscan8	5.18015	4.85583	3.85418	3.70058	3.71591	4.58761	4.55006	3.19378	2.87014	3.42312
Prom1	13.095	11.7488	32.1162	32.1455	36.6179	11.7154	11.5545	41.1604	31.641	54.1402
Skor1	0	0	0	0	0	0	0	0.0650034	0	0
Fyb2	0.156399	0.188302	0.29088	0.0626212	0	0.246942	0.368552	0.078483	0.0791311	0.0340622
Nsfl1c	16.9691	19.2034	17.4648	16.3223	18.7884	19.1004	19.5251	13.3051	17.3557	18.1898
Atp6v0e	71.1529	65.5535	87.8389	86.3344	89.1797	70.4597	73.3861	90.6605	88.2787	93.6521
6330403K07Rik	0.801317	1.25234	0.254757	0.493603	0.185868	0.851588	0.80696	0.309315	0.31187	0.402736
Abcc2	0.018278	0.0412619	0.188858	0.219552	0.110231	0.0901862	0.215359	0.298094	0.115598	0.139327
Adat1	2.99366	3.04281	2.79311	2.21391	1.99853	3.17468	2.77851	2.41033	2.23243	1.87325
Slc25a13	4.29085	3.48996	6.84589	4.9267	6.40588	3.61163	3.51087	6.2142	6.06598	7.52414
Sema4a	25.5318	26.9919	88.8507	82.6169	84.05	29.8175	30.3593	87.4925	89.2987	104.743
Chek2	19.7947	19.4286	7.60315	7.92567	8.30454	19.2792	18.2527	8.09774	8.81778	7.87244
Keap1	17.2761	17.1123	13.3652	13.0139	14.3303	17.0703	16.357	14.5687	15.5531	14.3256
Klf13	56.9041	59.565	73.9766	72.9767	72.0717	62.2486	55.9882	70.6151	73.1462	75.4657
Reck	3.79958	3.26042	8.19623	8.4963	9.87153	4.03458	3.86886	9.89576	8.79704	11.4448
Pld5	0	0.0190003	0	0	0	0.0249174	0	0	0	0.027496
Myo18a	24.3461	24.6286	21.1865	23.0709	21.3403	25.3828	25.4337	22.4187	23.4246	18.5977
Prrg1	0.902554	0.917783	0.604907	0.561598	0.441333	0.698088	0.830302	0.673248	0.493678	0.690641
Arhgap24	3.23333	2.1309	6.00478	4.75957	4.37571	2.25228	2.48996	4.21538	3.60865	5.52303
Cd72	51.0524	27.567	22.2105	23.7473	27.2051	41.1963	41.1824	12.8258	13.4291	6.85106
Catsperg1	0.555304	0.497451	0.464479	0.794071	0.478417	0.521894	0.553889	0.563951	0.501713	0.431927
Fh1	46.2928	38.8314	42.4065	38.9072	39.1291	44.1343	43.6952	39.3733	36.492	39.1059
Asb17os	10.1485	10.0324	0	0.199186	0	9.42571	6.77325	0	0	0
Fkbp7	1.84567	1.53503	2.20815	2.04195	1.56222	1.34205	1.01737	1.70612	1.84308	1.58671
Cd300a	18.3867	20.4608	33.7744	29.6522	25.3259	17.9525	20.6324	28.8028	27.8102	21.3464
Hivep2	7.20526	6.07191	7.68025	7.29786	6.09721	7.7942	6.73594	3.29889	4.40683	2.88416
Cgrrf1	9.93223	9.12328	7.99766	9.05064	7.2292	7.9087	8.07073	8.67922	8.23104	9.10011
2210408F21Rik	0.567725	0.213603	0.586603	0.568283	0.570638	0.466872	0.619367	0.830932	0.837794	0.721262
Angptl8	0.569366	1.11395	0.705957	1.02587	1.94578	0.561865	1.49078	0.142857	1.1523	0.744013
Akt1	70.3623	72.7692	109.802	114.494	116.183	77.8507	74.0809	105.64	113.936	113.277
Efna3	0	0	0	0	0.0808209	0	0	0	0	0
Plpp1	19.2536	22.971	4.20941	4.07795	3.59001	20.3217	18.9958	5.39094	4.02365	5.46945
Dgcr2	24.5345	25.9121	22.6556	23.9785	21.5293	27.7858	24.6903	21.388	21.5035	18.5388
Ptn	0.438336	0.282722	0.194105	0.313405	0	0.679739	1.31166	0.0785579	0	0.0681894
Twf1	13.8822	13.039	13.796	12.6024	13.5538	14.2224	12.969	12.3031	11.2313	14.4676
Ptgs1	38.1148	32.6894	35.4758	37.9802	43.7684	35.8829	36.04	49.8425	41.9944	50.6369
Ptgis	0.432731	0.325624	0.447119	0.866312	0.271844	0.213515	0.283256	0.475014	0.273678	0.471222
Cst7	18.9808	17.6656	33.8564	32.1991	35.8469	19.9137	16.7403	42.3602	34.6229	52.7607
Plxna2	2.82067	3.37856	2.53632	2.86812	2.02766	2.8716	2.93312	1.62373	1.86295	1.3997
Gm14023	0.774287	0.915578	0.400016	0.221442	0.22236	0.491198	0.941257	0.138766	0	0.361354
Etaa1os	0.343207	0.602603	0.354619	0.229029	0	0.564475	0.299541	0.143521	0.144706	0.124578
Trip10	3.44631	4.46289	4.84448	4.4124	4.67236	3.75682	3.6199	3.41858	4.91677	4.88744
Gusb	19.7721	19.3368	33.1134	32.2104	34.6141	20.3515	21.4706	33.2235	33.7877	37.3581
BC055324	7.82726	6.88259	6.42155	6.04494	7.13076	7.20341	8.02114	5.47981	5.22841	7.08695
Ces2g	54.2975	60.0687	0.925556	1.93125	0.865737	56.1321	49.028	1.64243	2.2661	0.937932
Sowahb	0.0252565	0.0190052	0	0	0	0	0	0	0	0
Dmrt2	0	0	0	0	0.0847288	0	0.0551785	0	0.0533128	0.0917946
Nlrp3	5.24946	6.87619	9.51713	12.0175	6.03365	6.93106	6.87236	8.14054	8.60739	7.01318
Shisa4	0.0827734	0.311429	0.342103	0.248564	0.249594	0.408415	0.108363	0.311525	0.314097	0.270408
Sgms1	13.7684	12.947	13.7392	11.4424	11.4306	13.3545	12.2652	9.95472	9.26676	10.8652
Odf4	0	0	0.0916897	0.177652	0	0	0	0	0	0.0966324
Gdf10	0.23697	0.198129	0.0272054	0.105423	0.0793951	0.233848	0.20682	0.132127	0.0333045	0.086016
Map3k13	0.440455	0.342484	0.09102	0.191051	0.1033	0.36221	0.48052	0.0920939	0.111425	0.0479633
Dip2b	14.5963	13.527	16.6201	16.3621	15.3266	14.3182	13.9012	14.6028	14.2697	13.1015
Psapl1	0.348058	0.145505	0.319672	0.232266	0.505329	0.53429	0.101258	0.194066	0.34242	0.126339
9630013K17Rik	0.735077	1.03713	0.664579	1.1037	0.46178	0.453371	0.842039	0.461088	0.813567	0.90052
Fbxo44	1.14774	1.60393	1.01648	1.02577	0.535611	1.05171	1.28791	0.822782	0.570334	0.66955
Ifi202b	6.74585	4.66346	8.61352	8.07003	7.66246	3.24731	5.31318	6.39875	6.03536	6.09171
Clec9a	7.59535	6.41295	3.24421	4.10073	2.88541	5.93131	7.94697	2.96362	3.97151	2.96322
Ap5z1	8.51588	9.55387	12.9053	11.0815	11.7759	7.46146	9.25672	9.25896	11.3918	10.6503
Fbxw8	12.2482	12.2839	12.1239	12.5178	14.0812	13.4147	12.7709	13.5288	15.0171	13.6609
Klhl33	0.0914096	0.147395	0.134927	0.104571	0.144381	0.141751	0.119669	0.114676	0.115623	0.0853204
Pax2	0.0872843	0.0821003	0.0901866	0.240268	0.043866	0.0215336	0.0285672	0.0547503	0.138006	0.0950482
Dna2	23.5378	23.9335	20.444	19.7816	22.4096	21.3176	19.8027	21.0449	21.8232	24.0702
Kdm5b	17.4486	15.5652	19.7574	21.8322	18.9839	17.049	17.6644	18.7319	19.5194	17.1279
Supt3	9.23029	8.18597	7.90225	8.84338	8.21734	7.80744	9.58079	8.68475	7.25536	7.17951
S100g	1.23125	1.853	2.33236	0.205411	1.85636	1.62004	0.805952	1.54464	1.29783	1.56424
Esrrb	0.0852632	0.112279	0.198221	0.234704	0.149976	0.189315	0.0558114	0.106965	0.188735	0.0232118
Chchd7	4.72262	4.83498	3.05393	3.40877	4.00414	4.94573	5.34147	3.22431	3.29157	2.76376
Rxrb	21.9918	25.1173	24.5982	23.6519	20.7096	24.6518	24.6444	23.3482	25.7916	22.2042
Cadps2	0.374898	0.40476	0.252628	0.277371	0.212986	0.402129	0.533478	0.368077	0.371116	0.177498
Gabpb1	11.2113	10.5162	11.9053	11.0667	10.1055	10.6204	11.4659	9.6222	10.7286	9.669
Gm13544	0	0	0	0	0	0	0.0438613	0	0	0
1700101I11Rik	0.188879	0.426387	0	0.0945322	0	0.279586	0.123636	0	0.238911	0
Dll3	0	0	0	0	0	0.0898776	0.0596173	0.0571297	0.0576015	0
Fam57a	1.16506	0.87669	1.86041	1.37824	1.59687	1.35875	1.6639	0.930108	1.47367	0.922683
Mettl7a1	18.4655	22.3187	8.21555	8.95385	6.4146	19.5128	18.9696	7.80935	8.60168	5.52544
Ckmt1	0	0	0.179182	0	0	0	0	0	0	0
Gm4788	0	0	0.035253	0.0341521	0	0	0	0	0	0.0371534
Spag7	19.9376	14.1729	14.2889	16.4753	15.6908	16.4098	15.3277	15.0074	16.9557	16.3526
Gal3st1	0.144641	0.14512	0.199267	0.144783	0.242305	0.237892	0.568072	0	0.243939	0.0525022
Gpr68	0.70257	0.930467	0.929192	0.647	0.508446	0.693314	0.699028	0.740371	0.746485	0.765064
Golph3l	28.3956	27.6809	14.652	14.8538	14.4623	27.9188	27.7785	15.963	14.1213	17.1408
Sptan1	44.2033	41.6559	56.9464	59.927	55.0168	47.1938	44.0161	56.8613	58.9653	56.286
Slx1b	3.65508	2.911	2.39829	3.44502	3.00342	2.9224	2.68942	1.77391	3.17217	2.12083
Rprd2	15.2284	14.863	15.4475	15.0323	13.3799	15.1507	13.7007	12.8285	12.3525	13.2538
Edem3	24.335	16.9127	16.6911	16.9589	17.0442	20.2126	18.2854	14.6114	15.2212	13.5576
Pcsk1n	0	0	0	0	0	0	0	0.0563482	0	0
Gpr162	0.482507	0.622423	0.640994	0.655474	0.484982	0.646204	0.541437	0.605319	0.305159	0.262713
Syk	145.097	115.539	167.547	171.03	155.1	143.167	130.273	135.197	144.113	130.985
Frmd4b	7.88003	7.64754	3.13887	3.7043	2.53529	7.97607	7.68893	3.53391	3.42337	2.68656
Pomt1	10.3685	9.7139	11.2808	11.2034	10.9738	9.38485	8.94441	9.56183	8.94596	8.63629
Mpp4	0.0638162	0.0480209	0.164845	0.223576	0.128287	0.125951	0.0417727	0.0400296	0.0807204	0.0694927
Chst10	6.65419	6.01782	0.283849	0.549968	0.122722	9.15699	7.03303	0.306344	0.386092	0.0997167
Abcc10	2.07405	2.44338	1.87953	2.22924	2.03343	1.96284	2.693	2.19673	2.06435	1.9068
Chd6	12.905	10.3204	9.45698	9.59968	9.40549	12.055	11.7263	7.04354	7.79657	6.3471
Tyms	24.1078	23.6686	11.0114	9.73543	11.2057	23.9688	19.1667	10.2544	10.2082	10.7882
Fam131b	0.239777	0.2526	0.2973	0.19201	0.0964028	0.473236	0.376686	0.210565	0.181975	0.0783315
Aicda	1.47935	1.8244	1.9956	2.01554	0.784776	1.98704	2.20569	1.03105	1.24748	0.939717
Ahrr	0.103597	0.0467734	0.192676	0.0207398	0.0624773	0.122679	0.135625	0.129966	0.0786235	0.0676874
Zbtb17	8.01848	6.81515	8.58312	9.8164	8.20457	7.48589	7.32555	7.38173	8.39126	7.41254
Gm21992	0.473559	0.341499	0.387367	0.19751	0.198329	0.292075	0.413309	0.148523	0.224625	0.107434
Sergef	3.50823	3.19834	3.48546	2.83636	3.59404	3.12913	3.17964	2.70842	3.2428	3.15908
Armc3	0.163296	0.245757	0.573668	0.326913	0.459575	0.386748	0.342048	0.696524	0.578345	0.462336
Gm10790	0.058078	0.0874059	0	0	0	0.114626	0.0760332	0	0	0
Misp	0.202926	0.335938	0.335478	0.243751	0.0815869	0.0400505	0.265662	0.356407	0.154007	0.132586
Mettl26	12.6314	13.1607	9.53753	10.577	8.17926	11.9855	13.9924	10.8182	11.8293	11.3743
Acbd6	14.8106	14.3126	15.3554	15.8913	17.4866	13.1139	16.4012	17.3076	17.5147	15.9623
Ccdc88c	33.2402	35.3705	42.7427	43.9485	45.5289	33.2719	34.1391	40.6292	46.8146	43.8908
Nudcd2	15.8671	15.6856	11.4441	10.2147	11.7581	15.1054	15.559	14.0511	9.44475	12.8741
Zmynd19	15.474	13.9434	8.22937	6.57314	7.94006	14.019	13.7464	6.07662	7.4015	7.3278
Odr4	7.91494	6.20499	7.18306	6.41649	6.20109	5.99907	7.09178	7.06015	5.90032	7.04593
Elovl1	34.9829	34.5385	41.5496	40.4553	42.9195	37.1274	40.0151	44.7151	39.0474	50.9771
Nfatc4	0.490173	0.793025	0.35453	0.294393	0.39415	0.507901	0.545456	0.491949	0.589014	0.427019
Camta2	13.4002	14.0839	20.5115	22.9402	19.2728	13.1451	13.1376	18.3346	21.8357	16.2617
Ephx2	0.456725	0.630079	0.275282	0.190489	0.306045	0.563385	0.548097	0.334235	0.288853	0.373013
Hdac9	3.32686	1.60983	1.27383	1.31572	1.29383	2.42425	2.08868	1.02351	0.756771	0.621894
Styxl1	0.341817	0.643032	0.882957	0.969434	0.973451	0.505971	1.26789	0.929109	1.15296	0.806481
Pex5	14.2119	13.3623	14.7768	14.5241	15.0036	14.0541	13.925	15.5119	17.1474	13.5619
Cav2	0.911496	0.730139	1.45828	1.00069	0.97528	0.870472	0.538905	0.774627	0.632258	1.18468
Coq3	2.76431	2.13277	1.88005	1.54113	1.89922	1.58839	1.96979	1.53641	1.72614	2.13381
Chrd	0.0562217	0.0634591	0.0290455	0.0281384	0.028255	0.0277405	0	0	0.0711141	0.0612226
Sbk3	0	0	0	0.0312808	0	0	0	0	0	0
Dync1i2	39.69	32.2065	36.0432	33.927	34.2452	34.7725	32.1571	37.2444	30.4439	35.677
Dennd2d	7.67275	7.58104	10.9382	11.8655	11.3558	7.92282	8.44348	12.6389	10.2115	13.6106
Gm15290	2.53329	2.91547	0	0.149164	0	1.76465	1.56069	0	0	0
Sh2d3c	24.1635	31.1301	56.4867	65.3296	48.0101	30.7637	32.0191	50.3216	54.9342	41.815
Gm1673	2.67664	3.75972	1.10626	2.50065	1.07615	1.40873	2.10248	2.01475	1.80568	1.36021
Pard6a	4.1813	4.43586	2.69135	2.40146	2.48031	2.70571	3.8587	3.61169	3.29471	2.53786
Srgap2	12.4718	11.5882	16.1145	14.4707	14.6292	11.6667	11.0828	14.97	14.9231	15.2488
Nrip1	13.5765	14.3063	4.42722	4.7056	3.92528	14.6299	12.549	3.20985	3.76284	3.54607
Tes	15.731	12.9908	26.6734	25.3962	26.4339	15.8422	15.9474	23.8844	27.2959	22.1376
Dnph1	8.906	8.57811	4.50904	5.52714	4.83391	6.94305	7.57857	5.80987	5.85785	3.78229
Fbh1	18.3025	16.5418	27.1847	26.3606	26.5948	18.773	16.9288	26.4239	26.359	28.4335
Rpl15	29.4953	30.4429	23.4233	24.5371	23.0863	28.3201	33.2002	23.8767	23.2546	22.0275
Sh3tc1	4.66796	4.53236	7.6904	7.49329	7.89191	5.20084	3.99896	7.90707	7.53701	8.45633
Slc7a4	0.937107	1.09692	0.242067	0.28662	0.156986	1.00182	0.886036	0.326563	0.098778	0.170077
Ghitm	61.3657	60.6967	27.218	25.2668	27.1944	63.6673	61.265	26.818	27.5283	29.2356
Atp2b1	18.6642	17.922	21.6526	22.0504	18.8265	16.7974	17.7231	20.5066	19.2685	17.6847
Sgtb	0.493118	0.649363	0.605049	0.802104	0.588582	0.638691	0.726264	0.425309	0.545772	0.604104
Zfp532	1.06885	0.950527	0.831874	0.903158	0.795282	1.02737	1.03583	0.783641	1.03593	0.891834
Tnks2	32.2508	26.1096	34.4696	33.8191	32.2941	29.0963	29.0496	32.1084	30.701	33.63
Mbtps1	25.5371	25.7743	20.8717	22.3613	20.9374	26.6007	27.1525	19.663	19.5405	19.0541
Cyp4f16	3.68882	3.30451	7.39608	7.34094	6.70926	3.81357	2.87455	7.6578	6.88783	9.46851
Prpf38b	40.9439	35.8052	35.6428	33.6076	33.1722	33.9786	33.5999	30.1656	34.3522	31.6148
Flrt1	0.42008	0.594277	0.312514	0.185017	0.219562	0.381382	0.373966	0.337282	0.127525	0.329361
B4gat1	3.77544	3.35089	3.85097	3.9245	3.06504	4.25112	3.80203	4.31134	3.55102	3.74231
Rcor3	6.21896	5.97121	4.39899	4.21698	3.83118	5.52113	5.57363	4.47419	4.08822	3.85939
Man2a2	22.769	21.3856	28.5729	30.8849	31.1035	23.1809	22.9021	26.8486	27.2604	25.5635
St6gal1	13.4022	10.1923	11.2593	11.7028	10.6662	14.8136	13.7858	5.72374	5.8483	5.25663
Fam227a	0.968482	0.914535	0.667123	0.8934	0.782578	0.637149	0.845263	0.50029	0.600501	0.765123
Arap2	4.96382	3.37276	3.01373	2.933	2.83757	3.90818	4.60669	2.04778	1.65852	1.64637
Tmem158	3.97866	4.57638	0.998375	1.99129	1.65676	5.32848	4.98546	2.13915	1.94113	1.17598
Panx3	0.078237	0.0294361	0	0.0391569	0.0786383	0.0386031	0.0512122	0	0	0.0851961
2900057B20Rik	0.0969492	0	0.100173	0.0970444	0	0.0956719	0	0.121626	0	0
Diaph1	62.6249	61.5111	85.9016	89.343	83.3246	68.5752	67.9469	92.572	95.5291	81.7604
Pkp1	0.0210922	0.0158716	0	0	0	0.0208143	0	0	0	0
Gcsam	4.77276	4.31854	0.847121	1.17238	0.971221	4.30535	4.44663	1.79994	1.29629	0.73336
Gfra2	6.69475	10.8194	5.95418	5.7965	4.7416	8.69723	8.09881	2.09083	3.78742	1.66107
Crim1	3.15464	3.51128	1.7486	1.84201	1.86616	3.22658	3.26952	1.54593	2.41079	2.12914
Pde4b	6.08508	5.24817	7.04513	7.4186	5.09692	6.57461	6.12794	5.28502	4.79579	3.29618
4933405L10Rik	0	0.122009	0.0837659	0	0	0.240007	0.106134	0	0	0.0882814
Nxf2	0.159903	0.150406	0.123915	0.0400151	0.0803617	0.118347	0.0523345	0.0501508	0.20226	0.0435316
Fbrsl1	8.54034	8.86978	7.51335	7.63377	7.07575	8.8721	8.68017	6.94876	8.17958	6.38818
Phka2	16.4736	14.8856	15.735	14.3218	15.2725	16.2734	15.6725	14.5907	15.3151	14.4477
Eif2ak4	8.25841	7.03351	6.86519	6.76352	7.0368	7.18648	8.72295	5.62759	6.6237	5.27317
Cpq	6.16545	7.03277	4.60088	4.40822	3.68874	7.62942	7.11063	4.48123	3.46605	3.25036
Cdadc1	7.67507	7.04961	7.99843	7.39643	7.40498	7.24842	7.11123	7.75253	7.3993	8.78882
Axin1	19.7574	18.3192	19.5795	18.6027	18.6274	20.4231	19.7233	17.3635	19.3531	15.8381
Arrdc1	23.5133	22.8802	35.0356	35.3881	36.8198	21.4482	24.0876	33.0547	35.5073	32.0212
Septin2	42.6323	37.0601	37.4561	34.4528	35.9319	38.6886	39.5289	39.6215	36.9964	44.5262
Mettl14	9.38099	7.34143	8.29713	8.78923	7.92045	9.07225	7.31958	7.8615	8.02135	8.29492
Pcnp	15.3366	12.3887	10.6891	9.42858	10.3982	12.0361	13.2272	10.4028	9.36858	12.0105
Kcnc4	0	0	0.0337564	0	0	0	0	0	0	0
Paip2	53.635	48.2658	43.6869	43.3827	38.1119	51.507	51.1372	39.1177	33.1174	29.2491
Trim30a	14.0891	13.5726	34.0102	29.5149	29.414	11.9799	14.0194	26.3735	27.3403	34.4195
Plcb4	4.15321	3.63309	2.91451	2.78885	2.48732	3.43249	3.69276	2.64858	2.60479	3.10931
Pak1	11.4483	8.99384	21.5178	20.5376	20.7352	10.9937	10.7369	21.28	20.6414	24.4456
Zfp948	3.18749	3.38925	1.57514	1.2485	1.07956	2.94036	2.85754	1.17356	0.569714	1.35822
Kcnj9	0.48185	0.362586	0.524076	0.482324	0.305888	0.650687	0.498013	0.318155	0.449096	0.359013
Kcnj8	1.81692	2.82169	3.43512	2.63132	3.06964	2.63225	3.23899	3.63731	3.47175	4.58852
Ppfibp2	1.51706	1.72594	1.90339	1.59086	1.08917	1.97827	2.24614	1.60865	1.59909	0.865333
Uspl1	14.9729	14.1307	14.2807	12.381	13.0363	15.418	10.9482	13.0042	12.4149	12.7875
Ptpre	22.8356	23.2923	37.8637	38.4987	36.6928	22.0868	26.147	38.3286	36.5252	36.958
Amer1	3.81532	3.20359	2.86048	2.84101	3.03985	3.63879	3.65476	2.64129	2.30998	1.98868
Nr2f6	5.06269	5.94833	5.23102	6.49016	4.82083	5.96013	6.16273	6.57414	6.45991	4.30402
Epor	57.8939	76.2275	1.94759	3.12664	2.97721	67.1756	63.6653	3.78349	3.54225	2.22851
Epn2	0.991614	0.858103	0.939204	0.876786	0.847196	1.02748	0.735634	0.912273	0.961616	0.737876
Nmur2	0.0300673	0	0	0	0	0	0	0	0	0
Ehbp1	1.95127	1.61514	1.35082	1.17191	1.216	1.88706	1.5838	0.930214	1.0613	0.956178
Ppp3cc	5.69593	5.32069	6.12209	4.91511	4.44193	5.26555	6.59975	1.64269	3.06408	2.63788
Apoe	119.927	143.801	164.471	151.191	110.929	124.721	129.034	131.285	128.441	135.734
Arid3a	33.742	30.2579	65.2407	70.0238	67.9945	35.0546	37.513	68.4305	73.983	70.2416
Tnfrsf8	0.20067	0.366718	0.444305	0.286953	0.316956	0.282895	0.262708	0.107891	0.108782	0.249737
Kif2a	26.754	25.2387	15.0523	14.6638	14.8886	26.6269	26.6533	14.2236	13.1649	16.8585
Tctex1d2	9.05075	7.9604	12.2665	11.1775	13.4685	7.42359	6.30912	12.5341	12.1916	12.2878
Gnrhr	0	0	0.0318546	0	0	0	0	0.0386765	0	0.0335718
Srsf5	94.9401	90.2391	84.6086	81.2535	85.1687	95.7388	103.084	85.309	102.301	77.1511
Col6a1	11.2473	15.5101	11.1349	11.4071	10.6576	15.793	15.892	10.6291	11.2496	12.5175
Sytl3	0.681802	0.754481	0.621593	0.843053	0.604676	0.554087	0.787575	0.704398	0.558026	0.393061
Zfr2	0.324305	0.621181	0.578789	0.649248	0.444503	0.290939	0.887729	0.628769	0.447502	0.192628
Gm6936	0.0687852	0.0517599	0	0	0	0	0.0900505	0	0	0
Gm12866	0.0589469	0	0.121814	0	0	0	0	0	0	0
Gm10778	0.0416933	0.039217	0.0538495	0.0417342	0.0314304	0.010286	0.0409372	0.0261527	0.0131843	0.0454019
Ercc6	6.30318	5.50864	5.86028	5.78262	5.86535	5.66621	5.75639	5.35482	5.53216	5.69228
Eif5	98.9971	103.107	58.6634	58.1489	60.9112	93.3303	99.4942	59.1062	52.2118	70.967
Rin1	0.53915	0.493899	0.290649	0.727394	0.565477	0.46265	0.398948	0.441117	0.593013	0.587107
Plekhg4	0.0584341	0.0586278	0.181131	0.0779886	0.0783118	0.0576642	0.0509995	0.0244357	0.0985501	0.0636318
Palb2	7.35822	7.37636	5.02563	4.84372	6.59369	7.18743	7.3799	4.9754	5.04804	5.10642
Rars2	10.5461	9.20551	7.40978	6.91447	7.04912	8.22164	7.52452	4.96138	6.26962	7.98148
Tmcc3	1.56618	1.68691	1.60239	1.41402	1.12664	1.71222	1.99007	1.65661	1.4178	0.68554
Ano2	0.0715499	0.0717871	0.320359	0.0477468	0.143834	0.0235358	0.0312233	0.209443	0.0603351	0.5454
Dpysl3	2.91661	3.02382	4.13531	3.66556	3.33873	3.37387	2.86372	3.27274	3.48423	4.25236
Dlx5	0.698584	0.735945	0.505269	0.489489	0.421301	0.620443	0.457278	0.613476	0.706905	0.380361
Dlx3	0	0.113638	0.0780188	0.188956	0.0379477	0.11177	0	0.0473636	0	0.0822246
Hspa1l	1.71305	1.74942	1.26429	1.0615	0.655938	1.52948	1.33491	1.48388	0.877045	0.932712
Eif2ak1	98.3471	109.869	29.6895	29.0307	31.115	108.62	101.115	30.8568	30.0455	30.2887
Mmp28	1.03303	1.1555	1.50009	1.67682	1.34702	1.12962	1.13308	2.34674	1.37729	1.70257
Rdh1	0.0506429	0.133378	0	0.126732	0.152708	0.0749635	0.165748	0.158832	0.0960864	0.275738
Rab3d	24.7748	25.4952	45.6031	49.5233	46.9449	28.4616	28.7432	55.3693	54.2171	50.0447
Tnrc6a	21.1894	20.2194	21.1617	20.8264	19.2196	19.6148	19.7557	17.0077	17.6477	18.849
Capn5	10.9613	12.8919	1.7167	2.37583	1.75673	12.499	12.2031	1.57002	1.50111	1.33931
Mgp	1.75608	1.68182	9.89713	7.51064	12.3556	4.41114	2.08999	11.4158	11.3082	20.3398
Ctla4	0.203829	0.115034	0.157955	0	0.0512187	0.150858	0.200133	0	0	0
Cd14	4.26973	4.10539	18.137	16.2647	16.8089	5.26685	5.0463	17.855	14.402	20.3417
Nptn	64.9087	66.1122	44.8232	44.3179	44.3382	67.2602	60.8336	46.6769	36.684	47.8587
Slc25a44	18.1115	17.5167	11.2453	12.1871	11.3536	19.7443	17.5582	11.1366	10.429	10.5047
Slc25a45	11.9298	12.4481	24.6529	24.7985	21.5438	11.9688	13.2753	24.6445	22.6851	25.7654
Slc10a1	3.94539	3.30623	4.3082	2.96195	3.10942	3.49523	3.22821	2.64354	3.91299	2.78285
Lpxn	5.86441	4.00429	5.0495	4.40263	3.71135	4.60829	4.12306	3.20169	2.60998	3.42954
Poc1b	8.62383	8.137	10.8598	10.116	10.8351	9.64048	9.17307	10.9456	10.9934	10.9683
Acd	19.1497	18.8968	15.8173	16.3563	15.502	18.0487	18.8399	14.0259	14.3593	17.2943
Tesc	23.7694	21.678	11.9851	17.2259	14.3348	24.9574	23.8985	16.2217	20.0838	8.80045
Alkbh2	3.88701	1.46246	1.46046	1.41485	2.13106	2.7025	2.19739	1.32992	1.45264	0.865791
Dhx32	6.03607	5.83343	4.18842	4.73882	4.13391	6.86171	5.19063	3.26653	3.7052	3.09316
Wsb1	24.6984	21.6975	35.2486	36.7904	32.6088	22.8389	23.3097	34.812	37.1772	33.699
Mtmr14	17.1606	16.07	15.4024	17.0881	14.714	17.5291	17.8208	15.0895	16.3432	12.8306
Ap5s1	6.0909	7.03702	6.54771	6.28164	5.13271	7.64993	6.2825	5.55725	5.75878	5.29275
Glis2	1.5514	1.8228	2.02482	1.44395	1.58672	1.55782	1.6747	1.29752	2.0312	1.1559
Gm13483	0.110303	0.0830013	0	0.0552055	0	0.0544248	0	0	0.139521	0
Cyp4f37	0	0	0.0385222	0.0373191	0	0	0	0	0	0
Tmem9	18.5181	19.6101	2.96603	4.5073	2.99846	18.3296	19.3797	2.75388	2.63423	1.90007
Bmp1	2.24887	3.12662	3.43014	3.68748	2.97082	3.40283	3.08431	3.81543	3.49475	4.10483
Nsmce4a	55.3249	48.5526	32.9795	33.3238	35.4627	50.5996	50.1431	35.8228	31.0829	35.8786
Satb1	12.6894	11.701	14.7629	15.6071	12.4726	11.4983	11.6195	12.7353	12.8405	12.0927
Dbn1	0.711194	0.924374	1.13566	1.03548	1.10476	0.542319	1.05803	1.37887	1.39026	1.05607
Psma2	83.4025	78.4295	77.7841	72.9577	80.0627	74.9057	76.608	78.7671	75.8615	96.4904
Thbs1	169.664	166.796	40.4109	57.1553	59.8131	197.314	168.026	81.6485	59.292	49.229
Cd79a	129.171	93.205	92.8372	99.0891	78.4536	113.597	106.688	34.531	47.3748	23.8717
Utrn	14.6772	15.2586	19.5627	18.9757	16.9674	15.7477	16.1633	15.7883	18.0418	14.8826
Usp24	29.5009	25.9186	23.6078	22.4241	22.9559	26.3614	25.0338	21.0518	20.1796	28.6747
Foxred2	4.47088	4.86456	3.35021	4.4148	3.52218	4.0145	4.66664	4.29506	3.66822	2.74131
Homez	1.57235	1.5394	2.34087	2.20007	2.76998	1.35143	1.66004	2.94824	2.43795	2.55912
Hdac7	20.5341	20.6222	26.5109	26.0606	24.6316	21.9882	22.3067	17.29	22.5823	12.7374
Xylb	0.891406	0.652138	0.511692	0.446141	0.447989	0.635312	0.615911	0.714466	0.563765	0.485348
Pmm1	9.53229	9.62082	4.92462	7.19411	6.99579	9.10808	12.0831	8.73163	7.27265	5.19009
Sh3glb1	39.3444	40.363	22.1555	21.5963	19.5799	39.6244	37.0295	18.3827	15.9346	21.3715
Foxp1	31.1745	24.3617	27.8826	27.1496	25.7789	28.6166	27.2245	19.7978	19.5817	18.0427
Eps8	6.60527	3.6039	10.0415	8.72912	8.32402	6.97118	5.59072	4.53129	5.62885	7.69261
Cast	34.4035	34.6633	30.166	30.6571	28.7402	33.6841	32.4893	32.8778	30.2359	32.2893
Kcnq2	0	0.0174709	0	0.0116202	0.0233366	0.0229116	0.0151977	0.0291271	0	0.0505654
Ube2h	30.8136	32.2134	33.2437	29.6266	28.9	35.7162	30.7338	27.8223	29.4599	34.4971
Spx	0.43667	0.281647	0.193367	0.249771	0.313507	0.307798	0.408335	0.391297	0.157811	0.203791
Stk40	12.7813	12.8813	19.559	21.5019	18.437	14.4507	14.5284	18.723	20.491	16.1129
Ppp1r36	0.067791	0	0	0.203573	0.136278	0.200694	0.088749	0.170092	0	0.147642
R3hdm2	21.5514	22.4106	28.2274	25.6406	26.7165	21.9967	21.8996	23.4835	24.8197	25.3906
Trim43c	2.77187	2.27203	2.25031	1.98185	1.39304	2.1492	2.1384	1.6145	1.69044	1.72482
Tro	0.135956	0.132997	0.126429	0.0816539	0.136654	0.0939156	0.160189	0.0852806	0.103182	0.11844
Pola2	32.9249	31.9243	16.1593	16.3756	19.0979	32.4911	29.6339	16.436	17.1357	15.2751
4930432K21Rik	0.473939	0.594388	0.326465	0.751141	0.793951	0.545645	0.62046	0.247738	0.74935	0.64512
Mmp19	2.3371	2.3806	2.73875	2.3394	2.32045	2.44694	2.0895	2.75319	1.36993	3.50712
Grwd1	7.92353	8.02774	6.26064	6.68719	7.44364	8.3813	10.2375	7.73134	8.45024	5.13188
Igf2bp2	0.50526	0.361191	0.26103	0.505756	0.406281	0.573394	0.661463	0.538783	0.447368	0.220081
Gm13582	0.1113	0	0.0383335	0	0.0745805	0.0366112	0	0.0930859	0.0469273	0.0404
Smtn	18.5729	20.7027	15.2319	17.2851	18.7798	20.4652	19.0448	17.1705	19.0681	15.9321
Mapkap1	14.6629	15.5757	16.1991	16.0675	15.0871	16.4201	16.154	14.8098	15.6078	14.7165
Rce1	8.45937	10.4164	7.35009	7.44129	8.05186	9.99221	10.1517	8.44178	9.07892	7.18802
Zfp831	3.80741	4.47518	4.2973	5.15862	3.23119	4.00509	4.60309	3.39018	3.73585	1.99099
Gm14305	0.486121	0.5487	0.627856	0.12165	0.488615	0.299823	0.636408	0.304927	0.307445	0.529362
Large2	0.443529	0.166875	0.420087	0.295976	0.297203	0.109421	0.193549	0.0927366	0.280507	0.201242
Plekha7	0.589987	0.588501	0.482013	0.508162	0.524058	0.622834	0.628685	0.344258	0.364456	0.313762
Elf2	22.2586	21.4039	19.2867	19.5287	18.4792	22.1504	21.2262	16.7349	19.2637	15.7678
Coasy	8.47711	8.90968	9.80625	11.0218	10.6044	10.5477	8.92654	12.0219	12.3543	10.0339
Csrp1	63.5585	65.2534	46.5395	50.3453	54.7069	73.3928	70.0523	52.6667	61.4895	40.7162
Pcx	15.0794	19.7446	1.83444	1.50019	1.55276	18.3848	15.8172	1.93804	2.12903	1.78268
Rfx8	0	0.0741202	0	0	0	0	0	0	0.062296	0
Lrrc57	8.5693	8.0954	7.50685	7.36565	7.34936	7.53723	7.62129	7.71227	7.4225	7.8608
Ctla2a	29.3947	24.1396	8.03107	11.246	12.9972	30.7506	25.4389	15.5129	11.5297	11.234
Mindy3	10.3144	8.56335	13.7248	13.4866	12.8922	8.63857	8.8692	13.1307	12.9502	16.081
Tcea2	6.35161	5.46229	7.18783	7.36703	5.87751	4.22837	5.01554	9.29632	7.26893	6.09318
Klrh1	0	0	0	0	0	0	0	0	0	0.053631
Stam	10.4793	9.43056	9.31243	7.58029	7.87971	9.42029	10.1235	8.12883	6.77937	6.93979
Fgf13	0.69035	0.826444	1.16722	1.35065	0.883134	0.805119	0.57513	0.196833	0.595374	0.170854
1600002D24Rik	0	0	0	0	0.134093	0	0	0.0557885	0	0
Pde1c	0.268791	0.196483	0.0476106	0.0922474	0.100349	0.280407	0.231241	0.0385378	0.184566	0.0501771
Eda2r	0.0338664	0.025484	0	0.0677993	0.0680802	0.0501303	0.0443363	0	0	0.0553182
Nxt2	2.73429	2.65246	3.36983	2.90185	3.64235	2.76329	4.09715	3.30626	3.62525	3.33624
Rab26	1.03034	1.13713	1.8453	1.03135	1.03562	0.745627	1.7985	1.29259	0.955726	1.72038
Tmeff1	0	0.0300812	0.123915	0	0	0	0.104669	0.0501508	0.10113	0
A230028O05Rik	0.0705337	0.0530757	0	0.0353015	0.0354478	0.104407	0.0461698	0	0	0
Olfr70	0.0418794	0	0.0432719	0	0	0	0.16448	0.0525389	0.0529728	0
Arntl2	0.0751051	0.536898	0.155205	0.187947	0.188726	0.222347	0.344135	0.329775	0.284999	0.204464
P2ry14	5.17213	6.65957	7.52133	7.20975	8.0483	7.06997	7.12222	9.56466	10.3705	4.71435
Erg	9.69089	12.5743	21.9349	21.0507	19.5383	11.8909	13.3194	18.0045	20.3819	20.4868
Adra1b	0	0.0207794	0.11413	0.0552829	0	0.0545011	0	0.034643	0.0698581	0
Chfr	24.92	23.4292	27.4137	26.2119	27.3039	24.9609	25.8055	27.0392	26.1341	26.8233
Mlst8	11.442	10.8119	9.49421	10.0179	10.2065	9.84733	8.88797	10.7198	9.7349	10.962
Psma4	38.6452	32.8672	36.7729	33.4654	35.2301	36.0076	34.0029	31.9076	32.1711	45.8016
Dnajc14	18.7749	18.4069	24.0391	26.1796	25.7211	20.554	19.2025	25.4787	28.0582	22.5336
Becn1	47.3324	48.0522	40.3898	43.3353	41.1772	51.7421	49.0916	42.7433	47.6381	41.9894
Gprin1	0	0	0.0468149	0.0453529	0.0227704	0	0	0	0	0
Mier2	5.21806	4.6663	5.74319	6.35866	6.57504	4.66424	4.50467	3.93721	4.97411	4.52929
Zfp653	6.90215	7.37181	7.13165	6.55234	6.44521	5.75658	6.82071	5.86574	6.30845	4.84909
Ndufa11b	0.373107	0.842275	0.385513	0	0.375021	0	0	0.468074	1.88776	0.81259
Itgav	9.31251	8.14219	11.0503	10.859	9.65498	8.62493	8.33483	10.3516	9.73071	9.39587
Sec23b	24.3498	23.1108	25.3807	22.9345	24.321	24.7535	22.7469	23.3711	24.5702	28.2479
Cd180	11.5065	8.65846	6.79375	6.87691	4.999	9.15044	7.61464	4.54735	3.83852	2.98332
Gna13	31.9081	29.2556	31.8186	33.3288	30.4161	31.5329	28.8735	33.0073	29.3248	30.4446
Actr6	4.44207	4.15882	4.37629	4.39473	4.30911	3.97578	4.32771	5.24871	3.78937	4.04974
Rnf146	8.84204	8.94898	9.15888	8.56308	9.13181	9.31453	8.73958	8.67996	9.47861	7.65469
Cdc42ep3	42.9283	35.2782	52.7958	53.1041	42.5371	42.1912	40.5002	49.5485	45.506	41.1636
Sox13	2.45484	2.83382	3.08411	3.46249	3.78526	2.39497	2.70248	3.14966	3.98723	2.85546
Stpg1	0	0.155715	0.384865	0.0828547	0	0.0408415	0.162545	0.103842	0.104699	0.135204
Ttc30a1	0.791582	0.854635	1.10239	0.999062	1.5221	1.05286	1.08136	0.993063	1.26246	1.46164
9430065F17Rik	0.0691716	0	0	0.0692395	0	0	0.0905564	0	0.0874944	0
5033417F24Rik	1.06405	0.953192	0.890012	1.26797	1.27322	1.35004	0.729668	0.762787	1.40999	0.606935
Slc35a1	7.53607	5.56174	4.8417	5.02898	4.8556	6.19733	6.26105	6.54523	4.1551	4.41883
Lpin2	38.1302	39.9428	16.0504	17.5435	16.0369	37.6918	39.0186	15.3829	16.1451	13.4937
Cdc40	17.2412	14.2293	18.4194	18.6353	19.8894	17.9384	17.513	17.3698	17.8094	21.1655
Lrmda	5.62241	4.31215	6.92655	6.81846	8.15085	3.52106	5.66201	5.96833	6.56467	5.88704
Nt5c1b	0	0.0730608	0	0.0485939	0	0	0	0	0	0
Aldh1b1	3.1236	3.05883	5.92438	5.13973	5.33306	2.95577	3.5291	4.13337	4.60049	3.68101
Shisa5	32.6111	38.0051	53.4828	54.4445	48.3589	37.6806	33.4968	52.7271	53.0633	47.7337
Slc22a22	0	0.0303771	0	0	0	0	0	0	0	0
Gria2	0	0.0197146	0.108281	0.0699332	0.0263336	0.00861802	0.0342989	0.0438236	0.0883709	0.0475494
Mtdh	27.3223	24.0239	28.4996	26.3674	25.8529	25.9747	26.2045	26.4168	23.1664	29.2513
Olfr658	0	0	0	0.0338589	0	0	0	0	0	0
Usp15	27.7189	25.3571	14.5406	13.5401	12.5675	25.6452	25.5359	12.7862	11.1873	13.3834
Itga7	0.118618	0.142813	0.147074	0.118734	0.0953812	0.23411	0.124231	0.238095	0.3901	0.180837
Plekha1	5.17761	4.84174	7.2196	7.39667	5.81049	4.71256	4.27757	6.11709	5.8179	5.22762
Lag3	0.835999	0.925115	0.914608	0.984494	0.790859	1.3588	0.772555	1.48064	1.43066	0.696158
L1cam	12.8479	13.9273	19.2777	22.6643	17.0499	13.8178	13.7728	20.7198	20.255	14.234
Serpinb2	8.13217	6.80733	9.59584	14.161	10.5438	9.30714	9.82733	12.4356	11.8688	3.40597
Plek2	4.69957	6.02137	0.0656193	0	0.319167	3.8856	5.07162	0.478033	0	0.20747
Abl2	6.9136	6.64135	5.91807	5.84368	5.17483	6.83159	6.29476	5.08634	5.16323	4.91559
Clmn	0.0488512	0.0980264	0.555231	0.252646	0.572855	0.0723115	0.0746128	0.449425	0.298658	1.4895
Hemgn	235.847	258.907	0.793056	2.60365	0.985771	247.299	219.777	2.08627	1.24053	0.74294
Pcdhb22	0.224813	0.24167	0.199104	0.385773	0.225967	0.41201	0.210225	0.161163	0.487481	0.24481
Pcdhb21	0.108961	0.136652	0.0750557	0.290847	0.219039	0.21505	0.142646	0.0455647	0.091882	0.118653
Pcdhb20	0.173926	0.30538	0.269564	0.377211	0.378774	0.171635	0.151798	0.145464	0.109999	0.505059
Pcdhb19	0.188058	0.204404	0.388621	0.292821	0.147017	0.12372	0.246197	0.183496	0.158581	0.295801
Pcdhb18	0.136833	0.147093	0.363556	0.215235	0.235775	0.327931	0.30709	0.0980921	0.123628	0.191577
Slc37a3	5.1121	4.43608	9.28297	7.94787	8.19945	5.55996	4.9838	6.76805	7.73197	10.2808
Rasl10a	5.24461	6.65972	1.86278	2.54285	1.48261	5.74159	5.7932	1.95329	1.14019	1.07083
Klc1	26.5765	25.4526	27.2362	27.9669	26.5572	27.2657	26.196	25.6469	29.189	19.8333
Higd1a	2.24773	3.08208	2.52891	1.99994	1.65679	3.15465	3.9235	2.19321	2.9063	2.23009
Ythdc1	28.8024	24.6952	26.5885	24.7879	24.7978	27.808	26.1349	22.5834	23.2661	22.4174
Adck1	2.86536	3.18085	3.22446	3.18055	3.19373	3.30355	3.67692	2.52695	2.97844	2.99666
Cbr2	0.964744	1.16153	0.498411	0.869122	0.387877	1.23764	1.5156	0.36309	0.366088	0.420223
Slc4a2	16.1024	17.9535	23.288	24.7083	21.2798	17.0768	18.2101	22.6262	26.2424	22.2842
A530072M11Rik	0.0531859	0.24013	0.329726	0.266191	0.213835	0.0524852	0.139257	0.0667233	0.47092	0
Slc10a7	10.5961	10.7397	10.9484	10.363	10.2429	10.1097	9.59003	9.49507	10.8727	9.83136
Cyb5r2	0.106602	0.133694	0	0.0711379	0.107149	0.105198	0.0465196	0.0445785	0.0449466	0.0773896
Gm16793	2.10909	1.58706	0	0.0570585	0	2.92508	1.64175	0.0715113	0.0721018	0.0620729
B130034C11Rik	0.840686	1.15978	0.361933	0.771386	0.774582	0.82961	1.10059	0.527332	0.531687	0.381444
9630028I04Rik	0.152773	0.316139	0.0789264	0.229385	0.0767783	0.18845	0.200004	0.191658	0.193241	0.083181
Ypel5	33.8657	34.0782	26.8374	27.8325	27.4793	35.457	36.5321	28.3237	28.3049	30.351
Zfp574	8.34749	9.78725	8.96604	8.78319	7.51225	9.40609	9.02208	7.98807	7.39105	6.27844
Shoc2	17.325	16.3174	20.9276	19.5694	18.4637	17.5001	16.3494	19.5698	18.7261	23.0695
E030044B06Rik	0	0.0842275	0	0.112042	0	0	0.146537	0	0	0
Clip3	0.557328	0.529745	0.303084	0.293619	0.530703	0.636825	0.384015	0.294393	0.445236	0.606902
Cdh1	1.40016	1.42153	1.44672	2.13568	1.40735	1.33785	1.19292	0.975858	2.13651	1.76672
Igf2	0.217536	0.196432	0.202292	0.1742	0.0655956	0.343472	0.0854366	0.163743	0.302675	0.355329
Islr2	0.315643	0.163293	0.203836	0.236965	0.118973	0.389356	0.309919	0.0494979	0.124767	0.0644474
Slc24a2	0.018278	0.00687699	0	0	0.0091859	0	0	0	0	0
Aqp8	0	0	0	0	0	0.0654123	0	0	0	0
Kif21a	0.198282	0.172159	0.110317	0.122139	0.0766535	0.180618	0.17971	0.191346	0.135049	0.249137
Abhd14a	2.35114	2.37445	1.21466	1.67219	1.99006	1.77065	3.24001	2.87195	1.4087	1.75177
Zfp78	0.45401	0.341636	0.673065	0.671804	0.595224	0.272713	0.258421	0.594332	0.549303	0.644861
Ipo7	40.7357	33.8723	34.6942	27.8871	29.7856	34.1857	34.2871	28.9555	26.4758	32.4513
Wdr70	7.07886	6.25583	5.86839	5.74005	6.23267	7.06682	7.39949	5.64505	4.54639	6.18474
Cacna1d	0.789687	0.507076	0.837703	0.621831	0.69849	0.623427	0.578941	0.805758	0.586002	1.36442
Cyp26c1	1.58157	1.76137	2.61466	1.39315	1.90762	1.81045	1.73924	2.06349	2.40062	2.0667
Pls3	2.03946	1.45171	2.5629	2.53803	2.38234	1.60463	1.55147	1.86706	1.98706	2.61102
Ddah2	7.00447	5.6551	5.95575	5.40458	6.16035	5.32815	6.11329	4.75979	4.7991	4.44938
Men1	18.3068	18.4813	20.556	21.0816	20.9084	18.6731	18.1127	17.5602	22.7462	18.7708
Taf1a	3.17487	3.22521	3.40345	3.05881	3.31083	3.44635	2.90948	2.78808	4.11625	2.80904
Tk1	74.9006	84.2447	29.7372	29.8888	31.3867	73.5588	75.1672	28.3429	31.4893	32.6722
Trim2	4.96449	3.1236	3.25079	2.90978	2.36873	4.80465	3.85259	1.62081	1.61906	1.30267
Ank1	109.447	133.399	0.364864	1.27873	0.302738	121.831	109.128	0.794798	0.551757	0.113098
Ildr1	0.0971404	0	0.10037	0.129648	0.0650925	0.0958606	0.127172	0.0812436	0	0.0705207
Pars2	2.16484	2.39561	2.03946	2.00763	1.85596	2.35624	2.50069	2.35641	1.53022	2.60008
Mc2r	0.476615	0.478195	0.054718	0.0530092	0	0.418076	0.415975	0	0	0.0576677
Clip1	13.8998	14.5039	23.1369	22.837	21.936	15.6076	15.1784	21.9601	22.8398	23.0756
Arhgdib	451.89	388.004	842.707	823.502	924.45	443.805	434.644	915.775	813.813	1036.28
Bub3	61.0963	59.4155	53.0563	51.306	51.0029	61.7642	58.8589	51.6637	50.7925	50.1267
Mtch2	19.6108	17.389	15.918	15.2347	16.1207	17.957	20.0711	14.7053	14.2149	18.3565
Atf3	0.548332	0.712694	2.16325	2.19548	1.2025	0.836258	0.391555	1.12565	1.57632	1.19421
Mns1	29.1086	29.123	3.77364	2.89189	3.23261	26.5196	21.1947	2.46186	3.99908	1.72141
Casp4	5.52913	4.67425	21.1592	17.6286	21.8183	4.85003	7.32785	20.9806	17.2685	29.956
Cdx4	0	0	0.0638091	0	0	0.0609421	0	0	0	0
Cdr2	123.734	147.513	5.27045	6.65308	5.63194	150.475	147.417	4.89632	6.59863	5.4704
Lmna	61.6433	72.8856	9.38442	12.6986	11.2493	78.1206	73.298	14.6286	15.5277	7.88034
Ap2b1	43.614	41.8356	43.1638	42.6361	44.7347	45.124	43.7947	43.2009	41.5998	46.6606
Blzf1	4.81076	4.76034	4.77189	5.41742	4.44861	4.46254	4.12521	4.4359	4.95934	5.65777
Cldnd2	2.23864	2.8878	2.97396	2.24084	3.37519	3.15593	2.93073	3.41025	4.04519	2.78602
Stoml2	32.8335	33.5648	22.6825	20.8277	25.1352	31.773	34.0707	23.0699	25.1116	26.8848
Cic	34.0308	36.3368	39.237	40.8155	40.9846	37.4524	33.5503	35.1821	41.2806	35.9573
Aven	6.79826	5.89974	4.30687	3.92402	4.73831	6.21901	5.97663	4.23318	5.08411	4.53904
Iqcf1	0	0	0	0	0	0.153317	0.203395	0	0	0
Tspan17	5.00098	5.23986	5.16727	5.32272	4.39035	5.7472	5.1382	6.03563	6.24561	3.23992
Lrrc2	0.053899	0.0608374	0.111382	0.026976	0.108351	0.0265944	0.0352811	0.101427	0.102264	0.234773
Ctbs	4.32258	3.99542	6.50604	7.01832	5.54213	3.49312	3.78747	6.27678	5.12317	7.33858
Zbtb14	9.36514	8.67478	7.09776	7.04265	6.66568	10.7664	8.93082	6.38135	6.9151	6.72975
Lrrc19	0.104233	0.0980426	0.188473	0.208671	0.13096	0.025715	0.136457	0.0326909	0.0659217	0.0567523
Rsrc1	6.32276	5.92521	7.25888	6.15316	7.20844	7.13494	6.82125	7.05074	6.92383	6.78954
Hs3st6	0.145067	0.0545804	0.224835	0.145209	0	0.0715778	0.0949575	0.0909952	0.0917467	0.236956
Zfp638	25.3787	21.606	25.8607	24.4588	23.489	21.9194	21.8641	22.5561	18.217	22.3476
Il21r	8.50118	6.08428	3.94297	4.72752	3.15208	8.05362	7.41958	5.30879	4.3968	2.71549
Glp1r	0	0.100162	0	0	0.0668957	0	0	0	0	0.0724743
Yeats4	35.7484	32.5329	33.0337	29.0609	31.9237	33.4134	35.8099	30.5418	33.8027	30.1674
Slc25a39	113.332	149.53	31.1981	27.3848	29.5176	135.221	137.693	28.7617	29.8214	29.7271
Oas1e	0.229738	0.129656	0	0	0	0.170034	0.300763	0	0	0
Tcirg1	36.8482	36.0282	68.0454	70.4265	72.8459	32.2734	38.2095	68.9667	72.3267	67.2335
Slc7a10	0	0.0380104	0	0	0	0	0.0661294	0.06337	0	0
4933400A11Rik	0	0	0.0827443	0.0801603	0	0	0.104839	0	0	0.0872048
Crb2	0.1855	0.139586	0.191668	0.123788	0.0932257	0.22882	0.0809493	0.0969645	0.0586591	0.0673333
Tnnt3	1.14229	0.925676	1.45264	0.791591	1.50142	1.21395	0.690199	0.881866	1.44487	0.574105
Dmkn	0.455177	0.171257	1.69312	1.27575	1.60129	0.359344	0.297949	2.28413	1.03635	3.27139
Mgat1	40.0306	35.4488	40.9622	45.1903	41.6709	41.8218	42.5947	39.6608	44.2392	33.4546
Ubr5	30.9354	27.7146	34.9473	31.6606	34.6737	29.7833	30.2658	31.8552	31.2148	40.6217
Tax1bp1	74.565	65.6188	64.285	60.7783	60.1851	71.0936	72.4733	62.3955	53.4061	68.8662
AA465934	8.25134	10.8658	5.59499	2.32297	3.88766	10.4327	7.76414	3.88183	2.93541	3.65028
Cbln1	1.89829	1.99982	1.30761	1.56235	1.61123	2.58097	2.09858	1.53472	1.17389	2.11308
Tspan6	2.17896	1.51352	0.981386	0.950738	0.954677	1.70918	1.75545	1.05137	0.565363	0.669246
Adar	24.8235	25.7976	26.8952	25.2292	23.8341	23.729	25.5785	23.7546	26.1189	22.6933
Trpv4	0.702265	1.12582	0.410131	0.855772	0.613798	0.8738	0.799456	0.306439	0.463454	0.731482
Rsrc2	33.5657	29.8395	30.1424	29.6254	26.6494	27.5332	27.2939	27.1219	26.8097	25.9342
Il12rb2	2.13301	2.32374	2.00656	2.07137	1.34397	2.13632	1.75048	1.51769	1.36914	1.28271
Cfd	6.83733	18.9722	0.220771	0.748568	0.536907	14.6542	16.2239	0.804153	0.270265	0.698017
Pdcd6ip	33.6138	30.3676	40.4547	39.6864	40.4805	32.7805	31.1212	40.7424	39.3898	45.2744
Endov	4.06918	4.8037	2.93157	3.84897	3.32083	4.08925	4.3986	3.3018	4.15543	3.15058
Ppp1r8	19.0979	18.1578	13.7775	14.1222	15.6939	19.0585	18.0195	14.1918	15.0163	12.3187
Rbm20	0.164366	0.258611	0	0.0299142	0.0150191	0.162201	0.136934	0.0749827	0.037801	0.0325431
Dcaf12l1	0.222978	0.419469	0.115196	0.0836987	0.0560304	0.38507	0.255423	0	0.0352552	0.0607028
Hdac5	27.1955	26.1079	30.2153	32.6132	28.2745	29.9119	30.6502	24.597	25.898	21.5687
A930001C03Rik	0	0	0.170621	0	0	0.0814775	0	0	0	0
S100a9	7364.59	5216.7	17656.3	14971.3	17698.4	5744.97	6959.48	19697.4	13599.5	24195.5
Btf3l4	3.99448	3.48399	3.47069	3.08968	3.46748	3.4342	3.24857	2.69542	3.40666	3.72369
Plec	23.648	28.0908	55.0802	58.4039	57.6115	28.3089	27.9108	59.8703	65.8847	64.4796
Cbln2	0.217166	0.210104	0.0320553	0.0310542	0.0623658	0.214305	0.121845	0.0389202	0.0392416	0
Ctf1	0.268943	0.25297	0.208414	0	0.0675807	0.2654	0.352088	0.253047	0.255137	0.0732163
Rprd1b	19.3662	21.5131	15.1679	13.8589	14.6046	20.9694	18.1536	13.1813	12.3157	13.9583
Srpr	28.7712	26.5762	31.0807	31.4207	29.8637	31.2082	29.9746	31.3351	32.5706	32.3906
Gm7271	0	0	0	0.120682	0.121182	0	0	0	0	0
Fbln5	3.71881	5.30722	3.41184	3.7706	2.23951	5.52054	5.1413	3.35825	2.89937	2.58336
Slc22a27	0	0	0.0473155	0	0	0	0	0	0	0
Thra	12.6758	12.0742	7.41115	8.47948	8.45246	13.9122	13.2352	8.49409	9.26814	5.68966
Tpsg1	0	0.0544201	0	0	0	0	0	0	0	0
Cux2	0.0949127	0.0571364	0.0980685	0.133008	0.114479	0.0749298	0.0745532	0.166699	0.0720324	0
Mx1	1.65547	1.86858	2.18946	2.02166	1.33117	0.980195	2.08057	1.20456	2.01022	0.612925
Aamp	35.0705	38.4855	35.0622	39.493	37.8071	39.8424	37.8354	37.5467	46.4139	35.5379
Mroh1	10.4524	10.9434	16.1197	17.6777	15.6526	10.1198	10.8214	14.6523	17.1999	14.3006
Triobp	14.77	15.215	23.6547	26.7013	26.8759	16.5481	18.2193	28.9601	32.1143	25.5121
Nod2	2.08895	2.1333	6.1889	5.07815	3.85653	2.50316	2.37198	4.30535	3.99039	3.01754
Tmem255a	0.260771	0.481647	0.636863	0.640703	0.357421	0.3977	0.434496	0.386626	0.539749	0.361412
Col6a6	0.105475	0.0496053	0.313323	0.356327	0.145772	0.0650533	0.138083	0.264643	0.116737	0.157928
Cep55	10.4126	9.67585	18.1961	16.5086	19.1409	10.3789	11.1615	15.2108	15.5574	18.8346
Zfp119a	3.23348	1.99736	3.24126	2.56034	2.42542	1.80975	2.02179	2.96669	2.07552	3.25832
Sh3d21	0.550045	0.573094	0.480898	0.508233	0.255169	0.250522	0.498527	0.371564	0.214076	0.230374
Fam174b	2.86894	2.65703	1.63419	1.95132	1.66365	4.4645	3.37067	2.30716	2.65188	1.40185
Rangap1	64.9102	69.7575	43.5185	40.9619	45.4791	69.8673	67.5483	43.3328	47.726	37.8807
Syvn1	38.608	36.2897	36.078	40.2911	37.3167	39.6149	36.3295	25.0117	31.2162	26.9915
Aurkaip1	34.8703	32.0023	31.4839	30.8269	31.7735	28.6221	33.7046	32.7071	32.8741	35.3104
Ndfip1	32.616	29.8199	44.934	43.041	41.1431	30.9525	31.8822	49.3059	48.8879	47.1195
Grk6	67.9755	67.7934	101.834	107.584	113.645	70.0613	73.8789	108.983	115.255	111.483
Cenpa	88.0958	93.7168	61.2842	53.2587	62.6222	88.9641	92.167	54.1651	56.6614	59.3638
Rassf5	28.3274	27.7009	59.9544	58.5569	52.6812	28.3183	32.2553	54.1493	52.03	53.344
Ppp1r14a	7.97649	6.56054	0.575003	2.78523	2.05096	9.88502	10.9282	3.95615	3.28491	0.807999
Fpr2	48.7942	40.2056	136.329	131.615	140.487	42.9762	44.1781	145.406	122.765	187.626
Klrg1	0.361072	0.597743	0.0746155	0.144571	0	0.285052	0.472699	0.18119	0.274029	0
Myadm	20.8067	22.4876	77.0314	69.8372	59.8437	25.9074	27.0883	66.7026	63.8634	73.7465
Olig1	0	0	0	0	0	0.0447732	0.0593976	0.0569192	0	0
Olig2	0	0.0304145	0	0	0	0	0	0	0	0
Phgdh	13.4773	14.2615	21.4322	20.7101	16.8273	15.6376	15.5074	16.8417	18.6455	20.0077
Nckap1	15.5409	12.4683	3.95088	4.78996	5.03457	13.0633	12.6464	4.71283	4.75175	4.99176
Zfp518a	7.84835	5.86243	9.40382	8.27409	8.09125	6.09648	7.7673	9.39433	6.75784	10.3969
Utp3	18.261	18.2002	21.8671	21.0631	20.7857	19.7508	20.1067	20.178	24.7042	22.2557
Katnal2	0.242944	0	0.083674	0	0.0271323	0.0799145	0.0353391	0.101593	0	0.0293949
Rfx4	0.0241778	0.0727739	0.0249817	0.0242015	0.0243018	0.0238593	0	0	0	0
2810006K23Rik	4.41199	3.11408	3.14515	2.49916	2.81891	3.13884	2.86561	2.05953	2.29284	2.75604
Pde6h	0.176524	0.132832	0.182393	0	0.177429	0.174198	0.231097	0.221454	0	0.192226
Hspa12b	6.45959	7.63113	3.1124	3.68525	3.33047	7.4314	6.87921	3.27509	3.13279	2.76993
Ankle2	24.0304	20.8309	22.7781	21.523	19.5602	23.7508	22.7058	20.2545	17.8632	18.8662
Dgke	2.04699	1.79221	2.84668	2.70623	2.66569	1.99462	3.10119	1.48589	1.92156	1.52811
Fis1	87.3274	89.1864	81.2727	84.908	88.3145	88.2057	97.3578	90.2678	93.1613	83.3178
4930524B15Rik	0.0502809	0	0	0	0.0505389	0	0	0	0	0
Nkain1	0.231584	0.319484	0.438688	0.309082	0.0387953	0.380888	0.15159	0.290529	0	0.126092
Slc12a5	1.43424	1.1392	2.32169	2.74368	2.1624	1.06937	1.25176	1.63936	2.45918	2.11713
Sfswap	30.9547	28.6338	25.544	25.4926	24.699	29.2815	27.4848	22.073	25.6879	22.1149
[truncated: 16,957 more rows]

## Sheet: BM transcriptome (WT)
Sheet2: edgeR analyses of RNA-seq data from the BM of sham-operated (n = 2) and 4T1-bearing (n = 3) WT mice
Symbol	log2FoldChange	log2CPM	PValue	FDR
Saa3	7.36525	2.3388	3.39438e-11	2.06506e-10
Kcnn3	6.85419	2.67418	8.58479e-40	2.38935e-38
Igfbp6	6.2504	2.0839	1.26393e-37	3.26376e-36
Gm6093	6.08732	2.44969	1.28572e-32	2.65994e-31
Ggt1	6.07897	4.84263	2.3823e-38	6.22076e-37
Gldc	5.9665	3.24104	7.31706e-28	1.22191e-26
Wfdc17	5.84661	6.39081	3.91846e-87	3.25232e-85
Nos2	5.72216	3.71785	1.23197e-13	8.97519e-13
Mpzl2	5.55865	3.24928	1.93562e-37	4.92522e-36
Prok2	5.55835	6.13722	5.69076e-91	4.99069e-89
Stfa2	4.8344	6.17412	2.48105e-07	1.05539e-06
Csta3	4.75895	-0.011187	2.86073e-08	1.34129e-07
Gm7457	4.68297	1.48381	5.04444e-19	5.30865e-18
Ifitm1	4.60941	6.90197	1.35257e-147	2.69432e-145
Fam20c	4.52168	5.46456	5.87294e-30	1.06909e-28
A530046M15Rik	4.51246	1.32759	9.13355e-18	8.92489e-17
Ambp	4.50967	0.492707	2.2185e-12	1.47942e-11
Entpd3	4.50331	3.19675	3.67523e-55	1.64254e-53
Acox2	4.42469	0.412875	1.45055e-09	7.69067e-09
Acod1	4.40756	3.91245	3.43945e-50	1.3068e-48
B230303A05Rik	4.26345	3.44556	1.85985e-26	2.90737e-25
Stfa3	4.22829	5.18939	8.69233e-06	3.13518e-05
Vcan	4.17839	4.85197	1.06856e-86	8.81655e-85
Cxcr1	4.12551	2.43647	4.00234e-28	6.80593e-27
Upp1	4.09378	4.79377	8.03154e-124	1.1914e-121
Cstdc5	3.90615	7.37086	2.02288e-07	8.69514e-07
Plekhs1	3.81905	-0.0669374	1.37024e-06	5.40344e-06
Gpr15	3.71272	1.79163	9.40711e-18	9.18577e-17
Asprv1	3.59776	6.79088	1.32281e-173	3.61673e-171
Lipg	3.55714	7.38749	2.48242e-10	1.41055e-09
Socs3	3.53276	6.08399	2.96707e-75	2.03807e-73
Fgf23	3.52843	0.967481	5.12113e-13	3.56333e-12
Col15a1	3.49293	3.16755	4.9203e-39	1.3194e-37
Cyp2w1	3.449	-0.34894	1.50257e-05	5.26032e-05
Ngfr	3.44839	-0.349005	8.41647e-06	3.04276e-05
Rhov	3.43328	2.43013	3.77736e-23	4.95499e-22
Mfsd2a	3.43285	0.0685435	1.99943e-07	8.60229e-07
Cstdc6	3.25976	2.77498	2.65175e-06	1.01443e-05
Igfbp2	3.24043	2.00519	7.29234e-18	7.15583e-17
Gm5294	3.18238	-0.125577	3.26744e-06	1.23774e-05
Stfa1	3.17791	0.192302	4.21915e-07	1.75513e-06
Steap4	3.16736	7.29199	5.51675e-69	3.27343e-67
Trim72	3.14308	0.83491	4.41245e-10	2.44156e-09
Cdkn2b	3.10469	0.391101	3.27515e-08	1.52381e-07
4930572O13Rik	3.07559	0.771232	2.70689e-09	1.40839e-08
Stfa2l1	3.02121	5.85587	1.01964e-07	4.53085e-07
Gm10825	3.02007	0.328134	2.68396e-06	1.02619e-05
Sphkap	2.99716	0.305717	1.90056e-07	8.19715e-07
Sema6b	2.9493	5.67908	1.91091e-89	1.62474e-87
Serpina11	2.92805	0.471589	1.39183e-07	6.09153e-07
Il13ra1	2.89831	5.55854	1.69538e-79	1.27099e-77
4933412O06Rik	2.88259	0.787663	4.73444e-10	2.6104e-09
Wfdc18	2.88005	0.214814	1.59178e-06	6.24004e-06
Stc1	2.87703	2.25751	2.49053e-18	2.51651e-17
Il1r2	2.85938	5.32264	1.74666e-29	3.12649e-28
Rufy4	2.83135	4.27097	1.24162e-26	1.95629e-25
Lrg1	2.80277	8.86068	3.28979e-146	6.46097e-144
Penk	2.78737	0.548333	1.1355e-07	5.01057e-07
Sirpb1b	2.76198	2.41605	2.46677e-22	3.09601e-21
Muc1	2.72089	0.654727	1.13245e-08	5.55038e-08
Clgn	2.7165	2.61666	7.09832e-15	5.68192e-14
Sfrp5	2.67542	-0.186762	4.8225e-05	0.000157004
Ifitm6	2.67532	8.34693	5.46679e-41	1.60821e-39
Clmn	2.64755	1.90992	2.36201e-09	1.23355e-08
Mcam	2.64605	4.55426	1.00424e-46	3.50079e-45
Pnpla1	2.62428	2.87511	3.18337e-26	4.90485e-25
Ms4a4a	2.61671	3.14013	2.02713e-30	3.77387e-29
Lilr4b	2.60517	7.17723	7.94652e-136	1.38508e-133
Il4ra	2.59693	7.24258	3.85163e-77	2.76841e-75
Csf2rb2	2.58764	6.87435	2.01342e-100	2.00536e-98
Mgp	2.58264	2.05067	2.48611e-15	2.05126e-14
Enpep	2.57922	5.68163	9.66363e-27	1.53473e-25
Gm17619	2.56817	1.76973	9.23947e-10	4.98395e-09
Cd300ld	2.55762	3.28702	3.72046e-31	7.25568e-30
5430425K12Rik	2.54494	0.892136	0.00021264	0.000629122
Slc32a1	2.5375	0.347902	1.88838e-06	7.32654e-06
Tgm1	2.53602	5.02943	2.39766e-63	1.27607e-61
Tex11	2.50581	-0.316429	0.000619604	0.00169109
Soat2	2.49526	3.39006	2.55334e-30	4.72826e-29
Csf2rb	2.49504	8.87431	8.14702e-118	1.12477e-115
Dpep2	2.47747	1.35472	2.24978e-11	1.39179e-10
Tarm1	2.45899	4.76531	2.16046e-60	1.0915e-58
Slfn4	2.4543	9.61924	1.33424e-130	2.18878e-128
Cstdc4	2.45372	5.48461	5.07139e-06	1.88173e-05
Clec4e	2.44419	5.89059	1.96136e-76	1.39537e-74
Abcc2	2.44356	-0.350385	0.000372925	0.0010535
Zfp541	2.43015	0.092968	2.72458e-05	9.19226e-05
Gja5	2.41662	2.56118	1.07931e-21	1.31901e-20
Slc28a3	2.41402	-0.126403	0.000130532	0.00039889
Cdh13	2.41398	-0.126338	0.000150857	0.000455831
Dmkn	2.40808	1.22208	1.42601e-09	7.56631e-09
Socs2	2.40442	4.11402	1.23509e-35	2.92893e-34
Bcl3	2.4027	5.63672	3.16149e-77	2.28414e-75
Nrap	2.38817	1.71451	2.45059e-12	1.63107e-11
Spatc1	2.38292	1.27741	4.31106e-10	2.38829e-09
Ugt1a5	2.37666	2.25918	3.95516e-18	3.96483e-17
Tlr1	2.37182	5.18756	1.85442e-43	5.89022e-42
D7Ertd143e	2.36398	2.95163	2.55677e-13	1.81989e-12
Oas1g	2.35132	1.34499	1.01321e-07	4.50373e-07
Trim30b	2.34161	2.60299	1.15578e-16	1.04992e-15
Gpr55	2.34123	1.60928	1.30438e-10	7.61655e-10
Lilrb4a	2.33881	7.77377	4.68105e-122	6.72913e-120
Smpd5	2.33139	2.72191	1.36088e-19	1.47674e-18
Myom2	2.32957	0.0130417	3.0187e-05	0.000101233
Cnga4	2.32723	-0.186866	0.000286827	0.000829947
Pla2g3	2.31597	2.43698	1.64994e-18	1.68919e-17
Il1b	2.30761	5.70531	6.68835e-06	2.45169e-05
Cystm1	2.30127	2.15116	5.77716e-16	4.9805e-15
4932438H23Rik	2.29534	0.165427	2.45612e-05	8.33489e-05
S100a6	2.28286	7.71878	1.61839e-105	1.73591e-103
Tgfbi	2.27717	8.07805	3.48061e-94	3.21415e-92
Gm5150	2.27078	3.28531	2.0436e-14	1.58752e-13
Gm15350	2.26465	0.450772	5.28661e-06	1.95586e-05
D030045P18Rik	2.25995	1.00561	8.37932e-09	4.1729e-08
Il27	2.25752	2.02838	1.52998e-13	1.10711e-12
Ms4a6d	2.25492	4.68425	4.01808e-45	1.32768e-43
Cd300lf	2.24861	7.29994	1.12201e-99	1.09408e-97
Cdiptos	2.24606	0.328439	0.00107623	0.00281714
Nfil3	2.24462	5.69785	4.49033e-58	2.12248e-56
Sirpb1a	2.24303	4.25154	3.32181e-28	5.68335e-27
Cish	2.23699	3.42803	6.57592e-31	1.25954e-29
C3ar1	2.2318	2.90559	1.77452e-22	2.24945e-21
Pglyrp4	2.22814	0.282436	1.53617e-05	5.3658e-05
Cxcr2	2.22354	8.5438	6.92806e-100	6.80316e-98
Timp1	2.22048	0.409207	8.4979e-06	3.06981e-05
Sycp2	2.21302	3.70165	1.53518e-29	2.76214e-28
Itln1	2.20802	1.13459	1.5964e-08	7.69984e-08
Tacstd2	2.2067	3.84964	3.30529e-34	7.29589e-33
Lrrc75b	2.20517	1.73877	7.47777e-12	4.80065e-11
Oasl2	2.1946	3.59342	6.75605e-06	2.47521e-05
Gm10248	2.18838	0.847482	1.09532e-06	4.36253e-06
Kcnh7	2.18729	0.0914813	3.46503e-05	0.000115149
Ceacam10	2.1793	4.91537	8.46402e-51	3.31523e-49
Fcgr4	2.17619	4.85044	4.05246e-30	7.39627e-29
H19	2.17302	0.236622	0.00242902	0.00595993
A730081D07Rik	2.17128	2.36521	1.96969e-13	1.41428e-12
9130230L23Rik	2.17011	0.367573	5.04524e-05	0.000163721
Ifitm2	2.16473	7.09016	8.27225e-72	5.2431e-70
Gm525	2.12757	0.214644	0.000119452	0.000367286
Gm16894	2.12278	2.4404	1.32633e-16	1.20171e-15
Chac1	2.11538	1.42667	7.01212e-10	3.809e-09
Akr1b8	2.11315	1.21973	3.09728e-08	1.4454e-07
P2ry2	2.10876	4.08569	9.7329e-16	8.26318e-15
Gpr84	2.10865	4.32669	3.01949e-19	3.22882e-18
Olfm1	2.10857	4.56084	1.28056e-43	4.0999e-42
Gm1966	2.10455	5.24615	2.29155e-14	1.76929e-13
Ccr1	2.10441	7.04532	9.5531e-89	8.02461e-87
Mtus2	2.10412	0.584019	5.97406e-06	2.19969e-05
2310034G01Rik	2.09782	1.27656	4.4781e-09	2.28393e-08
Rnd1	2.09112	4.75584	2.26303e-50	8.66915e-49
Cd14	2.09076	4.306	1.1126e-42	3.43993e-41
Tacr1	2.08911	0.564723	1.1712e-05	4.1513e-05
Hyal5	2.08874	-0.350291	0.00202364	0.00503797
Ugt1a6a	2.07905	2.23992	2.43345e-11	1.50141e-10
Plscr1	2.07008	5.7353	5.0648e-28	8.55007e-27
Inpp5j	2.06716	5.50281	3.75384e-30	6.86924e-29
Snai1	2.06591	1.17033	1.72795e-07	7.48511e-07
Vpreb2	2.06507	2.03663	2.84463e-06	1.08524e-05
Oas2	2.05981	5.81883	2.55441e-54	1.09596e-52
Casp4	2.0588	4.35183	2.34566e-36	5.73823e-35
Gcnt2	2.05785	6.58647	1.07269e-54	4.71848e-53
Dpt	2.0566	0.654203	1.02785e-05	3.67026e-05
Syt11	2.05639	3.07245	3.06181e-16	2.68346e-15
Adgrb1	2.0554	0.84735	7.73516e-07	3.13726e-06
B430010I23Rik	2.04961	4.15998	3.17083e-30	5.8407e-29
Syndig1l	2.02196	0.815606	8.59639e-07	3.47056e-06
Lbp	2.01769	6.82864	2.49174e-48	8.97798e-47
Cebpb	2.01712	6.89425	3.89937e-54	1.66278e-52
Inhbb	2.01663	2.17185	5.69088e-10	3.11557e-09
Tmem215	2.00954	0.389242	0.000143375	0.000435182
Ppp1r3d	2.00707	5.97317	3.89063e-60	1.95148e-58
Piezo2	2.00206	0.97693	7.64106e-07	3.10361e-06
Mirt2	1.99471	4.2747	9.07402e-35	2.06745e-33
B230216N24Rik	1.98497	1.71172	8.26899e-11	4.90859e-10
Tpd52	1.98399	6.89884	1.32868e-54	5.78972e-53
Mgam	1.98394	8.0465	1.58534e-81	1.21462e-79
Atp11a	1.98341	8.15128	8.41626e-85	6.55622e-83
Slc2a1	1.9789	5.46153	1.08641e-55	4.91849e-54
Piwil2	1.97356	1.49572	2.8246e-08	1.32524e-07
Csf3r	1.96902	9.7426	2.78118e-48	9.99504e-47
Kirrel3	1.96674	2.25668	1.47242e-12	9.94256e-12
Mtus1	1.95832	8.51648	9.19656e-86	7.28618e-84
Sirpb1c	1.94918	2.70188	1.87022e-11	1.16369e-10
G6pdx	1.94868	9.23403	2.25387e-54	9.7e-53
Tas2r135	1.93802	0.323803	0.000258457	0.000753485
Il1f9	1.93585	6.70905	5.2178e-56	2.40122e-54
Prtn3	1.9349	9.7131	6.35854e-59	3.06794e-57
Dgat2	1.92754	6.11943	1.87316e-53	7.86726e-52
Ankrd66	1.92382	0.324832	0.000355887	0.00101193
Cyp3a13	1.91871	0.831678	2.195e-06	8.45266e-06
Ccn5	1.9179	3.24141	1.04344e-16	9.49105e-16
Prss16	1.91425	3.1888	8.3926e-19	8.68793e-18
Col6a6	1.91094	0.65418	8.29696e-05	0.000260746
Junb	1.90798	6.49948	6.80424e-44	2.21162e-42
Alox5ap	1.9054	8.68392	1.23555e-73	8.20405e-72
Rd3	1.90189	0.430204	0.000141634	0.000430178
Ugt1a6b	1.90171	2.43883	4.0413e-12	2.64563e-11
St8sia1	1.89645	2.13052	4.45263e-10	2.46183e-09
Mapk13	1.88928	5.96247	9.48263e-52	3.84377e-50
Hcar2	1.88487	2.14723	5.22163e-06	1.93285e-05
Gja4	1.88408	0.407889	4.11116e-05	0.000135171
Arfgef3	1.88282	1.37602	9.61097e-08	4.27891e-07
AA467197	1.87791	4.12838	6.01896e-17	5.57294e-16
Gpnmb	1.87656	0.139721	0.0145013	0.030041
Mefv	1.86575	5.5587	1.95584e-43	6.19822e-42
Lmo1	1.86554	2.89155	2.02685e-16	1.80245e-15
1600014C10Rik	1.86291	7.1111	4.20938e-71	2.65591e-69
Fcrl6	1.85844	2.48084	0.000109723	0.000339467
Kcnj2	1.85434	5.90657	3.9299e-53	1.63578e-51
Gpr35	1.84662	4.35045	1.59822e-33	3.42328e-32
Arg2	1.83724	5.18412	9.95431e-35	2.25329e-33
Tdrd6	1.83556	-0.316535	0.00447968	0.0104439
Thbs4	1.83285	0.769673	6.60082e-05	0.000210526
Dmxl2	1.83072	7.87112	2.71032e-74	1.82573e-72
Siglece	1.82996	6.74511	3.48176e-64	1.89647e-62
Celsr3	1.82813	5.48839	3.45797e-46	1.17892e-44
Pknox2	1.82809	2.66498	4.12686e-15	3.35735e-14
Slc16a3	1.82671	7.29583	2.08294e-70	1.28516e-68
Plin5	1.82595	2.07076	3.4609e-11	2.10095e-10
Ctsg	1.82011	8.66176	7.78286e-38	2.01718e-36
Klhl2	1.81777	6.08579	7.7508e-55	3.43102e-53
Adam3	1.81719	1.05626	1.05544e-06	4.20968e-06
Chil1	1.81279	8.00703	1.26396e-74	8.5974e-73
Mir21a	1.81075	0.468867	0.000162062	0.000488077
Ifitm3	1.81011	7.66009	4.48063e-70	2.74026e-68
Hdc	1.80763	7.88011	5.47419e-75	3.74177e-73
Atrnl1	1.80419	6.56164	1.06357e-47	3.76406e-46
Ugt1a2	1.80386	1.18201	2.60779e-06	9.98709e-06
D630039A03Rik	1.80167	0.115995	0.000613636	0.00167578
Ifitm5	1.79963	1.41572	7.57462e-08	3.41262e-07
Fignl2	1.79847	3.01776	7.61413e-14	5.65644e-13
Spsb4	1.79832	1.83492	6.73262e-05	0.000214386
C5ar1	1.79629	7.62705	2.91382e-80	2.20817e-78
Syt8	1.79602	0.736418	4.9226e-05	0.000160076
Pirb	1.79058	8.03155	3.88694e-79	2.89837e-77
Flot2	1.79027	7.87085	3.27521e-46	1.11935e-44
Mgat3	1.78079	-0.188832	0.0018137	0.00455597
Cd244a	1.77947	4.62214	6.35851e-21	7.43194e-20
Myd88	1.77712	6.57142	3.57662e-63	1.89629e-61
Prr5l	1.77074	5.18381	2.69563e-13	1.91677e-12
Ctsc	1.76493	7.0936	6.86207e-54	2.91722e-52
Sema4a	1.76034	7.74538	1.27848e-72	8.25327e-71
Gcat	1.75187	1.08367	1.92296e-06	7.45303e-06
Mov10	1.75186	6.64556	4.40501e-58	2.08923e-56
Ier3	1.75148	3.47091	2.21623e-19	2.38634e-18
Slfn1	1.7487	6.92884	5.70919e-51	2.25521e-49
Cmah	1.74787	7.88853	3.92384e-30	7.1709e-29
Pla2g7	1.7468	6.41692	5.92745e-16	5.09885e-15
4930545L23Rik	1.74626	0.430216	0.000159917	0.000481823
Bcat1	1.74247	3.95117	2.20399e-16	1.95003e-15
Slc2a6	1.74142	5.45557	1.34708e-27	2.2216e-26
Myadm	1.73121	7.42927	1.03626e-51	4.18829e-50
Slc28a2	1.7269	6.02593	7.61384e-46	2.56396e-44
Hp	1.7265	9.53868	1.27944e-69	7.72317e-68
Pira1	1.72469	5.44069	4.27543e-24	5.87356e-23
Unc79	1.7242	0.408716	0.000201426	0.000597718
Hsd17b2	1.72386	0.0656384	0.000975331	0.00256943
Mir8100	1.72327	0.18912	0.000522939	0.00144508
Celf4	1.72302	-0.0697163	0.00365773	0.00867699
Adam15	1.71281	6.33461	7.17537e-54	3.04113e-52
Fdps	1.71256	5.43932	7.08496e-11	4.22191e-10
Ugt1a7c	1.70937	4.51452	3.4618e-30	6.3515e-29
C1rl	1.70345	5.18924	2.64458e-31	5.20113e-30
Hsd11b1	1.70112	5.52242	1.04836e-30	1.98081e-29
Cd177	1.6993	10.3129	1.60724e-54	6.9385e-53
Adm2	1.6991	0.48761	0.000499799	0.00138608
Ednrb	1.69482	0.488188	0.00018568	0.000554177
Nos3	1.69451	2.03726	3.26964e-10	1.83395e-09
Clec4n	1.69422	1.13133	0.00595389	0.0134687
Clec7a	1.69035	6.20121	2.92101e-08	1.36817e-07
Mrgpra2a	1.68735	0.96145	2.345e-05	7.98503e-05
Fpr2	1.68603	7.02206	6.35241e-60	3.1635e-58
0610040J01Rik	1.68301	2.5267	2.81187e-13	1.99637e-12
Cib2	1.68169	3.73769	8.07201e-21	9.34851e-20
Anxa1	1.67859	10.5115	5.27037e-47	1.85113e-45
Pfkfb4	1.67555	7.21626	8.5094e-66	4.84306e-64
Myl10	1.67427	1.16537	0.129508	0.201623
Col18a1	1.67345	3.29331	2.33419e-14	1.80122e-13
Tlr2	1.6725	5.6534	4.90693e-38	1.27653e-36
1700071M16Rik	1.67244	4.31532	5.73399e-15	4.61366e-14
Hrh2	1.671	5.39474	2.56832e-41	7.70166e-40
Slc52a3	1.67091	2.09191	6.13532e-10	3.34968e-09
Cpeb1	1.66885	0.874492	2.05788e-05	7.06427e-05
Hopx	1.66413	4.08059	7.7786e-22	9.5648e-21
Nlrp12	1.66168	6.29685	3.49354e-28	5.96985e-27
Slco2a1	1.65751	4.00116	1.20824e-22	1.54707e-21
Fbxl5	1.65581	7.52452	2.24294e-59	1.09739e-57
Lcn2	1.65474	11.0196	3.75674e-51	1.49668e-49
Stk36	1.65437	0.949273	3.41918e-05	0.000113733
Sorbs2os	1.64744	0.141643	0.00227925	0.00562014
Pglyrp1	1.64607	8.80957	5.9963e-61	3.06272e-59
Grm6	1.64392	2.00446	2.14576e-08	1.01839e-07
Anxa2	1.64098	8.264	6.37459e-71	3.98598e-69
Lrrc27	1.6368	1.53149	4.72704e-07	1.9559e-06
B4galt6	1.63561	7.35955	1.55416e-46	5.37748e-45
Wfdc21	1.63468	7.48083	2.01636e-40	5.76149e-39
Pax8	1.63398	0.449893	0.000559841	0.00153882
Gm15133	1.63354	0.345807	0.000704805	0.00190203
4930412C18Rik	1.63171	0.861361	0.000237531	0.000697584
Tmem220	1.6303	0.844636	0.000110434	0.000341592
Slc28a2b	1.62798	3.70906	1.28332e-19	1.39475e-18
Stap2	1.62774	2.47567	3.05788e-11	1.86931e-10
Alox15	1.62481	8.56387	2.18501e-34	4.87484e-33
Ccr2	1.61949	7.39309	9.92517e-46	3.32684e-44
Fgr	1.61853	8.09086	7.6669e-63	4.04952e-61
Sbno2	1.61696	8.58669	4.58463e-57	2.14524e-55
Gm10791	1.61483	2.29207	9.2749e-09	4.5894e-08
Gbp2	1.61438	4.2913	6.86971e-08	3.10205e-07
Sparcl1	1.61133	2.02826	7.03418e-09	3.52062e-08
Dock9	1.60977	7.08438	1.07233e-53	4.51741e-52
Gbp2b	1.60912	4.19552	0.000215042	0.000635284
A530013C23Rik	1.60823	1.37285	1.07097e-06	4.27039e-06
Card9	1.60705	6.55416	5.64941e-49	2.06759e-47
Osgin1	1.60125	4.66831	7.46645e-20	8.22371e-19
Gramd2	1.60012	2.68637	5.14466e-13	3.57791e-12
Egln3	1.59937	4.19893	9.28356e-26	1.40097e-24
Bst1	1.59919	6.15145	1.93174e-48	6.97828e-47
Tmem156	1.59823	4.82947	6.94588e-24	9.42153e-23
Adora3	1.59706	2.90774	1.43233e-11	9.01279e-11
Tmem154	1.59448	6.82478	1.42655e-54	6.17758e-53
Asap3	1.59328	0.507062	0.000763107	0.00204827
Rbm47	1.59288	5.57527	1.63125e-30	3.0614e-29
Rab11fip4	1.59152	3.8366	1.21908e-17	1.18459e-16
Tlr6	1.59	4.7699	2.70173e-32	5.51537e-31
Zbp1	1.58961	3.13032	3.50871e-08	1.62867e-07
Gpc3	1.58915	0.962351	3.77061e-05	0.000124828
Noxred1	1.58912	1.79095	7.37304e-06	2.68643e-05
Cpd	1.58882	8.56141	2.02573e-60	1.02716e-58
Atf3	1.58601	1.49262	7.30008e-06	2.66263e-05
Ldlr	1.58454	6.00781	6.90654e-06	2.52702e-05
Spi1	1.58364	7.99305	9.1872e-62	4.78009e-60
Selplg	1.58359	8.0823	1.31266e-48	4.75423e-47
Coro2a	1.58162	6.16706	5.57767e-43	1.73605e-41
Sox7	1.58091	0.408571	0.000721455	0.00194433
Cd200r4	1.57753	1.63385	2.10262e-05	7.20546e-05
Tnfrsf10b	1.57669	2.21229	1.90783e-08	9.11724e-08
Mmp25	1.57479	7.86008	9.85599e-60	4.85625e-58
Glipr2	1.57464	7.31312	4.42789e-56	2.04445e-54
Rasgrp4	1.57224	7.99675	1.12643e-59	5.53062e-58
2310008N11Rik	1.56852	0.0918759	0.00428075	0.0100321
Lpcat2	1.56714	6.37735	2.16284e-42	6.62828e-41
Hc	1.56663	1.61514	1.79821e-06	6.99812e-06
Tfpi2	1.56292	1.0702	3.72244e-05	0.000123262
Il4	1.56231	0.875728	5.74637e-05	0.000184881
Lin28a	1.56136	5.86687	7.25297e-40	2.02271e-38
Tmem268	1.55986	5.28281	6.80833e-26	1.03303e-24
Ap1m2	1.5595	0.488613	0.00056329	0.00154799
Bicdl1	1.55912	3.06216	2.82469e-15	2.32238e-14
Krt83	1.55876	0.304088	0.00148002	0.00377214
Aspa	1.55869	1.43522	1.4885e-06	5.84995e-06
Apobr	1.55814	7.03072	9.99118e-51	3.89154e-49
Cpn1	1.55694	0.58354	0.000749852	0.00201424
Ppp1r3b	1.55676	5.63032	2.6506e-27	4.30768e-26
Hck	1.55313	7.80153	1.24789e-54	5.45471e-53
Msr1	1.55245	3.52181	3.34599e-18	3.3687e-17
Dhrs9	1.55072	6.54257	1.32747e-49	4.94926e-48
Siglecf	1.54968	5.52103	2.14773e-32	4.41711e-31
Klra17	1.5457	4.70284	6.52459e-22	8.05836e-21
Ncf4	1.54316	8.56981	3.51618e-60	1.77002e-58
Pik3r5	1.54139	7.15497	5.43183e-55	2.41985e-53
Rnf149	1.54128	6.48601	7.16073e-30	1.30012e-28
Mmp9	1.54083	10.1317	4.02752e-56	1.86577e-54
Sfxn5	1.53911	6.20702	7.65575e-28	1.27389e-26
Map3k9	1.53908	7.56224	1.72226e-51	6.92082e-50
Tmem95	1.5383	0.0650653	0.00280458	0.00680513
Mpzl3	1.53548	4.35966	2.11193e-13	1.5133e-12
Gyg	1.53546	6.79884	4.84888e-47	1.70739e-45
Ankrd22	1.53429	5.11234	1.05219e-25	1.58271e-24
Gm13212	1.53295	1.37357	7.23399e-05	0.000229408
Sema3a	1.52678	4.32503	3.89055e-24	5.36065e-23
Cyp4f18	1.52438	6.95306	9.95427e-29	1.7372e-27
Abtb2	1.5198	5.84579	2.90496e-33	6.14669e-32
Ptprr	1.51843	0.976278	0.000203633	0.000603884
Prss23	1.5181	1.73465	8.72668e-07	3.52097e-06
Slc22a20	1.51667	3.00593	2.12304e-11	1.31631e-10
Mcemp1	1.51387	7.32193	5.7016e-53	2.35914e-51
Clnk	1.51368	-0.351295	0.0217155	0.0429687
Ckap4	1.51035	8.62628	3.19939e-53	1.33971e-51
Grb7	1.51031	3.58587	0.000328729	0.000939495
F730035M05Rik	1.50979	0.0376083	0.00464232	0.0107654
Trem1	1.5095	5.84577	3.52201e-41	1.05163e-39
Adam8	1.5087	8.00906	5.31505e-35	1.23111e-33
Cep19	1.50765	5.00643	1.16089e-27	1.92022e-26
Prom1	1.50695	6.7013	7.95349e-44	2.57317e-42
App	1.50621	8.50777	7.86004e-56	3.58171e-54
Ms4a3	1.50603	7.14334	1.798e-22	2.27715e-21
Lcp1	1.50527	10.6849	2.59445e-59	1.26493e-57
Tmem273	1.50458	3.9889	1.48806e-14	1.16309e-13
Nfam1	1.50419	8.72709	2.39164e-55	1.07231e-53
Aatk	1.50284	6.08954	2.22967e-35	5.2253e-34
Clec4d	1.50282	4.96635	3.86031e-09	1.98408e-08
Pygl	1.49978	9.34008	6.6572e-60	3.30349e-58
Olfml2b	1.4996	6.84169	4.60734e-51	1.82513e-49
Fah	1.49662	4.38305	1.52824e-17	1.47212e-16
Retn	1.49645	0.830872	0.000235909	0.00069326
Jak3	1.49447	6.65947	1.59664e-43	5.09463e-42
Gatm	1.49364	6.50369	1.64883e-37	4.22634e-36
Ebi3	1.48886	4.50809	5.91941e-24	8.06057e-23
Tspo	1.48815	7.58269	1.93238e-40	5.53288e-39
S100a9	1.48808	12.7006	1.70934e-28	2.96826e-27
Dll1	1.48585	2.26059	1.84901e-08	8.85392e-08
Adamts4	1.48496	2.61436	9.62116e-10	5.18383e-09
A530064D06Rik	1.48474	4.63182	3.24652e-24	4.50891e-23
Car12	1.48251	1.06952	2.35835e-05	8.02459e-05
Padi4	1.48172	7.83183	3.2337e-51	1.292e-49
Fkbp11	1.47902	1.93243	1.66433e-05	5.77683e-05
Tnni2	1.47822	1.22848	3.70851e-05	0.000122859
Perp	1.475	2.11422	9.25809e-09	4.58731e-08
4930549C15Rik	1.47419	2.36974	2.76781e-09	1.43848e-08
Ly75	1.47242	7.35686	1.90497e-35	4.48698e-34
Nkd2	1.47152	2.29952	4.6349e-07	1.91892e-06
Rab20	1.46271	2.74067	5.41874e-12	3.50784e-11
Mfsd4b3-ps	1.4588	0.0117624	0.00466237	0.0108043
Smtnl2	1.45515	3.88243	4.59785e-10	2.53911e-09
Cd52	1.45456	7.64196	6.46831e-50	2.43768e-48
Maff	1.45004	1.25031	2.97113e-05	9.97338e-05
Tlr13	1.44788	6.49618	1.84717e-31	3.64314e-30
Pi16	1.44601	7.02244	4.57454e-43	1.43021e-41
Acpp	1.44429	5.19989	1.00414e-28	1.75022e-27
Ggt5	1.44222	5.36107	6.0483e-21	7.07529e-20
Gca	1.44149	6.75618	9.09147e-36	2.17447e-34
Zbtb7b	1.44027	7.44499	6.44866e-39	1.72591e-37
Trps1	1.44019	6.31239	1.84475e-27	3.02626e-26
Fcgr3	1.43851	7.26541	5.55554e-52	2.27175e-50
Tlr5	1.43442	3.5115	1.66797e-13	1.20447e-12
Oas1a	1.43032	3.76581	5.83609e-14	4.37754e-13
Retnlg	1.42974	9.62379	7.347e-35	1.68775e-33
Anxa11	1.42945	7.15103	2.68517e-46	9.19952e-45
Cacna2d2	1.4294	0.562406	0.00108943	0.00284795
Nxnl2	1.42917	0.3014	0.00399577	0.00940531
Kif1a	1.42706	1.19343	6.31194e-05	0.000201866
S100a8	1.42695	11.7407	7.79717e-14	5.78626e-13
Rnpep	1.42565	7.0772	8.47057e-44	2.73411e-42
Qsox1	1.42407	7.00993	4.96389e-46	1.68001e-44
Ankrd33b	1.42399	6.52675	5.13664e-14	3.87164e-13
Tmem120a	1.42397	4.27044	6.45871e-21	7.53642e-20
Dennd11	1.42112	6.22197	1.27016e-19	1.38153e-18
Cebpd	1.42077	7.04992	1.34565e-39	3.7156e-38
Pgd	1.42056	9.08722	1.08024e-48	3.92263e-47
Sh2d7	1.42014	0.213214	0.00940957	0.0203801
Tead4	1.4186	0.386971	0.0014991	0.00381659
Evi2a	1.41801	4.62963	5.16775e-23	6.7345e-22
Bhlhe40	1.41639	5.2341	3.22558e-28	5.53228e-27
Insl3	1.4143	0.38784	0.00451036	0.0105066
Fpr1	1.41348	5.96582	4.226e-36	1.02661e-34
Litaf	1.41286	7.5915	6.9892e-46	2.35974e-44
Emb	1.41146	7.09146	2.73742e-42	8.35242e-41
Unc5b	1.40897	2.30605	1.00005e-07	4.44665e-07
Anxa3	1.40811	7.4976	1.62374e-34	3.65184e-33
9930012K11Rik	1.40718	2.4317	2.36618e-09	1.23527e-08
Dbi	1.40706	5.28698	3.33013e-15	2.71869e-14
Osm	1.40622	4.2001	8.85795e-18	8.66774e-17
Gm17455	1.40217	0.0904648	0.00504685	0.0116127
Msrb1	1.40152	8.2363	5.06614e-49	1.85901e-47
Tsga10ip	1.40076	0.188181	0.00707908	0.015744
Reck	1.40029	4.90246	3.27586e-23	4.31745e-22
Srgap1	1.3993	3.37402	3.0001e-13	2.12676e-12
Mvd	1.39927	5.1631	3.59958e-25	5.26128e-24
Clec5a	1.39919	6.54953	2.72e-32	5.53689e-31
Alox5	1.39589	7.88672	3.55863e-46	1.21028e-44
Abca13	1.39443	9.17947	5.50511e-31	1.0588e-29
Ncf1	1.39361	10.0339	4.13373e-41	1.22901e-39
Gpat3	1.39335	4.47297	2.9221e-21	3.48254e-20
Aldh3b1	1.39323	6.65551	1.4289e-41	4.31269e-40
Mocos	1.39282	5.94358	5.07891e-36	1.22739e-34
Acvr1b	1.39155	5.41205	2.84309e-26	4.4e-25
Mir3473a	1.38941	0.189185	0.00509795	0.0117187
Trim46	1.38804	1.81421	1.73844e-06	6.78065e-06
Sulf1	1.38804	2.86041	1.10318e-10	6.49059e-10
Itgam	1.38691	9.90262	1.29079e-50	4.97203e-49
Zc3h12d	1.38571	5.05326	1.24058e-24	1.75621e-23
Pmaip1	1.3844	2.85593	1.32472e-08	6.44518e-08
Ackr2	1.38272	0.81446	0.000544444	0.00150004
Plin2	1.3819	7.12807	9.5514e-35	2.16561e-33
Ltf	1.38118	12.5184	3.57597e-37	9.0332e-36
Rtp4	1.38104	3.98151	2.81155e-10	1.58594e-09
Ccdc85a	1.38036	1.35151	3.10321e-05	0.000103892
B4galt5	1.37931	6.1003	7.56815e-34	1.64122e-32
Fabp5	1.37904	2.88199	9.45277e-11	5.58042e-10
Lrrc25	1.37757	4.9309	6.00451e-16	5.16195e-15
S100a11	1.37717	7.64551	4.4414e-46	1.50683e-44
Cbr3	1.37682	1.63211	1.10392e-05	3.92481e-05
Soat1	1.37322	7.40057	1.35881e-45	4.54372e-44
Gsdme	1.37202	5.53681	1.24076e-29	2.24109e-28
Pilra	1.37053	6.52039	3.78854e-41	1.12879e-39
Tcf24	1.37027	2.0357	9.819e-08	4.36874e-07
Slc17a9	1.36891	4.9503	5.26242e-26	8.03714e-25
Mettl9	1.368	7.1699	3.84638e-37	9.69872e-36
Slc12a9	1.36688	5.4066	8.65906e-31	1.64499e-29
Ctcfl	1.36682	1.57514	8.59302e-06	3.10256e-05
Sorl1	1.36586	10.0961	1.29403e-36	3.18797e-35
Mir6386	1.36352	0.527029	0.00296736	0.00716234
Aplnr	1.36315	3.90301	1.87175e-16	1.67413e-15
Nrg1	1.3614	4.2239	2.50251e-15	2.06357e-14
Rara	1.36095	6.59079	4.10897e-32	8.26775e-31
Cd300c2	1.3576	3.879	4.12896e-14	3.13756e-13
Emilin2	1.35627	8.21466	1.23499e-39	3.41681e-38
Cybb	1.3506	10.3991	3.98505e-40	1.12258e-38
Tas2r143	1.34981	0.345526	0.0116437	0.0246784
Mvp	1.34924	6.20775	2.15587e-31	4.24597e-30
Dach1	1.34877	6.87192	1.99103e-39	5.46513e-38
AB124611	1.34773	7.0508	6.79244e-40	1.89807e-38
Mmp13	1.34461	5.48178	1.25211e-24	1.77074e-23
Plekhg6	1.34439	2.73433	1.15102e-08	5.63352e-08
Atxn10	1.3443	7.48763	6.44432e-40	1.80441e-38
Rflnb	1.34323	7.99952	2.4125e-42	7.37718e-41
Tnf	1.34177	4.3245	1.35721e-17	1.3115e-16
Marcksl1	1.33856	6.40385	1.92297e-34	4.31092e-33
C130026I21Rik	1.33615	1.81544	0.0365478	0.0678501
Gadd45b	1.33577	4.18426	2.37658e-18	2.40836e-17
Cldn15	1.33479	4.77479	2.01027e-21	2.41857e-20
Aacs	1.3342	5.64692	1.34787e-27	2.2216e-26
Prr13	1.33418	7.59412	3.43494e-43	1.08182e-41
Lhx1	1.33363	2.65335	1.02717e-05	3.66875e-05
Gm16897	1.33262	1.7318	7.99707e-06	2.90016e-05
Slc22a15	1.33177	6.10977	2.79876e-34	6.21432e-33
Gm6498	1.32916	1.82741	1.75681e-06	6.84847e-06
Cd200r1	1.32822	4.67267	1.56387e-22	1.99147e-21
Capns2	1.32815	2.74368	1.87016e-08	8.94598e-08
Serpine1	1.32802	1.76542	7.22322e-06	2.63666e-05
Ear2	1.32733	4.70722	6.14261e-15	4.93106e-14
Mrgpra2b	1.32659	3.25363	1.65579e-12	1.11215e-11
Serpinb1a	1.32278	8.23611	1.0211e-20	1.17187e-19
Slfn2	1.32244	7.57912	1.03223e-41	3.12222e-40
A630001O12Rik	1.32001	1.26294	0.000116097	0.000357837
Nr5a2	1.31947	0.407255	0.00346297	0.00825008
Zbtb42	1.31941	4.94622	1.93238e-21	2.32687e-20
Ms4a8a	1.31926	2.13261	3.68976e-07	1.54412e-06
Ltbr	1.31881	5.60553	1.38036e-29	2.49001e-28
Nupr1	1.31857	2.45201	6.62656e-08	2.99808e-07
AW046200	1.31806	1.512	1.52857e-05	5.3406e-05
Fas	1.31788	3.40498	4.81518e-13	3.35714e-12
Kdm6b	1.31703	8.16248	3.98646e-35	9.29551e-34
Ptafr	1.31595	6.24126	9.67331e-25	1.37217e-23
Myo1f	1.31519	8.99239	1.23614e-42	3.80503e-41
Lgals3	1.31443	7.66214	1.5744e-46	5.43402e-45
Nod2	1.31435	4.16245	1.95734e-12	1.30885e-11
Pstpip2	1.31386	6.10717	6.56341e-35	1.51382e-33
Fcor	1.31347	1.88133	1.32295e-06	5.23028e-06
Pram1	1.31307	7.99147	1.52676e-40	4.38952e-39
Vim	1.3128	9.52293	5.13229e-41	1.5162e-39
Gapt	1.31247	6.59783	1.15987e-20	1.32459e-19
Arid5a	1.31061	7.07224	6.76622e-41	1.97795e-39
Snx20	1.31054	5.61689	1.61927e-23	2.1669e-22
Ear1	1.31029	8.6962	7.87114e-22	9.67007e-21
Smpdl3a	1.30984	6.79429	1.18402e-39	3.28231e-38
Mfsd7a	1.30951	2.95137	4.44069e-10	2.45621e-09
Sntb2	1.30911	6.17551	6.48236e-19	6.77079e-18
Naaa	1.3088	5.29282	5.79882e-28	9.74202e-27
Cxcl16	1.30802	1.29541	0.000204031	0.000604936
Tchh	1.30684	1.46276	3.72009e-05	0.000123214
Tnfrsf23	1.30635	2.47404	6.8952e-08	3.11255e-07
Efr3b	1.30591	0.488546	0.00428535	0.0100412
Rdh12	1.30099	5.30957	2.10681e-26	3.26779e-25
Sipa1l2	1.30093	6.51867	4.07487e-39	1.09903e-37
AI839979	1.30044	3.87226	9.02131e-15	7.1514e-14
Pbld1	1.30027	0.813205	0.00922082	0.0200086
Gm20544	1.29837	2.87156	3.61989e-10	2.02065e-09
Oprm1	1.29746	3.14514	1.44106e-10	8.36906e-10
Plin3	1.29669	6.32063	1.28514e-33	2.7697e-32
Vsig10l	1.29524	3.96543	2.33101e-13	1.66429e-12
Rapgef5	1.29499	4.98651	5.30217e-22	6.58357e-21
Bmpr1a	1.29301	4.8977	8.39214e-24	1.13502e-22
Cyp11a1	1.29261	2.74639	1.42953e-08	6.93334e-08
Galnt9	1.29256	2.25047	3.59283e-07	1.50536e-06
Gpr27	1.29081	4.2357	5.05205e-14	3.812e-13
Scamp1	1.29018	5.76503	1.58886e-23	2.12825e-22
Cd101	1.28984	6.14187	0.000436353	0.00122007
Dnmt3l	1.28926	0.616279	0.00199539	0.0049771
Pkm	1.2887	9.93174	3.43694e-43	1.08182e-41
Id1	1.28865	4.36044	1.16086e-14	9.14521e-14
Fam217b	1.28798	4.73746	1.87725e-22	2.3732e-21
Dmd	1.28755	0.933012	0.000858304	0.00228068
Csf2ra	1.28724	7.86304	3.33392e-30	6.13301e-29
Asb7	1.28719	6.13938	1.91066e-33	4.06132e-32
Morrbid	1.28705	4.73101	1.12717e-21	1.3763e-20
Ccdc88b	1.28408	7.93117	2.15283e-35	5.05372e-34
Cers6	1.28329	7.73836	5.08421e-37	1.27508e-35
Mir6935	1.28315	0.302182	0.00706953	0.0157271
Mboat7	1.28237	7.05845	9.01151e-35	2.05657e-33
Cemip2	1.28201	7.33896	3.74189e-33	7.85797e-32
Ccl6	1.28102	7.80668	3.50097e-12	2.30489e-11
Rac2	1.27949	9.75311	3.71104e-43	1.16547e-41
Plac8	1.27875	7.64589	1.90438e-29	3.40008e-28
Tnfrsf1a	1.27858	7.52523	5.47966e-41	1.6086e-39
Ntng2	1.27846	5.67419	2.91535e-27	4.73243e-26
Myof	1.27748	4.19224	2.83541e-08	1.32987e-07
Pde8a	1.27502	5.1602	2.80018e-24	3.90457e-23
1700110K17Rik	1.27424	-0.0992227	0.0338293	0.0634198
Rnf144a	1.2718	6.73944	1.25085e-26	1.9686e-25
Slc27a4	1.27161	7.09799	2.24286e-27	3.66211e-26
Pde7b	1.27112	3.72637	2.22216e-07	9.49902e-07
Fes	1.27082	8.27908	9.76578e-39	2.6087e-37
Cotl1	1.27062	8.96937	6.42123e-38	1.66737e-36
Ipcef1	1.27061	7.04697	1.69079e-33	3.61601e-32
Gpsm3	1.27046	7.45279	1.42503e-37	3.66618e-36
Peli2	1.26791	5.64606	8.96867e-27	1.42762e-25
E230013L22Rik	1.26724	0.66748	0.002252	0.00555964
Tnfsf14	1.26707	5.26001	2.36872e-21	2.84003e-20
Pdlim2	1.26652	5.28899	4.21661e-25	6.12463e-24
Palm	1.26238	7.04888	2.02623e-38	5.31084e-37
Fxyd6	1.25957	0.187404	0.0442825	0.0802854
Ear6	1.25798	6.62656	7.49044e-12	4.80435e-11
Eno1	1.25602	8.13731	9.92702e-39	2.6467e-37
Fxyd5	1.25585	6.92888	3.08439e-33	6.4968e-32
Neu1	1.25582	6.47922	3.42067e-29	6.06071e-28
Tbc1d2	1.25518	5.77147	9.25407e-28	1.53801e-26
Apoc1	1.25179	0.0887344	0.0162148	0.0331815
Arpc1b	1.25051	8.98698	1.88719e-41	5.67133e-40
A530010L16Rik	1.24998	1.06898	0.00109259	0.00285409
Pxn	1.24982	8.75399	2.90755e-36	7.10032e-35
Mfsd13a	1.248	5.58516	4.83491e-18	4.80527e-17
Ccn1	1.24798	1.99191	3.85798e-06	1.45002e-05
Pik3cd	1.24781	8.57819	1.03978e-35	2.47418e-34
Tirap	1.24693	6.40515	2.23569e-32	4.59123e-31
Col12a1	1.24657	5.83755	4.42424e-25	6.41953e-24
Prdx5	1.24571	8.25193	1.08182e-40	3.12318e-39
Camk2b	1.24569	0.367631	0.00947591	0.0205024
Aprt	1.2447	6.06886	7.95609e-25	1.13319e-23
Adora2b	1.24359	2.12542	8.54229e-07	3.45098e-06
Atg9b	1.24355	1.05372	0.000830434	0.00221221
Alas1	1.24109	8.09859	1.46822e-25	2.1896e-24
Aebp1	1.23861	2.68186	5.06068e-07	2.08996e-06
Fcgr2b	1.23814	6.59979	8.43781e-35	1.9288e-33
Podxl	1.23726	3.63334	4.54301e-13	3.17374e-12
Sema3f	1.23668	3.07329	2.79928e-10	1.57965e-09
Ceacam1	1.23648	7.73416	2.0821e-29	3.70789e-28
Lyst	1.23642	10.0087	1.37928e-35	3.25978e-34
Map6	1.23628	-0.0155764	0.0191514	0.0384573
Sgms2	1.23535	7.3587	2.48376e-30	4.60553e-29
Ctnnbip1	1.23384	3.91263	5.67838e-15	4.57156e-14
C3	1.23189	10.1659	1.02832e-38	2.72601e-37
6430548M08Rik	1.22938	8.11912	2.03263e-36	4.98996e-35
Trim30a	1.22861	6.59772	7.06871e-33	1.47114e-31
Pstpip1	1.22775	7.20057	1.11006e-38	2.93157e-37
Pag1	1.22717	8.05371	2.43847e-39	6.66707e-38
Arhgap26	1.22659	6.93041	1.35999e-25	2.03254e-24
Jun	1.22649	4.77113	4.47405e-18	4.45934e-17
Rab27a	1.22544	7.58895	8.00378e-37	1.98585e-35
Tpcn2	1.22521	5.62647	2.73755e-25	4.03088e-24
Ccdc149	1.22515	1.28509	0.000293967	0.000848874
Slco4c1	1.22419	5.441	1.27417e-22	1.62702e-21
Tmem50b	1.22331	6.37272	3.16807e-32	6.43958e-31
Nabp1	1.22211	5.50662	3.42104e-25	5.00556e-24
Mboat1	1.2209	3.61678	4.30337e-13	3.01085e-12
Fndc3b	1.22036	6.62263	5.06695e-32	1.0166e-30
Jph3	1.22002	3.74842	1.14016e-10	6.69687e-10
Nt5e	1.21886	3.80777	1.37813e-12	9.32396e-12
Gli1	1.2187	2.07949	5.0887e-06	1.88665e-05
Hk3	1.21853	8.4776	2.73675e-37	6.92581e-36
Lilra6	1.21811	5.92206	3.23612e-24	4.49894e-23
Dnhd1	1.21771	3.92023	5.4261e-08	2.47665e-07
Efhd2	1.21736	6.94808	1.9133e-36	4.70529e-35
Abr	1.21719	7.53998	5.25153e-32	1.05212e-30
Pdgfrl	1.21671	0.767604	0.00623765	0.0140491
Irf2bpl	1.21658	4.20977	3.09919e-09	1.60591e-08
Bnipl	1.21615	0.70162	0.00316672	0.00760799
Galnt6	1.21606	5.33874	9.8948e-24	1.33436e-22
B430306N03Rik	1.21574	7.26981	1.55224e-37	3.98609e-36
Plekhf1	1.21538	2.76003	9.07426e-09	4.5029e-08
Cd300lb	1.21325	6.67496	8.96688e-16	7.62869e-15
Tesk2	1.21254	5.46714	8.57267e-20	9.40498e-19
Gpi1	1.21241	9.72391	2.29735e-32	4.70401e-31
Edem2	1.21239	6.32614	1.86645e-33	3.97948e-32
Ngp	1.21162	12.7917	7.06433e-31	1.35124e-29
Ncf2	1.21135	8.46777	1.65873e-38	4.35582e-37
Pcdh17	1.21075	0.561561	0.00513176	0.0117906
Flot1	1.21016	6.9855	5.29823e-27	8.51135e-26
Xdh	1.20836	8.7016	1.46593e-38	3.85678e-37
Gm9733	1.20764	2.92634	5.85961e-07	2.40313e-06
Rinl	1.20675	6.6323	5.40601e-32	1.08151e-30
Irak4	1.20663	6.11006	7.42128e-31	1.41563e-29
Sema7a	1.20657	4.67034	3.74177e-13	2.6298e-12
Sirpa	1.20539	8.95098	6.74785e-37	1.68322e-35
Plppr3	1.20493	5.55171	4.58921e-18	4.56433e-17
Ugt1a1	1.20485	0.562382	0.00394742	0.00930564
Bcl6	1.20349	6.82166	3.27636e-28	5.61248e-27
Fosl2	1.2034	7.97742	3.45964e-24	4.79059e-23
Plec	1.20318	9.62226	5.51874e-28	9.28267e-27
Nxn	1.19994	5.4001	1.40352e-14	1.09824e-13
Pgam1	1.19973	5.79737	5.2172e-24	7.14623e-23
C130050O18Rik	1.19958	4.10427	7.81242e-15	6.2285e-14
Card10	1.19952	6.04465	1.88209e-21	2.27023e-20
Fgl2	1.19719	6.04676	5.43601e-09	2.74935e-08
Atp6v1g2	1.19605	2.89063	1.28599e-06	5.08849e-06
A330023F24Rik	1.19562	4.56257	2.846e-13	2.01957e-12
Ccl9	1.19383	5.4239	5.52089e-21	6.48554e-20
Mxd1	1.19346	9.69459	6.18429e-34	1.34951e-32
Sdf2l1	1.19306	6.14649	1.41097e-23	1.89179e-22
Milr1	1.19305	5.22908	1.35188e-17	1.30861e-16
Itgb2	1.19176	9.62875	3.18175e-36	7.75635e-35
Rhou	1.19037	6.47768	2.93735e-30	5.42496e-29
Skap2	1.19027	7.20112	2.40207e-30	4.46592e-29
Pdzd3	1.18986	1.97927	9.1965e-05	0.000287331
Thrb	1.18975	3.31722	1.84282e-07	7.96289e-07
Axin2	1.18762	3.82632	1.45919e-09	7.73355e-09
Ifngr2	1.18642	6.45492	1.19923e-30	2.25975e-29
Arc	1.18621	0.615662	0.00420768	0.0098824
Krtcap3	1.18568	3.28374	3.79852e-10	2.11528e-09
Krt80	1.18485	4.10548	1.08232e-05	3.85195e-05
Bend4	1.18472	5.76965	9.28063e-21	1.06861e-19
4930438A08Rik	1.1841	5.98072	7.6268e-28	1.27059e-26
Ltb4r1	1.18321	6.9138	1.65069e-29	2.9585e-28
F830208F22Rik	1.18148	3.50579	8.39019e-12	5.36418e-11
Prss57	1.18147	5.60126	7.02281e-17	6.47231e-16
Gria3	1.17939	5.44635	5.46872e-22	6.78433e-21
Anpep	1.17757	2.03439	0.0311283	0.0590148
Slc35f5	1.1765	3.98345	1.28484e-10	7.5087e-10
Megf10	1.17619	2.8439	5.83344e-09	2.9397e-08
Trem3	1.17581	6.42096	1.76057e-28	3.04584e-27
Hal	1.17547	3.77827	1.18894e-13	8.6799e-13
Khdc3	1.17487	3.08875	1.65018e-09	8.70935e-09
Arhgap9	1.17454	7.37703	5.78879e-34	1.26916e-32
Bcl2a1b	1.17403	1.89459	1.47714e-05	5.17779e-05
Numb	1.17358	6.88713	5.18737e-35	1.20554e-33
Cln3	1.17155	6.35467	4.60971e-25	6.68168e-24
Hif1a	1.17142	6.9205	2.49082e-27	4.05275e-26
1810013A23Rik	1.17134	0.799311	0.00262989	0.00641889
Spp1	1.16894	5.13197	0.00238941	0.00587515
Tmem184b	1.16889	6.28646	1.15185e-26	1.82101e-25
Agpat2	1.16878	6.29766	6.60248e-26	1.00289e-24
Ly6g	1.16821	7.82747	1.87612e-34	4.21266e-33
S1pr2	1.16548	4.12388	2.04881e-14	1.59068e-13
Eno1b	1.16512	5.44947	1.88629e-16	1.68605e-15
Dcbld1	1.16259	2.22761	1.11474e-05	3.96123e-05
Map3k8	1.16213	4.56268	2.04001e-16	1.81184e-15
Pik3r6	1.16126	5.98011	5.91431e-25	8.50198e-24
Plp2	1.15861	5.92994	5.46425e-25	7.87938e-24
Pld1	1.15803	5.66002	3.77478e-23	4.95499e-22
Tmem38b	1.15768	5.26362	4.50048e-21	5.30919e-20
Zdhhc9	1.15693	5.24507	3.45177e-21	4.08933e-20
Tnfaip8l2	1.15639	5.09017	3.96982e-21	4.69509e-20
Cpne3	1.15551	8.35753	3.93524e-28	6.69999e-27
Armc3	1.15544	0.301321	0.0178696	0.0361699
Vasp	1.15532	8.90616	2.32158e-32	4.74665e-31
Tfec	1.15511	4.6274	8.90409e-12	5.67453e-11
Ppard	1.1551	5.30388	2.75602e-21	3.29587e-20
Gm15987	1.15481	3.30706	1.10698e-07	4.89248e-07
Gadd45g	1.15441	3.69284	1.03308e-12	7.05447e-12
4930592I03Rik	1.15383	2.91681	2.23924e-07	9.56323e-07
Arid3a	1.15134	8.18989	2.36725e-34	5.27299e-33
Plaur	1.15134	6.45536	3.76737e-28	6.42573e-27
Srgn	1.1505	8.19362	9.25823e-31	1.75403e-29
Tyrobp	1.15026	8.00894	6.95716e-34	1.51107e-32
Rab44	1.14828	7.93389	1.46464e-17	1.41335e-16
Slamf8	1.14804	0.364239	0.0240853	0.0470965
Rgs19	1.14765	7.31277	1.02638e-31	2.04747e-30
Guca1a	1.14746	0.717605	0.00570499	0.0129519
Gm19705	1.14723	1.1446	0.00103594	0.00271935
Hk2	1.14651	6.68645	1.98331e-26	3.08997e-25
Fam129a	1.14572	7.29803	1.75223e-33	3.74166e-32
Rsph1	1.14529	2.83058	1.47283e-06	5.79e-06
Bin3	1.14283	6.47913	2.4399e-30	4.53023e-29
Arap3	1.14213	8.15697	2.31391e-27	3.7737e-26
Ly6a	1.1406	1.92256	9.21255e-06	3.31082e-05
Pgk1	1.13932	7.11354	3.66932e-31	7.16597e-30
Ccpg1	1.13843	7.85174	3.97168e-26	6.09924e-25
Sqor	1.13819	5.992	1.23198e-26	1.94329e-25
Smad1	1.13684	4.65169	6.27132e-18	6.17565e-17
Chd7	1.13658	7.84205	3.3068e-34	7.29589e-33
Tmc4	1.13643	3.72284	3.44132e-12	2.26938e-11
Igsf6	1.13639	7.99554	3.97957e-36	9.6843e-35
Bnip3	1.13635	3.34852	4.42866e-09	2.25954e-08
Clec2g	1.13588	1.55586	0.000219759	0.000648122
6530402F18Rik	1.13543	6.47718	6.66647e-27	1.06847e-25
Ano10	1.13453	6.17773	6.62856e-25	9.49934e-24
Tm4sf1	1.13448	1.59384	0.000291148	0.000841576
Rab31	1.13154	7.08089	4.28592e-29	7.56492e-28
Gpr176	1.13005	0.580204	0.0107609	0.0230033
Ms4a6c	1.12907	6.27015	3.2971e-25	4.82928e-24
2010016I18Rik	1.12859	4.43099	1.94638e-15	1.62323e-14
Mical2	1.12822	3.77947	4.33329e-12	2.82484e-11
Aldoart1	1.12759	2.49096	1.65159e-05	5.73737e-05
Cysltr1	1.12746	1.49244	0.000558138	0.00153444
Ms4a4c	1.12672	4.04372	2.98043e-11	1.82277e-10
Pira6	1.12646	4.72942	1.54635e-17	1.48809e-16
Msra	1.1246	6.17769	2.99305e-27	4.85291e-26
Ubtd1	1.1234	4.66672	2.7516e-16	2.41919e-15
Adam19	1.12313	7.84788	3.68224e-24	5.09376e-23
Sell	1.12158	7.9363	3.89897e-08	1.80024e-07
Def6	1.1209	6.72281	4.01234e-25	5.83399e-24
Cebpe	1.12075	7.51312	4.6499e-23	6.07668e-22
Atp6v1a	1.11972	7.37824	2.96695e-24	4.13298e-23
Oasl1	1.11894	4.17828	5.88744e-09	2.96477e-08
Sgk1	1.11853	5.95795	1.13687e-25	1.70824e-24
Thbs3	1.11802	0.632262	0.00919131	0.019957
Rps6ka1	1.11725	8.15479	9.80267e-31	1.85466e-29
Tbc1d14	1.11696	6.9849	1.52789e-28	2.65647e-27
Adap1	1.11583	5.82473	6.37384e-22	7.87916e-21
Tlr4	1.11502	6.44239	2.16406e-20	2.43156e-19
Por	1.11436	6.91156	3.91334e-16	3.40834e-15
Col4a2	1.11376	6.44318	2.17601e-15	1.80609e-14
Ptprc	1.11292	9.59611	1.64767e-23	2.20279e-22
Syne2	1.11058	8.45719	1.8556e-30	3.46379e-29
Arhgdib	1.11025	9.93397	6.76655e-28	1.13269e-26
Ropn1l	1.10975	0.427087	0.0105678	0.022639
Abcd2	1.10926	6.39225	2.12237e-25	3.13499e-24
Pak1	1.10918	5.87786	4.52385e-22	5.63722e-21
Cacna1b	1.10631	1.75363	0.000121699	0.0003737
Gm16712	1.10623	2.77568	4.39751e-07	1.82551e-06
Plau	1.10581	4.6896	3.44215e-12	2.26938e-11
Atg3	1.10565	6.31819	4.00951e-25	5.83399e-24
Naip2	1.10533	6.42471	3.38814e-29	6.01072e-28
Hcls1	1.10499	8.19703	3.78789e-34	8.34414e-33
Cacna2d1	1.10402	4.22951	2.81505e-07	1.19057e-06
Cd33	1.10388	7.59729	4.80452e-29	8.43756e-28
Trim9	1.10356	0.428392	0.0185407	0.0374088
Snx18	1.10338	7.33373	3.55899e-31	6.96024e-30
Alox12e	1.10321	2.51041	1.61265e-06	6.31829e-06
Prickle3	1.10312	4.77292	2.14165e-16	1.89728e-15
Vegfa	1.10283	5.76948	3.05665e-19	3.26604e-18
Ppt1	1.10278	6.75419	7.69793e-26	1.16547e-24
Il17ra	1.10274	8.38827	1.43823e-29	2.59104e-28
Mir3101	1.1027	0.187824	0.0292004	0.0558073
P2ry13	1.1015	4.10437	1.82614e-10	1.04875e-09
Cyp4f16	1.10127	3.67956	7.16076e-12	4.60349e-11
Ap3s1	1.10124	5.77695	9.59146e-14	7.06515e-13
P2ry6	1.09977	2.7666	1.74909e-05	6.05344e-05
Rap1gap2	1.09967	7.06043	2.81503e-21	3.36357e-20
Fam219a	1.09953	2.98375	2.15217e-08	1.02074e-07
Antxr2	1.09879	6.3194	5.56641e-20	6.17978e-19
Iqgap1	1.09859	10.3011	6.84192e-33	1.42606e-31
Elane	1.09831	9.5107	5.87308e-24	8.01983e-23
Gpr152	1.09805	0.0880324	0.0348371	0.0650032
Adpgk	1.09699	9.31633	5.25109e-31	1.01414e-29
Orm3	1.09684	0.999337	0.0111597	0.0237828
Mpo	1.09683	11.5368	1.50659e-26	2.36309e-25
Cmtm6	1.09676	7.67203	1.85804e-32	3.83262e-31
Pcdhga9	1.09662	1.31626	0.000631913	0.00171988
Dio2	1.09659	4.56253	4.80918e-15	3.8937e-14
Rhog	1.09414	7.71641	2.00324e-32	4.12602e-31
Gk	1.09369	4.9147	2.23977e-17	2.13475e-16
Slc15a3	1.09303	5.59162	1.26297e-12	8.56559e-12
Sh2d3c	1.09264	7.38384	2.02108e-10	1.15358e-09
Diaph2	1.09251	6.47403	4.21196e-21	4.97725e-20
Entpd1	1.09233	6.37377	7.31867e-21	8.51849e-20
Batf	1.09221	3.19952	1.78114e-09	9.37926e-09
Gmfg	1.09206	6.55362	1.85959e-27	3.04701e-26
Rassf5	1.09159	7.41775	3.51051e-30	6.43239e-29
Vsir	1.09011	9.21293	3.23048e-32	6.55688e-31
F630028O10Rik	1.08952	9.86055	5.94414e-29	1.04258e-27
Tspan5	1.08734	5.55527	2.44272e-20	2.74025e-19
Fam219aos	1.08702	0.902747	0.00306524	0.00738012
Lins1	1.0862	4.56787	1.77625e-14	1.38292e-13
Kif3b	1.08612	6.47645	1.52994e-27	2.51575e-26
Ppp1r42	1.08528	2.7416	8.92619e-06	3.21453e-05
Lst1	1.08439	5.46771	4.74627e-21	5.59442e-20
Il6ra	1.08393	7.05196	3.82594e-24	5.28207e-23
Fcer1g	1.08295	6.84153	1.35671e-28	2.36179e-27
Gys1	1.08288	6.68683	5.06284e-26	7.74081e-25
Slc35d2	1.08286	4.13961	5.58564e-12	3.61347e-11
Hmgn2	1.08254	7.77251	3.9387e-10	2.18809e-09
Zfp516	1.08187	7.24014	2.01985e-30	3.76534e-29
Mapkapk3	1.08139	6.89269	6.0931e-28	1.02241e-26
Gm7160	1.0807	0.256957	0.0252964	0.0491272
Atp8b4	1.08053	8.45461	7.37641e-31	1.40899e-29
Pcdh1	1.0796	2.20791	7.5819e-06	2.75893e-05
Lasp1	1.07945	8.35547	1.23871e-31	2.45002e-30
Eif4e3	1.07865	5.65522	2.43017e-22	3.05282e-21
Pamr1	1.07715	1.00203	0.00348327	0.00829277
Galc	1.07663	5.32115	5.18734e-19	5.45081e-18
Ntpcr	1.07628	3.88328	1.42284e-10	8.26667e-10
Omg	1.07619	1.62032	0.000350676	0.000997923
Aldoa	1.07573	9.29439	4.92694e-28	8.33753e-27
Gab2	1.07562	6.15003	3.29476e-22	4.12407e-21
Panct2	1.07451	4.32661	6.32211e-14	4.72177e-13
A730085K08Rik	1.0745	1.54633	0.00115905	0.00301527
Cyba	1.07422	8.07067	6.4298e-23	8.35574e-22
Tagln	1.07413	3.00447	4.50829e-08	2.07197e-07
Cnbd2	1.07386	2.25725	2.21256e-05	7.55433e-05
Ostf1	1.07322	7.6347	2.93787e-31	5.76169e-30
Gm38499	1.07278	2.91204	4.11404e-08	1.8964e-07
Ccm2l	1.0712	2.73448	6.57994e-07	2.68591e-06
Mir3109	1.07067	-0.0160338	0.0464945	0.0838488
Gnat2	1.0706	0.986571	0.0225279	0.0443435
Oscp1	1.07053	2.38189	7.25498e-05	0.000229969
Rassf2	1.07025	7.8952	1.0889e-31	2.16599e-30
Midn	1.0702	7.75353	3.91282e-27	6.32951e-26
Ahr	1.06993	4.24595	2.60849e-11	1.60374e-10
Arrb2	1.06912	8.30906	8.39434e-25	1.19318e-23
Klhl18	1.06866	6.00825	3.69136e-21	4.36946e-20
1700048M11Rik	1.06707	-0.0157844	0.047177	0.0849917
Prox1	1.06704	-0.21975	0.090186	0.148424
Sgip1	1.0668	1.52099	0.000634928	0.00172682
Fmo5	1.06645	6.16184	2.05733e-22	2.59615e-21
Epb41l4b	1.0661	5.28457	6.63339e-11	3.9562e-10
Rbms1	1.06556	6.94377	7.45472e-28	1.2434e-26
Rab4b	1.06507	5.58042	1.81978e-18	1.85761e-17
Tmem132a	1.0649	3.82178	4.63245e-11	2.7939e-10
Rtn4rl2	1.06407	0.163891	0.0373509	0.0691753
Mmp27	1.06388	1.04151	0.00595212	0.0134669
Atrn	1.06323	8.14823	3.9915e-31	7.76255e-30
Dhrs7	1.0632	6.05753	1.86067e-24	2.60755e-23
Osbpl9	1.06001	7.37264	1.93833e-25	2.86922e-24
Kctd11	1.05992	4.01604	3.20857e-10	1.80114e-09
Atp1a3	1.05959	6.9443	4.57125e-15	3.70806e-14
Hsd17b11	1.05844	6.51083	1.76343e-26	2.75973e-25
Pgm1	1.0572	5.19165	1.97322e-15	1.64266e-14
Septin5	1.05696	6.46213	7.77362e-23	1.00552e-21
Hlx	1.05688	5.9919	3.59892e-19	3.82786e-18
Hdac4	1.05688	6.82149	2.57173e-28	4.43265e-27
Zfp36	1.05671	6.96097	2.15466e-18	2.19304e-17
Il5ra	1.05651	4.16184	1.73451e-11	1.0821e-10
Ager	1.0564	2.74394	3.85448e-07	1.60966e-06
Mapk4	1.05587	3.25376	6.90897e-08	3.11675e-07
Col4a1	1.05506	6.9405	1.55238e-20	1.75701e-19
Inhba	1.05488	6.03233	8.48971e-21	9.80783e-20
Slc31a2	1.05362	5.84866	2.52935e-22	3.1717e-21
Clic1	1.05357	7.74347	6.96487e-30	1.26621e-28
Trib1	1.05245	5.236	6.75885e-15	5.4164e-14
Fam49b	1.05126	7.96691	2.38152e-27	3.87943e-26
Gm20743	1.05122	3.75534	7.37522e-05	0.000233568
Csrnp1	1.05094	5.3798	9.25324e-20	1.01357e-18
Dstn	1.05085	7.9573	1.04996e-19	1.14829e-18
Orai1	1.05047	5.91871	9.10426e-19	9.40368e-18
Fam114a1	1.04963	4.00679	4.84621e-11	2.91777e-10
Epha1	1.04913	4.25536	3.27719e-07	1.37933e-06
Themis2	1.0491	6.67762	3.08879e-21	3.67806e-20
Actl7a	1.04901	1.11767	0.00494021	0.0113899
Hpcal1	1.04758	5.94257	2.28955e-23	3.03763e-22
Tnip2	1.04738	4.21533	9.52652e-14	7.02103e-13
Cyb561	1.04652	0.87239	0.00525307	0.0120376
Tmem229a	1.04621	2.4782	1.11516e-05	3.96174e-05
Tnfrsf1b	1.04618	6.95776	9.17141e-25	1.3023e-23
Gm6815	1.04596	-0.129521	0.0551633	0.0973543
Slc35a5	1.04492	6.34339	8.191e-21	9.47845e-20
Shtn1	1.04489	2.76474	1.45612e-06	5.72755e-06
Pfkfb3	1.04387	7.03079	4.64942e-25	6.73225e-24
Coro1a	1.04344	9.91776	5.03872e-28	8.51636e-27
Birc3	1.04258	6.45956	2.16597e-21	2.60141e-20
Ptpn1	1.04101	7.8039	3.39798e-30	6.24261e-29
Msantd3	1.04052	4.17541	3.04583e-12	2.01667e-11
Pcdhga7	1.03942	0.699668	0.0119885	0.0253361
Ldhc	1.0394	2.11661	2.52647e-05	8.5549e-05
Nhsl2	1.03894	8.49759	7.56621e-31	1.4413e-29
Casp1	1.03872	4.55455	1.63774e-11	1.02498e-10
Plod3	1.03838	6.53191	5.29734e-25	7.65452e-24
Msmo1	1.03823	4.60774	9.22777e-08	4.11355e-07
Fmnl1	1.03737	8.94243	7.29268e-28	1.21929e-26
Fam160a2	1.0372	7.33366	3.00468e-26	4.63979e-25
Lyrm1	1.03696	1.10402	0.00261312	0.00638021
Klf5	1.03584	5.70655	6.64456e-16	5.68764e-15
Snx10	1.03581	5.43881	2.47056e-14	1.90119e-13
AI661453	1.03486	1.42047	0.000873877	0.00231749
Lrrk2	1.03365	8.35958	2.71495e-28	4.67373e-27
A930007I19Rik	1.03331	0.0654605	0.0655119	0.112736
Bnip5	1.03298	-0.0442103	0.0811986	0.135825
Il1rap	1.03278	4.8417	1.12987e-13	8.29205e-13
Mfsd6l	1.03249	1.68006	0.000262037	0.000763285
Zbtb7c	1.03177	0.137921	0.0442213	0.0801952
Gcnt1	1.03119	6.91928	9.76457e-16	8.28206e-15
Pilrb2	1.02797	5.48044	1.89112e-16	1.68929e-15
Tacc2	1.02796	3.48106	2.1364e-08	1.01499e-07
Adgrf1	1.02737	-0.0443342	0.0642795	0.11112
Pcdhga6	1.02708	0.813424	0.0115944	0.0245926
Dtx4	1.02604	5.58096	1.38994e-18	1.42806e-17
Krt7	1.02587	0.813246	0.0146244	0.0302646
Gramd1b	1.0257	6.84541	4.53233e-27	7.30622e-26
Sestd1	1.02497	3.73746	8.86904e-11	5.25138e-10
Usp2	1.02495	4.09802	3.64465e-11	2.20769e-10
Ndst1	1.0243	7.5061	3.98094e-20	4.44793e-19
Tmem71	1.02394	5.36022	3.28424e-11	2.00027e-10
Ccn2	1.02348	2.79302	1.25134e-05	4.41851e-05
Trim3	1.02291	3.95293	2.87683e-11	1.76173e-10
Klf6	1.02132	7.60994	9.58725e-21	1.1021e-19
Lama4	1.02101	3.71573	5.97486e-10	3.26464e-09
Mag	1.01981	2.40922	4.39051e-05	0.000143712
Basp1	1.01976	4.16251	2.18031e-11	1.34941e-10
Lrrfip1	1.01969	7.87053	1.21228e-29	2.19249e-28
Plk3	1.0196	3.21446	1.59104e-08	7.67665e-08
Prelid1	1.01902	6.96082	1.54254e-24	2.17046e-23
Slc25a45	1.01863	5.56917	7.2788e-18	7.14758e-17
Ptgr1	1.01851	5.77661	3.92277e-19	4.15907e-18
Camkk1	1.01825	3.57144	1.55685e-07	6.7755e-07
Ceacam18	1.01772	1.25966	0.00224064	0.00553472
Tcirg1	1.0177	7.56337	5.20577e-27	8.37247e-26
Gm16287	1.01759	-0.0429022	0.0626338	0.108804
Sorbs2	1.01688	3.41705	1.09924e-07	4.86287e-07
Glt28d2	1.0167	0.364329	0.0232369	0.045591
Arhgef37	1.01607	4.55459	1.92351e-10	1.1015e-09
Hnmt	1.01489	3.44506	2.01346e-07	8.65733e-07
Spata13	1.01435	7.13903	5.36816e-26	8.18967e-25
Gnb5	1.01264	2.63124	1.94221e-06	7.52075e-06
Gbp3	1.01213	3.5946	8.38578e-08	3.75381e-07
Fn1	1.01181	9.43405	5.58766e-20	6.19843e-19
Hoxb4	1.01095	3.49949	2.98743e-08	1.39647e-07
Slc5a9	1.0104	0.0362392	0.0629224	0.109182
Tm6sf1	1.01027	6.30525	8.48295e-23	1.09423e-21
Man2b1	1.00991	9.13733	2.57004e-24	3.58725e-23
Acvrl1	1.00918	3.99752	2.3961e-08	1.13182e-07
4930578L24Rik	1.00879	1.26111	0.00567655	0.0128977
Ap5b1	1.00775	6.75424	7.9034e-19	8.212e-18
Mkx	1.00682	2.10768	0.000130141	0.000397869
1700020L24Rik	1.00625	3.14087	8.03368e-06	2.91268e-05
Chrm1	1.00448	0.366426	0.0347976	0.0649469
Csf1	1.00405	5.69527	2.74337e-09	1.42684e-08
Lpar2	1.00329	2.7838	5.62969e-05	0.000181294
Prkx	1.00267	5.52759	2.42755e-17	2.31094e-16
Rasa2	1.00228	6.09668	5.15547e-18	5.11657e-17
Ms4a6b	1.00226	4.61711	8.99387e-14	6.63899e-13
Tbkbp1	1.0021	5.9232	6.29168e-19	6.57655e-18
Krt18	1.0003	1.77028	0.000486401	0.00135026
Pcdhgb8	0.999117	1.442	0.00804096	0.0176461
Ppm1m	0.997723	6.7576	6.55442e-22	8.08804e-21
Pbxip1	0.996465	7.63347	5.71344e-24	7.81061e-23
Lppos	0.996025	1.23579	0.0167167	0.0340935
Ptger1	0.995935	6.41862	8.91508e-23	1.14679e-21
Lipe	0.995845	5.07555	1.19387e-13	8.71132e-13
Svil	0.995036	8.65369	1.33065e-25	1.99084e-24
Msn	0.994243	9.6326	6.63192e-27	1.06416e-25
Arhgap24	0.993798	4.25591	3.55727e-08	1.65067e-07
Paqr7	0.993575	5.10339	4.48382e-12	2.92024e-11
Galns	0.992827	6.41507	3.13662e-21	3.72864e-20
Ifnlr1	0.992343	5.7599	6.15477e-19	6.43827e-18
Orm1	0.991949	3.5414	1.1675e-07	5.14689e-07
Tmem53	0.991492	1.20154	0.00318722	0.00765197
Sh3bgrl3	0.990491	7.92608	3.27492e-24	4.54384e-23
Mmp15	0.990426	1.33395	0.020681	0.0411848
2900005J15Rik	0.990121	0.733895	0.0135533	0.0282577
BC049762	0.98941	0.844611	0.0145549	0.0301387
Arhgap27	0.988696	6.57434	2.6305e-23	3.47675e-22
Arhgap30	0.988446	8.67101	4.24494e-27	6.85086e-26
Pabpc1l	0.988239	1.69122	0.0013589	0.00348254
Gsr	0.987133	7.87113	6.40163e-21	7.47607e-20
1110046J04Rik	0.986336	0.562697	0.0337575	0.0633191
Slc9a3r1	0.985779	7.15242	2.24803e-23	2.98823e-22
Slc36a4	0.985718	5.41119	4.13815e-17	3.88307e-16
Thsd1	0.985107	2.0954	6.02655e-05	0.000193138
Trim16	0.984904	4.63106	2.87018e-13	2.0357e-12
Dennd3	0.983363	6.2052	1.04603e-14	8.25927e-14
Slc12a5	0.982733	3.60556	2.7433e-08	1.2897e-07
Lsp1	0.982356	8.52204	1.63331e-20	1.84412e-19
Il3ra	0.981906	3.8525	1.17497e-08	5.74871e-08
Marveld1	0.981627	5.84371	5.53013e-16	4.77179e-15
Ccl24	0.980712	0.280028	0.0491299	0.087942
Il1bos	0.979561	0.039037	0.124646	0.195047
Ppp1r18	0.978726	7.7697	3.06684e-24	4.26787e-23
Mical1	0.97869	6.67305	3.74596e-20	4.18875e-19
Rab3d	0.978634	7.25667	6.89854e-24	9.36643e-23
Pnkp	0.977613	7.55406	5.02259e-23	6.55145e-22
Ssh3	0.977127	4.85983	3.70013e-15	3.01371e-14
Septin10	0.976796	2.84368	7.64695e-06	2.78114e-05
Tmed3	0.975683	6.42465	2.02205e-16	1.79933e-15
Fst	0.975612	2.09833	0.000135774	0.00041373
H60b	0.97555	4.21577	1.56046e-10	9.02865e-10
Pcdhb18	0.97482	0.344399	0.0284974	0.054576
Vwa1	0.973824	1.45036	0.00192304	0.00481071
Adamtsl4	0.972965	3.93656	1.26799e-08	6.19295e-08
Gm35410	0.972168	0.542114	0.0225076	0.044316
Cd53	0.972136	7.68099	1.97582e-20	2.22184e-19
Dok3	0.971455	7.79408	2.60719e-23	3.44921e-22
Twf2	0.971313	6.94124	5.40519e-21	6.35497e-20
4930469K13Rik	0.971028	2.48494	9.49822e-06	3.40558e-05
Gnai2	0.970961	9.98038	2.00893e-24	2.80968e-23
4930463O16Rik	0.970338	1.10376	0.00646139	0.0145015
Mgst1	0.970201	6.6188	2.91491e-21	3.47694e-20
Gm4750	0.970082	5.55122	3.17309e-17	3.00173e-16
Ppef2	0.969321	0.668258	0.0176317	0.0357557
Glrx	0.96848	7.01044	3.87248e-25	5.64241e-24
Magix	0.967579	0.667665	0.0318488	0.0601517
Lamp2	0.967321	7.91186	2.14476e-23	2.85641e-22
Trpm4	0.96716	3.0003	2.9714e-06	1.13113e-05
C5ar2	0.967075	4.32105	2.64192e-07	1.12075e-06
Gstm4	0.966814	2.53235	0.000142676	0.000433153
Il20rb	0.966551	0.716992	0.0198799	0.0397597
Mapt	0.966525	2.29432	3.69157e-05	0.000122356
Morn3	0.966259	0.187207	0.0480222	0.0861785
Snord89	0.966212	0.668054	0.0892213	0.147101
Nkg7	0.965672	5.66754	1.50929e-16	1.35865e-15
Scn2b	0.963735	2.54923	0.000276589	0.000801655
Pde1b	0.962245	5.80288	5.79328e-15	4.65868e-14
Xbp1	0.961665	7.30152	5.16313e-22	6.41664e-21
Arsg	0.960529	4.7535	4.89612e-11	2.94528e-10
Krt86	0.960513	1.14123	0.00459436	0.0106763
Klf7	0.95981	5.41924	1.01229e-16	9.22572e-16
Pdia5	0.95963	3.24794	1.62286e-06	6.35473e-06
Tbc1d8	0.959597	7.54977	6.41014e-25	9.19578e-24
Acox3	0.959097	6.66733	1.26441e-22	1.61603e-21
Txn1	0.958985	7.65558	1.9571e-23	2.61147e-22
Erg	0.958795	5.88657	1.17105e-13	8.55827e-13
Cdh23	0.958602	4.38065	3.85027e-10	2.14067e-09
Cst7	0.958587	4.77803	1.04164e-13	7.65263e-13
Gsdmd	0.958406	6.01826	2.18511e-19	2.35465e-18
Mmp8	0.958241	9.04394	6.26523e-23	8.14947e-22
Mcub	0.957849	2.49572	1.07259e-05	3.82022e-05
Grhl1	0.95758	1.7126	0.00168247	0.00424622
Plcb1	0.957561	4.29492	1.70026e-11	1.06173e-10
Camk2g	0.956988	6.03934	4.038e-18	4.04206e-17
Parvg	0.956636	7.51597	4.85861e-21	5.722e-20
H6pd	0.956285	7.05976	6.9613e-23	9.03803e-22
Sp140	0.956224	5.83252	1.14674e-13	8.39376e-13
Gpr65	0.956014	4.75934	1.02801e-13	7.56041e-13
Fuom	0.955847	0.765642	0.0257837	0.0499484
Nucb2	0.955809	5.89503	3.68998e-12	2.42361e-11
Gm7854	0.955725	0.765765	0.0111101	0.0236953
Gmip	0.955564	7.63893	1.37251e-23	1.84199e-22
Hspa12a	0.95549	0.765639	0.0195433	0.0391314
S100a16	0.954747	1.164	0.0138473	0.0288102
Scp2	0.954576	6.37428	4.22057e-20	4.7119e-19
Socs1	0.953893	3.04034	2.45081e-05	8.32093e-05
Epx	0.953893	10.3443	0.000486235	0.00135007
Tns4	0.953663	0.766188	0.0231201	0.045381
Arfip1	0.953508	5.08871	3.65729e-13	2.57562e-12
C920009B18Rik	0.953302	3.31431	5.17355e-06	1.91556e-05
9930111J21Rik2	0.952855	0.717453	0.103772	0.167245
Ttc39c	0.952832	2.96448	1.04138e-06	4.15718e-06
Dab2ip	0.952515	6.06315	4.16695e-15	3.38799e-14
Itga11	0.951531	2.79597	2.62066e-05	8.86307e-05
Gjb3	0.950093	0.812097	0.0105959	0.0226888
Rcsd1	0.949858	8.14556	1.07505e-22	1.37907e-21
Smad7	0.949789	5.08666	2.85992e-14	2.19234e-13
Itpripl2	0.949641	6.7545	5.67521e-20	6.29055e-19
Map7d1	0.948779	6.89901	8.69522e-23	1.12057e-21
Plekhg3	0.948569	6.87517	1.1588e-21	1.41367e-20
Notch1	0.948324	8.33927	9.28422e-24	1.25323e-22
Cc2d2a	0.946922	3.26699	3.62298e-07	1.51754e-06
Stx3	0.946541	5.41533	2.38641e-12	1.59064e-11
Ctsh	0.946216	6.90904	8.16682e-22	1.00245e-20
Slc2a3	0.945935	8.47814	5.59232e-24	7.65253e-23
Lgals1	0.945362	6.66825	2.08985e-22	2.63241e-21
Gfi1	0.94532	6.26982	1.61463e-16	1.44787e-15
Plscr2	0.94521	1.66886	0.00109997	0.00287227
Rnf217	0.944911	2.2783	0.000357896	0.00101722
Pcdhga4	0.944431	0.795013	0.0438226	0.0795625
Crybg3	0.944302	6.57111	4.99066e-16	4.31164e-15
Prg2	0.943866	11.7996	4.96013e-07	2.05052e-06
S1pr4	0.943624	6.57735	2.42973e-21	2.90817e-20
Sun2	0.943408	9.64825	1.36951e-21	1.662e-20
Rin3	0.943112	8.57212	2.85797e-20	3.19835e-19
9830107B12Rik	0.942709	5.15652	1.19392e-12	8.10518e-12
Il18rap	0.941773	7.04147	7.42806e-21	8.63141e-20
Tmem62	0.941771	3.73655	2.06345e-09	1.08168e-08
Abhd5	0.94127	6.59032	5.69666e-18	5.63763e-17
Tifab	0.94022	7.12619	8.81166e-23	1.13453e-21
Zfp971	0.93977	5.2851	4.26217e-05	0.000140004
Rgs14	0.939382	6.35992	6.94511e-17	6.40918e-16
Prg3	0.939146	7.457	3.51774e-07	1.47567e-06
Tes	0.938901	5.71614	1.81001e-16	1.61995e-15
Eln	0.938775	1.50517	0.00608748	0.013753
Klf4	0.938714	4.89691	2.54049e-13	1.80922e-12
Ovol1	0.938337	1.59429	0.00248865	0.00609979
Slc35e4	0.937749	2.06277	0.000139658	0.000424823
Chst13	0.937573	4.54967	5.55712e-09	2.80857e-08
Adam9	0.937313	5.6958	6.0189e-15	4.83454e-14
Ugp2	0.937291	6.38402	1.52669e-19	1.65538e-18
Cytip	0.936879	7.25202	1.14761e-17	1.11592e-16
Myl12b	0.936398	7.61474	5.06592e-24	6.94584e-23
Col3a1	0.935784	4.5421	6.04435e-07	2.47817e-06
Styxl1	0.935414	0.578137	0.0258609	0.05007
D630045J12Rik	0.934038	2.44157	0.000513095	0.00142013
Pcdhgb1	0.933974	0.0900632	0.0592637	0.103581
Ikzf2	0.932849	5.21944	2.16937e-11	1.34324e-10
Pcdhgb2	0.932674	1.11502	0.0116659	0.0247143
C130060C02Rik	0.932521	0.0899665	0.0780642	0.131274
Klhl5	0.932463	5.95342	4.7921e-19	5.04691e-18
Ampd2	0.932041	6.52917	2.69157e-18	2.71573e-17
Ero1l	0.931968	6.34275	5.81603e-18	5.75168e-17
Gal3st4	0.931919	2.1716	0.00033216	0.000948329
Txndc12	0.931383	4.67892	6.16293e-11	3.68665e-10
Pcdhgb6	0.930018	1.58339	0.00318684	0.00765197
Acadsb	0.929832	5.37943	8.20771e-15	6.52127e-14
Syne1	0.929692	11.6164	1.13056e-23	1.52167e-22
Dusp16	0.928185	3.63655	5.42234e-08	2.47574e-07
Armc7	0.925902	5.23263	8.57828e-14	6.33893e-13
Rhoc	0.924412	3.61522	2.82937e-07	1.19626e-06
Nectin3	0.924229	1.20276	0.00952325	0.0205879
Rnf13	0.923426	6.06582	3.63297e-16	3.1701e-15
Entpd7	0.92281	6.17902	3.00702e-19	3.21795e-18
Megf9	0.922076	7.15779	1.6352e-21	1.97756e-20
Elac1	0.92171	4.45825	6.47405e-10	3.52634e-09
Trerf1	0.921516	5.51399	1.50293e-14	1.17405e-13
Rgs2	0.921359	7.00219	4.30123e-07	1.78767e-06
Exd1	0.920869	1.68696	0.00131456	0.00337885
Nbeal2	0.920718	8.77746	4.38178e-14	3.31702e-13
Card19	0.920586	4.93823	2.12942e-13	1.52505e-12
Sowahc	0.918891	4.77147	5.85367e-12	3.77712e-11
Pakap	0.918276	1.20319	0.011022	0.0235325
Arhgap4	0.918022	8.2519	2.20582e-23	2.93491e-22
Ctbp2	0.91793	5.54543	2.19859e-14	1.70318e-13
Jdp2	0.917841	5.60888	1.31217e-15	1.10488e-14
Cd44	0.917746	8.70587	3.62118e-23	4.75907e-22
Glipr1	0.917497	5.27078	6.06177e-13	4.20106e-12
Zdhhc18	0.917124	7.15439	4.36466e-18	4.35653e-17
Adgrg5	0.917081	4.43288	8.64422e-11	5.12479e-10
Ifngr1	0.916736	7.28481	4.12569e-23	5.40175e-22
Tshr	0.916241	3.17898	2.84205e-06	1.08455e-05
Sat1	0.916065	6.88701	3.6831e-19	3.90846e-18
Sh3bp2	0.915618	6.09179	1.88233e-17	1.80146e-16
Plcb2	0.915134	8.16441	5.69627e-21	6.68592e-20
Dock5	0.915023	7.96207	2.30988e-23	3.06169e-22
Afdn	0.914805	5.41861	2.96006e-15	2.42795e-14
Tiparp	0.9144	5.1181	2.6191e-10	1.48458e-09
Crlf2	0.914281	5.31221	1.14191e-13	8.36724e-13
Slc8b1	0.914148	6.35808	6.84467e-19	7.13852e-18
Mmp2	0.914027	2.77134	0.000299425	0.000863532
Evpl	0.913783	0.732738	0.0298773	0.0569378
Nlrx1	0.91354	6.60244	1.12564e-19	1.23008e-18
Chst12	0.913539	6.89109	1.61229e-20	1.82187e-19
Clic3	0.912822	2.56868	5.42755e-05	0.000175068
Rab24	0.912416	6.14451	8.02764e-19	8.32867e-18
Cep295nl	0.911782	2.576	0.000120571	0.000370318
Csmd1	0.911455	4.34798	1.37936e-10	8.03046e-10
Xrra1	0.910846	0.987422	0.0142297	0.0295398
Dhrs1	0.910806	5.38083	2.21418e-13	1.58412e-12
Ltbp4	0.910571	3.16003	6.81181e-05	0.000216611
Atp6v1b2	0.91056	7.8995	4.08899e-24	5.62296e-23
Vav1	0.910295	7.94232	1.71097e-23	2.28522e-22
Id2	0.909415	5.43559	2.13562e-12	1.4262e-11
Gpr160	0.909227	4.99909	1.67585e-12	1.12509e-11
Kcnab2	0.908276	7.41822	9.34066e-21	1.07464e-19
Muc6	0.907915	5.50991	3.60188e-09	1.85742e-08
Stxbp2	0.907885	7.85444	9.74148e-21	1.11891e-19
Gstm1	0.907288	5.96047	2.58474e-14	1.98686e-13
Pigx	0.907107	4.36624	2.00602e-10	1.14639e-09
Gng12	0.906623	6.0187	4.00058e-16	3.47781e-15
Rab32	0.90623	6.34197	8.14803e-19	8.4473e-18
Skil	0.906218	6.05999	5.3634e-16	4.63079e-15
Cep55	0.905637	5.38792	6.80191e-14	5.06926e-13
Pcdhga11	0.905324	1.57668	0.00457589	0.0106397
Dennd1c	0.904615	6.53127	9.07282e-15	7.18815e-14
4933416M07Rik	0.904612	1.39846	0.0199038	0.0398018
Eps8	0.904599	5.20181	6.1522e-05	0.000196893
Gm128	0.904014	1.8396	0.00635921	0.0142928
Gm5115	0.903223	3.02244	4.0637e-06	1.52241e-05
Oaz2	0.902787	4.68128	2.42008e-12	1.61231e-11
Rab11fip1	0.902717	6.62264	0.0334156	0.0627539
4930478L05Rik	0.901997	2.35892	0.00012209	0.000374569
Adssl1	0.900679	6.47021	1.82409e-20	2.05453e-19
Apba1	0.900302	4.48429	1.53378e-10	8.88167e-10
Camk1d	0.899734	6.39253	5.95363e-08	2.70945e-07
Arsb	0.899174	7.80605	2.69412e-20	3.01742e-19
Sft2d2	0.898984	7.37376	2.72806e-17	2.59129e-16
Slc37a3	0.89874	4.98976	1.33611e-12	9.0528e-12
Lpcat4	0.897106	5.23334	6.18709e-11	3.69952e-10
Cyth4	0.896958	7.31633	2.0773e-22	2.61897e-21
Rnf185	0.896769	4.93341	9.39659e-13	6.42915e-12
Usp53	0.896643	3.64591	6.19808e-08	2.81518e-07
Pimreg	0.896543	4.32378	1.95929e-08	9.34668e-08
F13a1	0.895933	8.18642	1.3761e-22	1.75557e-21
Mapre3	0.895911	1.01218	0.0113955	0.0242113
Grrp1	0.895564	2.01766	0.000373085	0.00105374
Gpr82	0.895033	2.1105	0.00137973	0.00353154
Furin	0.894789	7.84281	1.03453e-16	9.41607e-16
Dync2li1	0.89456	1.14159	0.00655643	0.014688
Fgfr1	0.894538	3.61465	1.43996e-05	5.05638e-05
Ints12	0.894442	5.79009	6.9628e-17	6.42125e-16
Chil5	0.894057	3.2279	1.32456e-06	5.23515e-06
Apobec1	0.893962	6.13659	9.70094e-11	5.7245e-10
Ethe1	0.891908	5.71913	2.03056e-15	1.68838e-14
Lta4h	0.891107	8.55379	4.8958e-20	5.44829e-19
Nuak2	0.890968	5.34396	1.59845e-14	1.24727e-13
Zfhx3	0.890095	6.87905	1.1519e-19	1.2578e-18
Pdk4	0.889976	1.44793	0.0152244	0.0313665
Kif21b	0.889429	8.7417	2.88829e-21	3.44814e-20
Mcl1	0.889387	8.99636	3.89449e-17	3.66676e-16
Myo1g	0.8889	7.61595	9.26853e-20	1.01445e-18
Adgrg3	0.888847	6.91763	1.19942e-15	1.01301e-14
Fgd4	0.888352	7.17373	2.53704e-17	2.41313e-16
Pigb	0.888113	4.58358	1.35911e-09	7.22784e-09
Actr3	0.887945	9.24573	1.61294e-22	2.05209e-21
Glis3	0.886661	4.25447	7.97381e-10	4.31961e-09
Tnr	0.886071	1.0684	0.0305819	0.0581448
Rin2	0.885853	5.67564	8.48857e-14	6.27596e-13
Bcl2a1a	0.885332	0.209534	0.060583	0.105649
Trib3	0.885329	0.763767	0.0406534	0.0744804
Aldh1b1	0.884874	3.39043	2.0812e-07	8.92655e-07
Ralb	0.884495	6.23199	1.57757e-16	1.41646e-15
Pipox	0.884332	0.616224	0.0435611	0.0791526
Tkt	0.883879	9.73615	4.04796e-19	4.28586e-18
Dram1	0.883536	5.41791	8.31152e-14	6.15158e-13
Prkcd	0.883241	8.34768	8.94093e-21	1.03035e-19
Nfkbid	0.882239	5.42981	3.96478e-14	3.01773e-13
1600010M07Rik	0.881894	2.17708	0.000513076	0.00142013
Mgst2	0.881833	4.85743	3.20192e-12	2.116e-11
Pde2a	0.881648	8.72027	3.01278e-17	2.85589e-16
Nadk	0.88099	8.26144	1.18092e-19	1.28647e-18
Syt15	0.88078	1.50652	0.00689011	0.0153746
Hsd17b7	0.880699	3.98561	8.29611e-07	3.35502e-06
Itprip	0.880694	7.17383	7.01097e-20	7.74652e-19
Ddx60	0.880585	5.17113	6.15463e-08	2.79727e-07
N4bp1	0.880425	7.3248	6.52588e-21	7.60843e-20
Tmem216	0.880212	4.76779	5.92889e-11	3.55122e-10
Nrg2	0.878978	3.65741	4.40554e-07	1.82776e-06
Slc16a14	0.878513	0.916269	0.0178963	0.0362186
Tet2	0.878034	7.13715	3.40138e-19	3.62606e-18
Tnfrsf26	0.877889	4.04964	1.96074e-09	1.02939e-08
Tcn2	0.877808	7.24185	2.69134e-19	2.88677e-18
A530088E08Rik	0.877261	1.12877	0.00895734	0.0194702
Gm12185	0.876401	0.633584	0.296101	0.40015
Slc9a3r2	0.876213	3.14196	1.76788e-06	6.88775e-06
Pkn1	0.875704	8.01237	8.45123e-19	8.74214e-18
Mpp7	0.874918	4.73043	8.45001e-12	5.39995e-11
Cyp4f17	0.874548	2.57957	0.000580128	0.00159082
Mir1190	0.874241	0.717702	0.0315547	0.0596852
Slc36a1	0.873572	6.41411	9.0026e-17	8.22084e-16
Pim1	0.873278	7.82219	6.15228e-16	5.28248e-15
LOC105244034	0.87186	2.12751	0.00261558	0.00638509
Ccdc126	0.871815	3.5653	3.57685e-07	1.49957e-06
Ddi2	0.871507	6.35809	2.49696e-16	2.20225e-15
Fos	0.870864	3.23471	1.511e-06	5.9367e-06
Dchs1	0.870566	3.48168	4.5103e-06	1.68205e-05
Trem2	0.869198	1.88376	0.00381901	0.00902581
Cap1	0.86917	9.75525	8.88872e-22	1.08914e-20
Usp35	0.869078	2.79632	7.55901e-05	0.000239009
Klra2	0.869063	4.13256	2.02829e-05	6.96786e-05
Jaml	0.868938	5.13919	0.00445166	0.0103942
Agtrap	0.868912	6.52294	5.85334e-18	5.78448e-17
Nin	0.868789	9.27869	2.42264e-21	2.90218e-20
Sec24d	0.868539	5.49176	7.81291e-14	5.79485e-13
Foxc2	0.868395	0.211437	0.0774506	0.1304
Retreg1	0.86811	5.47104	1.18096e-09	6.32627e-09
Papss2	0.867897	4.73165	6.31414e-11	3.77387e-10
Ccdc125	0.865531	6.02638	4.98778e-16	4.31164e-15
Plbd1	0.865369	8.01848	4.71294e-19	4.96729e-18
Zfp710	0.864767	7.57543	3.60183e-19	3.82804e-18
Kcnh4	0.864245	1.7981	0.00375459	0.00888259
Vat1	0.863912	6.60321	6.74901e-17	6.23233e-16
Tspoap1	0.863243	6.10222	4.31486e-14	3.26992e-13
Cmtm7	0.863163	7.41079	3.80655e-17	3.58639e-16
Clec12a	0.862712	7.7803	1.16021e-19	1.26588e-18
Zswim4	0.862329	5.55876	5.17002e-13	3.59376e-12
Cfap57	0.861923	0.813078	0.0339256	0.0635718
Glud1	0.861766	7.59653	2.35712e-21	2.82855e-20
B3gnt7	0.861441	1.39669	0.00745724	0.0164975
Aph1c	0.860543	3.20786	2.03268e-05	6.9812e-05
Mageh1	0.860456	0.34395	0.0583159	0.102297
Esyt1	0.860382	8.39752	2.15441e-18	2.19304e-17
C1galt1c1	0.860135	4.5425	1.35278e-09	7.19691e-09
Tnfaip8l1	0.859804	2.35609	0.000815009	0.00217502
Med11	0.859601	4.06408	4.35389e-09	2.22546e-08
E030030I06Rik	0.859591	2.77628	9.18436e-05	0.000287017
Slc16a12	0.859179	1.07889	0.0152759	0.031454
Slc26a6	0.859172	2.87701	1.83192e-05	6.32912e-05
Ctcflos	0.85765	2.50472	0.000823181	0.00219431
Pgs1	0.857329	6.32227	8.08486e-17	7.4168e-16
Gm7694	0.857015	5.31041	8.94308e-13	6.12486e-12
Pcdhgb7	0.856908	1.83211	0.00160585	0.0040661
Lonrf3	0.856587	4.50321	2.29894e-09	1.20287e-08
Tlr8	0.856471	5.43517	4.22826e-09	2.16363e-08
Nrros	0.856451	7.48229	5.69201e-20	6.30416e-19
Hspg2	0.856375	7.18461	3.44754e-13	2.43036e-12
Naa60	0.856014	6.93267	7.10521e-20	7.83821e-19
Klf2	0.855135	6.6704	3.98406e-17	3.74099e-16
Mfsd6	0.854997	6.60229	2.149e-15	1.78473e-14
Tnrc18	0.85481	8.76447	1.20461e-15	1.01677e-14
Tmem35b	0.853767	2.2862	0.000212572	0.000629054
Prkch	0.853584	4.66946	0.000182337	0.0005449
Fry	0.853106	7.04175	1.72481e-18	1.76325e-17
Rassf3	0.853003	7.45738	1.34913e-16	1.22078e-15
Irak3	0.852338	5.71538	5.44789e-15	4.39198e-14
Cd63	0.851976	6.90336	4.96008e-13	3.45644e-12
Samsn1	0.851819	5.90868	1.68971e-15	1.41255e-14
Lyz2	0.851568	11.4687	6.43792e-17	5.95294e-16
Sh2b2	0.851454	4.48661	1.65314e-09	8.72167e-09
Wdfy2	0.850719	5.30303	3.06859e-12	2.03078e-11
Gm11127	0.850541	3.07758	0.00280641	0.00680804
Tom1	0.850453	4.2758	7.30123e-09	3.65035e-08
Gm8013	0.849721	0.345513	0.078967	0.132553
Spef1l	0.849419	0.748785	0.0261335	0.0505277
Gtf2ird2	0.849236	5.25043	1.30469e-11	8.23567e-11
Ap1s2	0.849122	5.98241	4.52912e-12	2.94837e-11
Gpc1	0.848617	6.99495	3.57082e-16	3.11781e-15
Arhgap25	0.848511	7.01275	1.02404e-17	9.97844e-17
Slc37a1	0.848348	4.86862	1.12949e-11	7.15567e-11
Aldh2	0.848088	9.32405	1.847e-18	1.88402e-17
Tnfsf11	0.847865	1.58189	0.00978056	0.0211082
Slpi	0.847441	7.1484	1.25778e-14	9.87528e-14
Map3k3	0.847148	7.35823	4.78443e-17	4.46546e-16
Rnf130	0.846988	7.22305	6.73592e-20	7.4485e-19
Hacd4	0.846842	5.7068	5.07607e-13	3.53373e-12
Itgb2l	0.846773	6.68269	2.99328e-15	2.45231e-14
Itih3	0.846588	0.0377198	0.113278	0.180088
Ptges2	0.845869	4.44296	5.96524e-10	3.26066e-09
Tbc1d23	0.845824	6.20247	5.7368e-17	5.32229e-16
Triobp	0.845747	7.38392	1.3567e-16	1.22684e-15
6330409D20Rik	0.845589	2.96438	1.55637e-05	5.43365e-05
Irf1	0.845426	6.60906	2.43398e-14	1.87614e-13
Slc9b2	0.845254	1.16813	0.0737289	0.124964
Ifit1bl2	0.844932	4.11128	0.000248445	0.00072734
Cyyr1	0.844911	2.43563	0.000154954	0.000467679
Borcs6	0.844712	4.7191	3.7495e-11	2.27021e-10
Ffar2	0.84462	4.77821	1.39818e-10	8.13021e-10
Tle3	0.844538	7.92695	2.10716e-16	1.8691e-15
Wbp1l	0.844485	7.08359	1.81986e-19	1.96866e-18
Arl11	0.84421	4.47878	4.118e-09	2.10875e-08
Ssh2	0.844178	8.8254	2.54927e-11	1.5694e-10
Fam129b	0.844167	4.99777	1.68605e-11	1.0537e-10
Olfr692	0.842853	0.701372	0.0473854	0.085268
Ppp4r4	0.842528	0.113957	0.0973057	0.158545
Tmem38a	0.842164	1.8368	0.00153271	0.00389575
Sytl1	0.842156	5.32416	1.35509e-10	7.89613e-10
Lrsam1	0.841843	4.21415	6.62283e-09	3.31951e-08
Nfkbia	0.8418	6.71524	3.09902e-17	2.93366e-16
Cask	0.841385	5.65675	1.76515e-13	1.27332e-12
6330407A03Rik	0.841209	4.33421	0.000292998	0.000846397
Emcn	0.841022	2.78626	0.000173536	0.000519826
Pilrb1	0.840688	4.72032	8.96661e-11	5.30689e-10
Serpina3i	0.840558	0.578125	0.0526071	0.0933867
Metrnl	0.840242	3.42202	1.86592e-05	6.43861e-05
Ier2	0.840185	6.01142	1.23548e-13	8.9961e-13
Atg7	0.839582	6.74276	5.23335e-17	4.87142e-16
Atxn1	0.839436	6.1239	2.98221e-16	2.61699e-15
Magi3	0.839287	5.27349	4.55083e-13	3.1776e-12
Pkib	0.839161	2.31486	0.000340566	0.000971329
P4hb	0.838565	8.73873	5.15643e-17	4.80303e-16
Otulinl	0.838476	4.64053	8.15636e-11	4.8438e-10
Pisd	0.838072	4.94441	1.30311e-11	8.22941e-11
Notch2	0.837806	9.54582	5.74415e-12	3.70988e-11
Pam	0.837657	5.94171	1.42319e-15	1.19476e-14
Map11	0.837469	7.41126	1.59828e-16	1.43414e-15
Hcst	0.837083	3.66882	2.1448e-07	9.17676e-07
Gm36117	0.836948	1.63577	0.00458579	0.0106609
Itgal	0.83555	8.17911	2.44168e-16	2.15486e-15
Hgsnat	0.834765	4.99361	4.9439e-08	2.26322e-07
Gusb	0.834741	6.39482	8.72808e-17	7.98062e-16
Hdgfl3	0.833739	4.32954	3.69345e-09	1.90253e-08
Rnf113a1	0.833062	2.3408	0.000433053	0.00121182
Dgat1	0.833019	5.88052	3.90218e-14	2.97171e-13
Rtkn	0.832678	2.43875	0.000366481	0.00103866
Arhgef6	0.832467	7.16088	9.04285e-18	8.84246e-17
Apoa2	0.832005	1.14155	0.0132866	0.0277848
Dock6	0.831305	4.42456	8.99624e-09	4.46736e-08
Tmco3	0.83029	5.12232	2.45567e-09	1.27998e-08
Rpl3l	0.830114	0.63183	0.0489439	0.0876539
Psmb9	0.830061	5.33961	8.23356e-13	5.64448e-12
Gpr137b	0.829816	2.83007	8.00193e-05	0.000252099
A330035P11Rik	0.828733	0.682666	0.0323194	0.0609003
Arpc2	0.828571	8.96402	2.55265e-20	2.86126e-19
Pop4	0.82852	3.25978	1.74482e-05	6.04164e-05
Nfkbiz	0.827838	5.9347	1.30923e-13	9.51321e-13
Plekhg1	0.826719	4.34734	2.95917e-08	1.38372e-07
Mctp1	0.826661	6.53965	8.98611e-14	6.63677e-13
Spata6	0.825664	3.85279	4.3321e-07	1.79943e-06
Lrp12	0.825024	3.78191	2.60627e-06	9.984e-06
Stard5	0.8248	4.97517	9.35722e-11	5.52869e-10
Lpgat1	0.824639	7.44792	3.489e-18	3.50509e-17
Map10	0.8246	2.15908	0.000728627	0.00196176
Slc18a1	0.824539	1.28042	0.00994583	0.0214384
Adcy4	0.824135	4.7161	1.59293e-10	9.20265e-10
Samhd1	0.823534	8.65172	1.08005e-13	7.93058e-13
Cd276	0.8232	1.05206	0.0221618	0.043716
Blcap	0.822939	4.60884	1.3505e-09	7.18755e-09
Capg	0.822257	6.63522	8.20062e-16	6.98957e-15
Sash3	0.822153	7.29564	2.39098e-18	2.42119e-17
Sptlc2	0.821593	6.93482	6.47413e-17	5.98246e-16
Cnnm4	0.820875	5.47275	2.45707e-12	1.63461e-11
Inpp1	0.820732	4.36234	1.92901e-09	1.01311e-08
Dagla	0.820555	0.384908	0.0644563	0.111359
Nkiras2	0.82005	4.08507	2.14718e-08	1.01872e-07
Ltb	0.819715	6.19493	4.62085e-13	3.22488e-12
Mrtfa	0.819703	7.82263	4.02159e-18	4.02853e-17
Rhbdf2	0.819661	6.64082	4.39237e-14	3.32323e-13
Ly96	0.819209	1.72806	0.00596418	0.0134876
Csf1r	0.819177	7.48984	1.18684e-09	6.35534e-09
Tnfrsf22	0.818956	2.50121	0.000627568	0.00171048
Xylt1	0.818586	6.29879	7.48741e-12	4.80435e-11
Zdhhc3	0.818014	7.73247	1.71506e-17	1.64589e-16
B3galt4	0.817725	3.50819	1.12375e-05	3.9902e-05
Fam110a	0.817695	4.76762	6.5543e-10	3.56726e-09
Arid5b	0.817681	5.44649	3.72954e-13	2.62385e-12
Gramd1a	0.817648	6.73614	5.91409e-17	5.48312e-16
Gspt2	0.81685	2.82232	0.000107302	0.000332566
Vamp4	0.816181	5.56269	3.47347e-10	1.94358e-09
Nrg4	0.815338	2.08848	0.00277588	0.00674454
Kazn	0.815152	2.1108	0.00613759	0.0138528
Washc2	0.815096	7.13033	1.3762e-16	1.24366e-15
Igll1	0.814679	5.19163	0.0362452	0.0673692
BC028528	0.814649	1.5642	0.00528231	0.0120986
Ttll3	0.814622	5.34027	4.29234e-12	2.80077e-11
Zfp995	0.814471	1.0917	0.0196005	0.0392339
Nfatc2	0.813852	4.69799	7.47277e-10	4.05291e-09
Pxylp1	0.812922	6.51527	6.88491e-14	5.1229e-13
Pnp2	0.812869	1.5797	0.0119646	0.0252928
Neurl3	0.812787	6.55431	5.95806e-12	3.8427e-11
Fam102a	0.812748	5.20554	3.36522e-08	1.56311e-07
Sox17	0.812747	0.87166	0.0271052	0.0521461
G0s2	0.812452	4.4368	2.79946e-09	1.45438e-08
Fgd3	0.811583	7.26819	9.38759e-17	8.56679e-16
Il1rn	0.811434	5.19929	6.1763e-10	3.37074e-09
Fbln2	0.8113	1.66918	0.00445689	0.0104029
Rnf144b	0.811067	6.41614	9.98562e-15	7.89787e-14
Npepps	0.811036	7.85195	2.02711e-17	1.93736e-16
F3	0.811026	-0.0720093	0.139879	0.215189
Lrrc8d	0.810903	6.32061	1.38444e-13	1.00493e-12
Cbx4	0.810422	6.30733	8.2541e-15	6.55067e-14
Notch4	0.810062	4.06839	6.70443e-08	3.03036e-07
Mctp2	0.80996	6.59942	0.000113641	0.000350739
Depdc7	0.808444	1.98389	0.00168296	0.00424668
Dgkg	0.80782	6.33049	7.24912e-15	5.78933e-14
Fkbp1b	0.807644	2.16422	0.000833826	0.00221972
Lxn	0.807296	3.13478	9.30986e-06	3.34148e-05
Sh3tc1	0.80728	4.89256	4.80368e-11	2.89591e-10
Casc1	0.80717	2.29967	0.0024207	0.00594266
Adgre1	0.80687	6.31258	2.6622e-10	1.50717e-09
Tmsb4x	0.806191	10.9518	4.6043e-17	4.30599e-16
Asah1	0.80599	5.78659	1.15126e-12	7.83084e-12
Amn1	0.805754	3.38247	3.18732e-06	1.2087e-05
R3hdm4	0.805355	8.04241	1.68448e-18	1.72328e-17
Gpr141	0.805292	5.27069	3.71746e-10	2.07345e-09
Lonrf1	0.805212	5.17599	3.62429e-11	2.19727e-10
Pcdhga12	0.805103	1.48132	0.0246788	0.0481018
Il1rl2	0.805074	3.64114	7.46202e-06	2.71743e-05
Sting1	0.804969	5.12922	1.63386e-11	1.02302e-10
D17H6S53E	0.804125	4.34829	3.0273e-08	1.41396e-07
Wipf1	0.80317	7.9536	2.87253e-19	3.07875e-18
Map4	0.802487	7.37096	1.39078e-18	1.42806e-17
Kctd10	0.802124	6.37976	7.45299e-16	6.36403e-15
Gla	0.802108	3.73557	7.91823e-07	3.20871e-06
Dnah17	0.801398	4.06207	1.65569e-07	7.18773e-07
Gm21188	0.800774	3.94351	3.19299e-07	1.34674e-06
Cdkn1a	0.800439	3.47929	7.03564e-05	0.000223474
Ikbke	0.800374	5.73877	4.10208e-12	2.6829e-11
Yes1	0.799645	2.4491	0.00031049	0.000892859
Vpreb1	0.799556	4.40792	0.140513	0.216092
Zfp558	0.799407	0.999928	0.0353151	0.0658334
Lpo	0.799288	0.999886	0.0298125	0.0568369
Lmbr1l	0.799016	4.99223	1.2316e-10	7.20362e-10
Ankrd44	0.798838	7.81126	1.7737e-17	1.69982e-16
Dnajc28	0.79877	3.56948	1.20508e-06	4.78329e-06
Stimate	0.798432	4.37864	2.35648e-09	1.23113e-08
Fam174a	0.798431	3.8768	2.3506e-07	1.00296e-06
Erich1	0.797731	3.31052	8.42702e-06	3.04579e-05
Cdc42se1	0.797666	7.82923	1.22314e-18	1.2587e-17
Stk38	0.79719	7.68915	4.51148e-18	4.49344e-17
Erich5	0.79715	1.23775	0.0253973	0.0492957
5031439G07Rik	0.796889	7.42843	1.51091e-15	1.26459e-14
Zan	0.796878	0.716026	0.0404666	0.0741772
Cpne2	0.796785	6.74962	1.11428e-15	9.42815e-15
Dlec1	0.79674	0.561909	0.0614042	0.106961
Tmem164	0.796286	7.78484	2.2913e-18	2.32701e-17
Pak2	0.79587	8.18922	1.15233e-18	1.18759e-17
Ncln	0.795389	7.08982	4.48108e-16	3.88341e-15
Mief2	0.795383	3.61052	7.42113e-06	2.70325e-05
Actb	0.79537	13.3635	6.25814e-17	5.79054e-16
Stard3	0.794046	5.31468	3.97229e-10	2.20588e-09
Gsdmcl-ps	0.793526	2.02571	0.0101374	0.0218243
Arhgap15	0.793428	6.75084	6.35089e-14	4.74073e-13
Mtm1	0.793356	4.70136	7.13969e-10	3.87679e-09
Nradd	0.793259	2.42863	0.000373664	0.00105516
Alpk1	0.792861	6.04354	1.56272e-11	9.80211e-11
Elmo1	0.792843	7.33011	4.28621e-18	4.28129e-17
Lrrc61	0.792503	4.11849	3.95544e-07	1.64887e-06
Arhgef1	0.792431	8.91597	1.53807e-16	1.38216e-15
Gda	0.792021	9.212	8.37974e-17	7.67303e-16
Dnmbp	0.791803	5.93614	4.71296e-14	3.56192e-13
Bmx	0.791696	5.15517	4.36686e-10	2.41729e-09
Ecscr	0.791291	0.918414	0.0518104	0.0922426
Car14	0.790718	0.7652	0.0399615	0.073396
Abcd1	0.790104	6.96422	5.3411e-17	4.96509e-16
Brd8dc	0.7889	2.15174	0.00087456	0.00231886
Oit3	0.788852	1.44691	0.0127275	0.026764
Rusc1	0.787843	4.03163	5.67047e-06	2.09177e-05
Ptges	0.787564	2.49594	0.000306986	0.000883692
Acap2	0.787473	7.7855	6.32964e-18	6.22869e-17
Pbx1	0.78727	7.01474	1.01596e-14	8.03093e-14
Arap1	0.786995	8.1715	1.69677e-15	1.4176e-14
Synpo	0.786898	3.8361	2.16276e-06	8.33311e-06
Pcdh19	0.786353	2.10661	0.00185825	0.00466283
Vipas39	0.786082	5.38002	1.44843e-11	9.10589e-11
Map3k6	0.785541	3.45222	0.00116327	0.00302512
Arpc5	0.785475	8.59125	4.41691e-18	4.40553e-17
Tstd1	0.785065	1.71688	0.0119156	0.025202
Serpina3f	0.784989	2.35521	0.00199752	0.00498093
Rgl2	0.784808	6.90899	2.37213e-15	1.9607e-14
Mreg	0.784638	2.72764	0.000252471	0.00073755
Capza1	0.784588	7.41815	8.45745e-18	8.28164e-17
Morf4l1-ps1	0.784052	1.15489	0.0248286	0.0483467
Rps6ka3	0.78391	7.51215	4.67729e-15	3.79187e-14
Slc25a24	0.783816	6.7339	2.23051e-14	1.72502e-13
Zfp78	0.783684	1.51826	0.00791306	0.0173982
Tiam2	0.783584	4.72763	5.1601e-10	2.83822e-09
Tpm3	0.783572	7.67459	3.63546e-17	3.42751e-16
Olr1	0.783502	5.89684	1.40875e-13	1.02098e-12
Rab11fip5	0.782688	4.62424	3.64473e-07	1.52619e-06
Rnh1	0.782684	6.74286	7.38487e-16	6.30972e-15
Slc6a6	0.782643	7.83713	6.28405e-16	5.39229e-15
Slc35c1	0.78222	6.04331	2.15675e-14	1.67355e-13
Pfkp	0.781843	5.86926	1.17386e-13	8.57427e-13
Ubl3	0.781808	6.90697	1.21837e-14	9.58204e-14
Nnat	0.781544	2.72182	0.000258065	0.0007525
Plcxd2	0.781485	3.42122	1.87143e-05	6.45603e-05
Cbl	0.780843	8.20755	2.13786e-17	2.04041e-16
Nceh1	0.780765	5.63409	1.54343e-11	9.69003e-11
Sgk2	0.780605	0.364773	0.0829771	0.138392
Pgbd5	0.780584	3.29529	2.93141e-05	9.85191e-05
Setd7	0.780506	7.26855	9.00888e-16	7.65974e-15
Rnf169	0.780347	6.95289	3.11623e-13	2.20572e-12
Ugdh	0.780331	5.93084	2.26307e-13	1.61744e-12
Fcgr1	0.780277	3.44729	2.93754e-06	1.11885e-05
Trdmt1	0.780269	3.0442	4.92687e-05	0.000160178
Fcnb	0.78004	7.63988	7.78357e-13	5.34651e-12
Slc25a20	0.779678	4.71958	3.85043e-09	1.97973e-08
Heatr6	0.779343	6.60929	4.51077e-14	3.41096e-13
Osbpl2	0.779336	6.27561	4.2199e-14	3.20317e-13
Alpl	0.779035	3.94857	0.00205422	0.0051077
Zmynd10	0.778843	0.365289	0.0735385	0.124702
Tmem170b	0.778454	7.22392	2.66454e-15	2.192e-14
Impa2	0.778228	5.26809	1.64014e-10	9.45827e-10
Napsa	0.777088	6.77948	2.90499e-15	2.38418e-14
Kctd17	0.77679	2.82923	8.76719e-05	0.000274657
Ubxn11	0.776642	3.30447	1.74742e-05	6.04918e-05
Sort1	0.776232	8.68941	2.57119e-17	2.44395e-16
B4galnt1	0.776206	6.68212	1.66773e-13	1.20447e-12
Ntn1	0.77616	1.49504	0.0228159	0.0448719
Tnfaip8	0.775914	6.40489	9.27874e-15	7.34712e-14
Ptger2	0.775809	4.2443	5.9986e-08	2.72813e-07
Kcnk12	0.775735	3.56235	7.30547e-06	2.6639e-05
Pdia4	0.774239	6.97169	1.58291e-12	1.06577e-11
Ptpn6	0.774157	8.35399	2.86205e-17	2.71671e-16
Mvb12a	0.77402	4.28353	6.54957e-07	2.6743e-06
Ccno	0.773094	3.76105	3.3412e-06	1.26509e-05
Ptpre	0.773072	7.49734	5.54593e-17	5.14863e-16
Rps6ka2	0.773061	5.57628	3.75134e-11	2.27034e-10
Zkscan16	0.773034	1.63779	0.0382658	0.0706726
Mvk	0.772858	3.60137	9.61615e-06	3.44521e-05
Rap2c	0.772823	6.29211	1.01009e-11	6.41675e-11
Timm10b	0.77273	5.21802	1.80318e-10	1.03599e-09
Arhgap45	0.772713	9.43653	5.79162e-16	4.98508e-15
0610038B21Rik	0.772584	0.596506	0.0702203	0.119671
Il18r1	0.772256	4.29845	1.80906e-08	8.67157e-08
Micall1	0.771601	6.07892	1.98963e-13	1.42786e-12
Surf4	0.7716	7.76797	1.92717e-16	1.71819e-15
Avpr2	0.771559	3.52284	2.7116e-05	9.15732e-05
Adtrp	0.771369	2.24471	0.00108983	0.00284848
Ier5	0.770873	6.04645	7.96656e-09	3.97445e-08
Cyfip1	0.770726	7.00678	4.0382e-16	3.50833e-15
Stambpl1	0.77039	5.73481	5.27635e-12	3.42043e-11
Clec4a2	0.770317	6.37206	8.30061e-14	6.14677e-13
Aldh3a2	0.769816	6.50083	1.44493e-15	1.21155e-14
Arpc4	0.769771	7.6858	1.41856e-16	1.28028e-15
Sipa1l1	0.769691	6.94008	2.97274e-15	2.43691e-14
Lrch2	0.769145	0.596712	0.0628762	0.109157
Hspa1a	0.769017	1.54627	0.105654	0.169787
Capzb	0.768643	8.21622	1.50138e-16	1.35241e-15
Ksr1	0.768278	6.1954	1.33157e-11	8.39395e-11
Grn	0.768065	8.13943	3.23446e-15	2.64369e-14
Ccdc80	0.767895	2.42887	0.00198647	0.00495869
Mogat2	0.767847	3.80153	6.08767e-06	2.23916e-05
Pbx2	0.767703	6.62113	2.18695e-15	1.81409e-14
Vps37c	0.767623	5.61688	7.73523e-11	4.59565e-10
Uchl1	0.76751	0.704815	0.2469	0.344518
Dnah8	0.767468	8.74275	9.6966e-10	5.22246e-09
Pdia6	0.767294	7.66511	2.64827e-14	2.03457e-13
Uaca	0.766744	4.07413	7.82231e-07	3.17168e-06
Ldha	0.766586	8.28087	4.12225e-16	3.57912e-15
Iqsec1	0.766323	8.39646	4.82173e-17	4.49727e-16
Cd69	0.766199	3.35018	0.000228586	0.000673016
Nectin2	0.766131	3.21441	2.35096e-05	8.00338e-05
Riox1	0.76579	5.61491	4.5407e-11	2.73975e-10
Gm15417	0.765766	2.22103	0.00159173	0.00403255
Fut7	0.765417	3.39797	8.66676e-05	0.000271816
Anks1	0.764698	6.7329	2.22646e-15	1.84576e-14
Tnfrsf12a	0.764593	0.749059	0.0543348	0.0960503
Castor1	0.764039	0.650086	0.0677067	0.116026
Met	0.763833	3.93908	1.88703e-06	7.32333e-06
Tmem43	0.763321	6.47678	7.1137e-15	5.69096e-14
Chp1	0.762792	7.38366	4.4027e-17	4.12298e-16
Sh3kbp1	0.762704	7.62888	8.67633e-17	7.9385e-16
Pgm2	0.761478	5.59628	1.05851e-09	5.69003e-09
Elf4	0.761448	7.83186	5.25782e-17	4.89093e-16
Sh3bp1	0.759864	6.53836	1.59432e-12	1.07242e-11
Tmem185b	0.759386	4.61279	2.05063e-06	7.91856e-06
Ctsz	0.759055	6.83121	2.23427e-13	1.59768e-12
Usb1	0.758931	5.06075	1.29935e-09	6.93117e-09
Osbpl7	0.758691	5.33497	9.22673e-09	4.57368e-08
Mapk3	0.758502	7.50721	4.26536e-16	3.69876e-15
Cd37	0.757835	7.77354	5.78273e-16	4.9805e-15
Camp	0.75765	10.2345	3.20078e-14	2.44557e-13
E330020D12Rik	0.757059	3.33456	2.91885e-05	9.81442e-05
Clec4a3	0.757037	3.83363	5.91047e-06	2.17685e-05
Dubr	0.756615	3.78098	5.62135e-06	2.0742e-05
Fam222b	0.756556	6.10694	6.08171e-13	4.21279e-12
Rilpl2	0.756534	4.40798	4.12069e-08	1.89884e-07
Laptm4b	0.755364	2.7238	0.000282848	0.000818774
Gpx3	0.75495	5.99325	7.72934e-07	3.13581e-06
Gng5	0.753464	4.62721	7.58723e-08	3.41719e-07
Stx18	0.753235	4.35731	1.18832e-07	5.23205e-07
Nos1ap	0.752838	5.68145	1.60717e-10	9.27969e-10
4930431P03Rik	0.752213	2.46232	0.00324847	0.00778292
Zc3h12a	0.75181	5.20555	2.4842e-08	1.17105e-07
Napb	0.75152	1.41029	0.046297	0.0835251
Tmcc1	0.750567	7.22806	1.37987e-10	8.03046e-10
Gm11201	0.750377	2.8991	0.000349629	0.00099596
Platr7	0.750195	1.62417	0.0112394	0.0239234
Pcdhb17	0.750174	1.09144	0.0361364	0.0671938
Ptpru	0.750069	3.2187	0.000319952	0.000917232
Dcst2	0.749558	0.277783	0.0912191	0.149907
Hip1	0.749551	6.21591	5.21802e-11	3.13351e-10
Pira2	0.749517	0.521955	0.0834503	0.139023
Fbxo40	0.748866	3.12491	7.90823e-05	0.000249598
Atp10a	0.748772	4.55803	3.29341e-08	1.53129e-07
Rab23	0.748741	3.77167	1.76205e-06	6.86699e-06
Man2a1	0.748102	7.76347	5.53319e-15	4.45724e-14
Rasip1	0.747938	3.1662	0.000197173	0.000585847
Zfp608	0.746834	6.60918	1.03117e-12	7.04493e-12
Tcp11l1	0.746187	4.06595	1.09094e-06	4.34756e-06
Inpp4a	0.745576	7.59183	1.94775e-16	1.73543e-15
Tmem42	0.745332	2.05172	0.00642349	0.0144257
Arhgef10l	0.745204	4.27903	1.55854e-06	6.12003e-06
Pnpla7	0.744765	7.44668	1.19854e-09	6.41305e-09
Trp53inp2	0.74466	7.57407	5.86293e-14	4.39453e-13
Plxnc1	0.744563	7.66547	1.74581e-14	1.35998e-13
Slco4a1	0.744348	4.74144	2.03646e-06	7.86605e-06
Snx7	0.744146	2.14677	0.00360357	0.00855767
Reep3	0.743636	6.7617	6.29831e-15	5.05314e-14
Ano1	0.743582	0.465513	0.088886	0.146678
Gm12596	0.743254	0.522781	0.0886151	0.146335
Stk10	0.742436	8.18126	1.49975e-15	1.25601e-14
Asb14	0.742123	0.0646644	0.168597	0.251919
9330179D12Rik	0.741989	0.0641737	0.182866	0.269089
Cry1	0.741895	4.98179	3.61288e-09	1.8624e-08
1700022I11Rik	0.741845	0.0647308	0.171032	0.254957
Mpnd	0.741567	5.10523	4.5857e-10	2.5334e-09
Il17c	0.741471	1.85453	0.0104233	0.0223737
Creld2	0.741295	5.70109	5.98179e-09	3.01068e-08
Fam160a1	0.741277	1.77494	0.0066833	0.0149514
Trim6	0.741043	0.343911	0.145877	0.223014
Nek6	0.740918	3.64647	1.60877e-05	5.60117e-05
Ankrd13d	0.740912	4.30816	1.90142e-07	8.19831e-07
Tmem104	0.740714	5.3109	1.9083e-09	1.00299e-08
Hivep3	0.74023	5.15217	3.8022e-06	1.43137e-05
Agl	0.739932	6.68545	2.21106e-14	1.71188e-13
Cln5	0.739887	5.54318	2.86838e-11	1.75732e-10
Tm6sf2	0.739707	1.03842	0.0485813	0.0870968
Gng2	0.739285	5.4354	9.35541e-10	5.04454e-09
Pgghg	0.739281	5.0584	6.77524e-09	3.39346e-08
Vps18	0.738613	5.63334	1.56178e-10	9.03253e-10
Fam57a	0.737622	0.524086	0.0752479	0.127152
Slc35c2	0.737448	6.15414	1.78792e-12	1.19859e-11
Rgs16	0.737378	1.33743	0.0304693	0.0579466
Mospd2	0.737031	5.09249	1.26233e-08	6.16744e-08
Hexb	0.736149	6.45348	1.15667e-13	8.45755e-13
Xpc	0.736101	6.05386	5.15214e-12	3.34147e-11
Mmp14	0.736013	5.08547	4.70494e-08	2.1595e-07
Clip1	0.735971	6.87651	1.62394e-14	1.26645e-13
B230208H11Rik	0.735527	4.07979	9.00629e-07	3.62244e-06
B4galt4	0.735497	2.85851	0.000275259	0.000798297
Actn1	0.735285	8.76849	3.49682e-15	2.84977e-14
Numbl	0.735253	1.50562	0.0287333	0.0549772
Nipsnap3b	0.735251	4.62249	1.14713e-08	5.61643e-08
Txnl4b	0.735095	4.43543	6.5199e-07	2.6653e-06
Tbl1xr1	0.734906	8.06827	2.40275e-15	1.98483e-14
Bak1	0.734541	6.46164	1.76771e-11	1.10138e-10
Rassf8	0.734237	3.6654	1.07638e-05	3.83274e-05
Stk19	0.734146	3.61565	4.61723e-06	1.71962e-05
Snx6	0.73406	5.73039	5.25583e-11	3.1535e-10
Myo5a	0.733286	7.8023	1.54757e-13	1.11926e-12
Srebf2	0.732997	7.53116	1.95483e-13	1.40433e-12
Sem1	0.732833	6.25409	2.66513e-11	1.63784e-10
Grk6	0.732536	8.3182	2.83131e-14	2.1728e-13
Uap1l1	0.731942	4.70053	7.80896e-09	3.89861e-08
Gpr137	0.731898	4.53685	1.71477e-07	7.43495e-07
Arid3b	0.731571	5.6996	1.82967e-10	1.05035e-09
P2rx3	0.731492	4.53816	9.10912e-06	3.27618e-05
Ssc4d	0.731064	2.07607	0.00317921	0.00763537
Man1c1	0.731017	6.03311	6.22579e-10	3.39642e-09
Spint2	0.730754	5.25809	2.31737e-09	1.21206e-08
Akt1	0.730641	8.11733	7.89167e-15	6.28449e-14
Castor2	0.730543	3.41705	0.000188361	0.00056122
Rgs3	0.730322	4.47236	1.34626e-06	5.31791e-06
Stat3	0.73	8.71154	3.03308e-16	2.65996e-15
Slc35e1	0.729763	7.37967	8.09361e-14	5.99986e-13
Actg1	0.729636	8.42092	2.91387e-16	2.56024e-15
Snx24	0.729633	2.6881	0.000569289	0.00156355
Bcl10	0.729535	5.90447	2.53811e-11	1.56322e-10
Nmb	0.729347	1.478	0.0196029	0.0392339
Rassf4	0.728959	7.08332	7.36023e-14	5.47366e-13
Wdr1	0.728484	8.98086	8.11172e-15	6.44868e-14
Dock8	0.728483	9.66335	1.19078e-15	1.00693e-14
Esrra	0.728011	5.26764	3.59722e-10	2.0088e-09
Selenon	0.727215	5.52454	1.31333e-08	6.39648e-08
Tor1a	0.727197	5.46384	1.11572e-09	5.9814e-09
Paxx	0.726921	3.95533	1.12404e-05	3.99021e-05
Xkr8	0.726785	3.00561	0.000505081	0.00139961
Sidt2	0.726654	7.44542	1.0187e-11	6.46848e-11
Lama5	0.725902	3.90436	8.12987e-06	2.94449e-05
Macroh2a1	0.725902	8.21928	1.94943e-15	1.6248e-14
Psd4	0.725629	7.80903	3.83511e-14	2.92542e-13
Prkcb	0.725557	8.89572	3.48899e-15	2.84506e-14
Gm5512	0.725526	1.04065	0.0450484	0.0815361
Actr2	0.725202	9.11176	1.06405e-14	8.39679e-14
Map2k1	0.724708	6.30303	2.02732e-13	1.45342e-12
Psen1	0.724662	7.10386	4.83565e-15	3.90889e-14
Slc7a11	0.724284	4.08914	4.89308e-06	1.81654e-05
Ctns	0.723666	4.77778	2.69303e-07	1.14104e-06
Gm3435	0.723185	0.78138	0.136307	0.21074
Rdh5	0.723025	2.29181	0.0052311	0.0119932
Gfod1	0.722561	6.11972	2.60732e-11	1.60373e-10
Dpcd	0.7217	3.39322	6.04679e-05	0.000193742
Fam72a	0.721584	2.38961	0.0022397	0.00553338
Sipa1l3	0.721299	6.85164	4.04321e-14	3.07575e-13
Amdhd2	0.720504	4.97477	3.80652e-06	1.43222e-05
Laptm5	0.72039	9.06332	4.81128e-15	3.8937e-14
Stim2	0.719912	5.96715	4.95623e-12	3.2189e-11
Dhx38	0.719853	7.2032	7.18631e-15	5.74246e-14
Nme2	0.718896	5.48762	1.7116e-08	8.22703e-08
Gnai3	0.718818	7.74289	1.03551e-14	8.18085e-14
Casp7	0.718731	5.43756	1.63873e-09	8.6555e-09
Mark2	0.718431	8.03319	1.23769e-14	9.72299e-14
Tpbg	0.718314	2.29429	0.00397836	0.00937223
Parp4	0.717444	6.75252	2.14002e-13	1.53185e-12
Gsap	0.717171	6.05509	5.95303e-11	3.56415e-10
Map3k5	0.717135	6.9883	1.00078e-13	7.36796e-13
Zfp935	0.717118	3.96844	0.000121921	0.000374217
Wdfy4	0.71707	9.32804	6.01116e-15	4.8311e-14
Nkx6-2	0.717063	0.71504	0.0691627	0.118143
Gm15708	0.716512	0.559011	0.0750741	0.126904
Crtc3	0.716145	5.95835	2.12134e-11	1.31583e-10
Mfsd1	0.716101	6.2697	1.71088e-12	1.14805e-11
Treml2	0.715942	7.82403	8.05531e-15	6.41115e-14
Rnase4	0.715663	3.63513	1.09094e-05	3.87964e-05
Fam107b	0.715515	8.63462	3.4281e-13	2.41788e-12
Pfn1	0.715222	9.98511	2.45538e-13	1.7504e-12
St14	0.714859	3.43012	0.000167071	0.000502402
Btbd3	0.714377	3.0594	0.000240352	0.000705131
2410131K14Rik	0.713831	3.26505	0.000134516	0.000410167
Srpk2	0.713771	6.911	1.03941e-13	7.64021e-13
Akna	0.713342	9.13919	7.08235e-13	4.88409e-12
Bach1	0.713334	7.44824	7.16434e-12	4.60367e-11
Gm11694	0.713282	0.559549	0.0957915	0.156389
Dbnl	0.713145	7.64956	5.55313e-14	4.17653e-13
Slc25a13	0.713133	4.02494	2.51775e-05	8.52744e-05
Raph1	0.712867	5.19107	3.02948e-08	1.41423e-07
Homez	0.712682	3.61624	2.78286e-05	9.37979e-05
Abhd12b	0.712153	1.14029	0.0419661	0.0765937
Lyz1	0.712019	1.76966	0.0266579	0.0514133
Nlrp1b	0.712016	4.39087	2.00708e-07	8.63256e-07
Timp2	0.711404	6.49785	1.68543e-11	1.0537e-10
Sh2d5	0.711323	5.28431	3.43499e-07	1.44269e-06
Nckap1l	0.71105	8.85942	7.64735e-15	6.10388e-14
Cyfip2	0.710187	9.45528	1.55596e-14	1.2148e-13
Sycp3	0.710124	0.445578	0.116199	0.184101
Ppp2r5a	0.70957	8.4924	1.8476e-14	1.43686e-13
Repin1	0.708887	4.26687	1.35967e-06	5.36633e-06
Elovl6	0.70881	4.59322	1.02033e-07	4.5325e-07
Pycard	0.708507	4.36836	5.41609e-07	2.22647e-06
Ccn4	0.708381	1.24788	0.0303993	0.0578213
Lyn	0.707933	8.45468	6.11868e-13	4.23629e-12
Poll	0.707794	3.79413	2.2681e-05	7.73073e-05
Gm13315	0.707482	0.504664	0.106614	0.171132
Nfatc1	0.707411	7.2087	1.99148e-13	1.42845e-12
Ptch2	0.707101	2.61673	0.000934008	0.0024657
Olfm4	0.707064	8.01654	7.76571e-05	0.000245266
Cplx2	0.706897	6.81713	3.34146e-06	1.26509e-05
Lrp10	0.706778	7.52441	7.68971e-13	5.28464e-12
Pnpla2	0.706597	6.20103	1.88718e-09	9.92263e-09
Ccdc146	0.705921	1.30152	0.0432428	0.0786253
Hoxa3	0.705779	0.32273	0.177442	0.262715
Rnd3	0.705414	3.62417	1.85448e-05	6.40545e-05
Znhit1	0.705285	4.93096	2.05909e-08	9.79928e-08
LOC102632231	0.705223	3.39818	6.45358e-05	0.000206065
Pmepa1	0.704808	2.53623	0.00168202	0.00424586
Rwdd2a	0.704409	0.386029	0.10932	0.174731
Znrf1	0.704308	7.30121	1.29413e-11	8.17641e-11
Chm	0.704257	4.78914	2.15333e-08	1.02095e-07
Cstb	0.70416	3.88908	2.29798e-06	8.83216e-06
Rogdi	0.704152	5.64995	8.82795e-10	4.7712e-09
Filip1	0.704097	1.72629	0.0215651	0.0426954
Arsa	0.703904	4.59622	2.13435e-07	9.13768e-07
Wwtr1	0.703732	2.94537	0.000591505	0.00161978
A530040E14Rik	0.703409	3.14411	0.000140684	0.000427573
Cyb5r1	0.703272	5.24876	1.34096e-07	5.87627e-07
Mutyh	0.703257	2.79371	0.00140882	0.00359856
Mirt1	0.702632	5.37638	0.000153631	0.000463888
Tjp3	0.702501	3.90343	1.08338e-05	3.85474e-05
4930564C03Rik	0.702219	0.505012	0.150584	0.229205
Mtcl1	0.701773	0.717909	0.0890347	0.146871
5830432E09Rik	0.701633	3.86722	6.14269e-05	0.000196634
Tm2d2	0.70151	4.52357	6.5941e-08	2.9863e-07
Dpp9	0.699154	6.80236	9.31216e-12	5.92917e-11
Fuca1	0.698885	5.87986	4.98708e-10	2.74427e-09
Lmo4	0.698874	7.00081	3.52406e-11	2.13836e-10
Gm2a	0.698678	6.80797	4.4583e-11	2.69119e-10
Phf21a	0.698646	6.57702	1.2775e-08	6.23067e-08
Cdk2ap2	0.698167	6.79315	1.12553e-10	6.61571e-10
Unc5a	0.698053	3.94009	1.71965e-05	5.95597e-05
Ets2	0.697837	5.87027	3.78478e-09	1.94741e-08
Gpr179	0.697744	1.31586	0.0489576	0.0876673
Snx4	0.696563	5.90477	6.09252e-09	3.06251e-08
Igsf5	0.69652	0.927925	0.0501929	0.0896605
Prr33	0.696071	4.90144	6.72215e-06	2.46343e-05
Nfkbil1	0.695966	4.25992	1.22988e-06	4.87477e-06
9530068E07Rik	0.695809	6.99249	1.85433e-13	1.33627e-12
Gmds	0.695549	3.48782	5.9343e-05	0.000190444
Was	0.695509	7.15348	3.04339e-13	2.15635e-12
Parp8	0.695058	6.10735	1.93271e-10	1.10631e-09
Arpc3	0.69385	7.07888	5.3689e-13	3.72643e-12
Spns3	0.693714	6.1509	4.77218e-10	2.63017e-09
Trim11	0.693507	6.89638	3.60613e-12	2.37076e-11
Vipr2	0.69315	1.3027	0.0414027	0.0756743
Stk40	0.692551	6.04645	1.38914e-10	8.081e-10
Spryd3	0.692432	5.08167	5.34678e-08	2.44284e-07
Dcun1d3	0.692312	4.7396	2.21365e-08	1.04919e-07
Nup210l	0.692306	2.96546	0.00111547	0.00290894
Dock2	0.692305	9.04879	2.9008e-12	1.92338e-11
Smurf1	0.691654	5.17023	5.33056e-09	2.697e-08
Pcdhga10	0.691509	1.33595	0.0371763	0.0689069
Lamtor4	0.691366	5.62314	4.38678e-09	2.24063e-08
Entpd5	0.691023	6.12537	4.67528e-10	2.57982e-09
Agps	0.69098	7.85446	1.5458e-11	9.70058e-11
Smpd2	0.690888	3.56721	0.000111615	0.00034509
Frmd8	0.690594	6.50215	1.7643e-10	1.01491e-09
Aif1l	0.690298	0.188048	0.189583	0.277044
Arrdc1	0.690204	5.77415	1.88499e-10	1.08077e-09
Nlrp1a	0.690174	1.20055	0.053146	0.0941756
Stk17b	0.689848	7.83626	3.55772e-10	1.98833e-09
Xpo6	0.689338	7.69696	1.30399e-13	9.4801e-13
Krtcap2	0.688973	4.95847	9.57779e-08	4.2655e-07
Cfap45	0.688972	1.49401	0.0557384	0.0983321
Armcx4	0.688576	4.12234	9.0481e-07	3.63802e-06
Emp3	0.68848	5.72488	1.70299e-09	8.97789e-09
Gm19897	0.688265	2.46115	0.00295671	0.00714159
Fmnl3	0.688086	6.149	1.90214e-11	1.18302e-10
Pten	0.687956	8.50518	1.50087e-12	1.0126e-11
Serpinb2	0.687906	4.34097	8.7262e-05	0.000273557
Gm31679	0.687535	2.54092	0.00136208	0.00348877
Svep1	0.687435	4.885	7.20194e-06	2.63027e-05
Mroh1	0.687213	6.63647	1.56582e-11	9.81295e-11
Mthfs	0.687098	2.21184	0.00821089	0.0179822
Tfe3	0.687024	6.17107	2.31176e-11	1.42823e-10
Mcfd2	0.686532	5.23326	8.64714e-09	4.2986e-08
Arf3	0.6864	7.36544	8.46291e-14	6.26031e-13
Iqgap2	0.686303	7.04454	1.91201e-13	1.37641e-12
Lypla1	0.686296	5.85534	3.22722e-09	1.67101e-08
Mcu	0.686116	6.26118	1.98879e-11	1.23637e-10
Fbh1	0.685441	6.51573	1.18897e-12	8.07553e-12
Ppp2cb	0.684983	6.24468	9.61511e-10	5.18257e-09
Ly6e	0.684965	8.59456	1.8229e-14	1.41844e-13
Bex6	0.684597	1.75471	0.0254569	0.0494044
Adamts1	0.684201	3.4985	3.94916e-05	0.000130213
Nfic	0.683876	6.94034	2.51056e-11	1.54694e-10
Adprm	0.68372	3.90698	1.48088e-05	5.18958e-05
Degs1	0.683716	6.8475	3.23296e-12	2.1355e-11
Mtmr6	0.682665	6.84475	3.1607e-13	2.23379e-12
Rybp	0.682479	5.18724	1.3139e-08	6.39703e-08
Atp7a	0.682124	6.23517	6.92732e-11	4.12973e-10
Tmem88	0.682082	0.699653	0.0723217	0.122892
1700025G04Rik	0.681803	4.26053	8.77671e-07	3.53882e-06
S100a13	0.681219	4.05488	1.85852e-05	6.41623e-05
Slc26a2	0.680953	4.52797	3.37019e-07	1.41591e-06
Aff2	0.680834	4.29858	9.3823e-07	3.76914e-06
Got1	0.680587	5.02679	3.13897e-08	1.46387e-07
Tmem181a	0.68033	1.39834	0.269904	0.370249
Ptpn7	0.680217	7.30256	2.3699e-11	1.4635e-10
Csnk1e	0.68013	5.82202	1.29423e-09	6.90654e-09
Ctsa	0.679954	7.37391	3.51446e-10	1.96573e-09
Cttnbp2nl	0.679873	3.3867	0.000659422	0.00178856
Slc26a10	0.679794	1.89664	0.00701484	0.0156254
Fuca2	0.679618	5.99692	4.90843e-11	2.95141e-10
Ppp3ca	0.679406	7.52981	6.89115e-13	4.75694e-12
Ctbs	0.679251	3.99583	1.05591e-05	3.76658e-05
Ssbp4	0.679112	5.76047	2.45047e-07	1.04334e-06
Map3k11	0.678862	7.03103	1.50104e-12	1.0126e-11
Ly6c1	0.678462	6.39712	1.47313e-10	8.54823e-10
Gpr137b-ps	0.677755	4.47891	7.42554e-05	0.000235108
Ctsd	0.677724	9.60199	2.7434e-11	1.68372e-10
Nfkb1	0.677668	7.58496	5.73505e-14	4.30407e-13
Cnn2	0.67733	8.96244	1.36407e-12	9.23331e-12
Ttc7	0.677124	8.01704	2.65655e-12	1.76563e-11
Spg21	0.676837	5.75473	1.31667e-08	6.40825e-08
Cbfb	0.676653	6.96235	2.59493e-11	1.59681e-10
Fut4	0.676548	3.98896	1.37136e-05	4.82032e-05
2310001H17Rik	0.67639	4.19725	8.0764e-05	0.000254215
Csgalnact2	0.676325	7.13687	1.73521e-11	1.0821e-10
2610005L07Rik	0.676039	0.64987	0.101802	0.164563
Calm1	0.676008	8.90386	1.81984e-12	1.21882e-11
Elovl5	0.675065	6.52969	2.15112e-12	1.43586e-11
Gapdh	0.674931	3.35111	0.000715961	0.0019299
Fscn1	0.674879	3.68758	0.000365333	0.00103625
Stk26	0.674467	6.04721	4.0396e-09	2.07013e-08
Preb	0.674091	6.58711	1.0226e-11	6.49025e-11
Sec14l1	0.673725	7.48226	2.98886e-12	1.98083e-11
Klhl36	0.672896	4.25169	8.2983e-06	3.00237e-05
A630023P12Rik	0.672506	0.161132	0.140961	0.216685
Map4k2	0.672488	8.20117	3.08353e-12	2.0397e-11
Naglu	0.672369	4.07164	2.48234e-06	9.52237e-06
Plod1	0.672349	5.55819	5.33267e-08	2.43719e-07
Sema3g	0.672283	2.39679	0.00675763	0.0151031
Cpt1a	0.671928	7.61284	6.39902e-06	2.34996e-05
Hyou1	0.671847	8.10093	1.38331e-11	8.70831e-11
Ppm1h	0.67126	5.62254	7.25475e-09	3.62972e-08
Tmem165	0.67122	6.09374	3.54009e-11	2.14715e-10
Eif4ebp1	0.670897	5.71948	1.34072e-09	7.1382e-09
Flna	0.670883	11.8455	3.69373e-12	2.42492e-11
Slc11a1	0.670513	5.55844	1.33755e-05	4.7086e-05
Ptprk	0.669313	2.46565	0.0128027	0.02691
Lpar1	0.669121	1.34437	0.0427485	0.0778383
Zmat5	0.669074	2.18928	0.0062007	0.0139771
Pvr	0.669014	2.51228	0.00319223	0.00766003
Ccr3	0.668967	5.59735	0.0232472	0.0456047
A530032D15Rik	0.668838	2.63584	0.00133035	0.00341503
Camta2	0.668653	6.48754	4.11359e-10	2.27981e-09
Capn1	0.66837	8.00337	1.45961e-11	9.17205e-11
Atp6v1g1	0.668367	5.64116	6.60878e-09	3.31366e-08
Npas2	0.667854	0.232767	0.130405	0.202829
Tbc1d1	0.666775	6.80087	1.51129e-12	1.01903e-11
Insyn2a	0.666727	3.28437	0.000152889	0.000461846
Gm29733	0.666483	0.300557	0.188268	0.275554
[truncated: 11,946 more rows]

## Sheet: BM transcriptome (KO)
Sheet3: edgeR analyses of RNA-seq data from the BM of sham-operated (n = 2) and 4T1-bearing (n = 3) KO mice
Symbol	log2FoldChange	log2CPM	PValue	FDR
Trim10	-8.51005	7.21065	0	0
Kel	-8.29326	6.99572	0	0
Epb42	-8.00653	7.02618	0	0
Btnl10	-8.67775	6.80535	6.51961e-303	2.25204e-299
Rhag	-8.95954	6.42826	1.99408e-298	5.51044e-295
Rhd	-7.12586	7.07225	2.94747e-276	6.78754e-273
Alas2	-6.65872	9.22663	1.6054e-273	3.16883e-270
Dmtn	-7.73029	7.33435	2.87685e-273	4.96868e-270
Pkhd1l1	-8.43048	6.72773	3.94213e-258	6.05204e-255
Tspan33	-7.25659	6.83366	1.43433e-247	1.98182e-244
Slc6a9	-6.63959	6.05786	3.69932e-241	4.64668e-238
Add2	-8.57883	6.79531	8.52546e-241	9.81635e-238
Car1	-8.14416	5.75885	1.15287e-229	1.22533e-226
Fhdc1	-6.45127	6.62179	5.35605e-229	5.28604e-226
Nxpe2	-6.38083	6.46181	1.3168e-225	1.21295e-222
Fech	-4.55175	8.35209	1.48632e-224	1.28353e-221
Alad	-4.73335	7.87497	1.09483e-215	8.89839e-213
Cldn13	-8.38245	5.55659	2.61074e-215	2.00403e-212
Fn3k	-7.59594	5.34247	2.63245e-214	1.91434e-211
Bpgm	-5.31178	7.49107	1.1579e-213	7.99937e-211
Sowaha	-8.87613	5.11293	1.73526e-209	1.14172e-206
Spire1	-5.18382	6.33589	1.76975e-204	1.11148e-201
Klf1	-7.54429	6.42934	4.11017e-198	2.46914e-195
Pklr	-8.04525	5.04524	9.83098e-198	5.65978e-195
Slc25a37	-3.94933	9.61189	5.4246e-197	2.99807e-194
Prdx2	-3.8866	7.83889	3.77606e-193	2.00669e-190
Slc43a1	-5.10666	6.76501	2.01144e-192	1.02934e-189
Cdr2	-4.55981	7.25045	5.09205e-192	2.51274e-189
Abcg4	-7.12761	5.09943	2.67976e-190	1.27677e-187
Hmbs	-4.06512	7.79889	1.04216e-185	4.79984e-183
Sh3tc2	-6.37865	5.12143	1.388e-185	6.18645e-183
Apol8	-6.95401	5.11558	7.3768e-183	3.18516e-180
Slc38a5	-7.95829	5.14315	2.5176e-176	1.05411e-173
Cd36	-4.75582	5.94759	7.7721e-174	3.15845e-171
Hemgn	-7.28157	7.68133	3.57038e-173	1.40949e-170
Blvrb	-4.44434	6.52873	7.68036e-171	2.94777e-168
Aldh1a1	-5.4456	5.46997	7.83185e-166	2.92467e-163
1300017J02Rik	-7.69499	4.88748	2.36722e-161	8.60732e-159
Xpo7	-3.46726	8.93168	5.9024e-161	2.09111e-158
Tmod1	-6.26405	4.75708	3.0785e-160	1.06339e-157
Ube2l6	-3.77027	7.00021	1.3096e-158	4.41336e-156
Ppp1r15a	-4.86648	6.59317	1.46694e-157	4.82588e-155
Ubac1	-3.72048	6.90826	7.38156e-156	2.37188e-153
Ypel4	-7.26018	4.62542	9.07914e-153	2.85106e-150
Abcb4	-5.06458	5.97865	1.44432e-150	4.43469e-148
Kcnn4	-4.89169	5.86645	3.82096e-150	1.1477e-147
Prxl2a	-4.86063	5.24036	2.08699e-149	6.13532e-147
Rab3il1	-4.16323	6.51248	1.00334e-148	2.88816e-146
Fam220a	-3.71414	5.96236	1.79915e-144	5.07323e-142
Slfn14	-5.43761	6.13518	2.32971e-139	6.43793e-137
Ranbp10	-3.27944	8.16476	3.22975e-139	8.7501e-137
Dhrs11	-3.7677	6.52092	3.25194e-133	8.64077e-131
Isg20	-4.12407	6.14062	3.65348e-133	9.52456e-131
Tlcd4	-7.03865	4.25223	2.58981e-132	6.62655e-130
Tfdp2	-3.65292	7.68552	6.70534e-131	1.6845e-128
Ube2o	-3.58736	7.93932	1.31183e-130	3.23671e-128
Cacna1g	-7.17808	4.3864	1.77189e-127	4.29512e-125
Epor	-4.21216	5.62512	4.99495e-126	1.18992e-123
Tspan8	-5.98585	4.35227	9.53302e-122	2.2325e-119
Atp7b	-6.44192	4.23045	9.32207e-120	2.14672e-117
H2bu2	-4.5067	5.04101	2.29121e-118	5.18979e-116
Pigq	-3.01849	7.89247	2.56096e-117	5.70722e-115
Fn3krp	-3.90034	5.67649	3.16861e-116	6.94931e-114
Aqp1	-5.15211	8.85614	3.25524e-116	7.02775e-114
Slc25a21	-8.65512	4.03609	5.91524e-116	1.2574e-113
Dnaja4	-4.4002	4.71429	4.55508e-113	9.53599e-111
Isca1	-3.20367	6.06895	6.16424e-113	1.27121e-110
Abcb10	-2.90562	7.51871	3.08663e-112	6.27176e-110
Ptdss2	-3.60839	6.12424	1.66337e-110	3.33084e-108
Epb41	-2.89603	9.29016	2.72271e-110	5.37424e-108
Phyhip	-8.23188	4.12528	7.8429e-110	1.52627e-107
Mgst3	-4.19668	4.90694	9.19439e-110	1.76443e-107
Steap3	-3.24481	6.12541	4.87226e-109	9.22193e-107
Slc6a20a	-7.23119	3.81616	5.38392e-108	1.00526e-105
Tspo2	-10.999	3.63806	3.01624e-107	5.55672e-105
Tent5c	-4.40913	7.69014	3.04265e-104	5.53162e-102
Icam4	-6.16077	3.96053	3.24917e-103	5.83037e-101
Slc2a4	-7.76442	3.67181	2.46525e-101	4.36697e-99
Endod1	-3.01983	6.34519	8.22306e-100	1.4382e-97
Urod	-2.96194	6.68728	1.09446e-98	1.89027e-96
Uros	-3.48232	5.75146	1.28162e-98	2.18618e-96
Tal1	-3.60921	7.2652	3.05465e-98	5.14708e-96
Septin8	-2.89961	6.46011	4.34571e-98	7.23429e-96
Vopp1	-3.48632	5.72861	1.45199e-96	2.38836e-94
Ces2g	-4.87919	5.9115	1.43894e-94	2.33903e-92
Fads3	-3.52292	5.23804	3.09235e-94	4.96825e-92
Lincred1	-6.17573	3.85669	7.72787e-94	1.22731e-91
Snx22	-4.3046	4.35115	1.13807e-93	1.7869e-91
Odc1	-2.72496	7.30063	3.54689e-93	5.50645e-91
Apol11b	-6.3314	4.00379	1.76453e-92	2.70895e-90
Ifrd2	-2.65239	6.72138	2.74844e-92	4.1731e-90
Cpox	-2.93243	6.76606	3.19389e-91	4.79673e-89
Samd11	-4.27843	4.22725	1.15146e-89	1.71072e-87
Glrx5	-2.69465	6.06132	3.90829e-89	5.74477e-87
Art4	-5.81425	3.74338	4.00907e-89	5.83087e-87
Sphk1	-3.94448	4.49467	6.47711e-89	9.32232e-87
Hagh	-2.73453	5.92855	3.3349e-88	4.74374e-86
Slc16a1	-2.59395	7.44954	3.3646e-88	4.74374e-86
Prok2	5.88112	6.41314	8.14492e-88	1.13675e-85
Gfap	-7.53528	3.82477	1.76963e-87	2.44509e-85
Rad23a	-2.595	6.60645	2.29159e-87	3.13494e-85
Atp1b2	-5.3113	4.11289	9.66019e-87	1.30858e-84
Dnajb2	-3.19529	5.65936	3.63158e-86	4.8716e-84
Car2	-6.95866	9.16181	1.55758e-85	2.06933e-83
Phlpp2	-2.8327	5.66634	1.76178e-84	2.31834e-82
Marchf3	-3.69975	4.49101	1.83698e-84	2.39449e-82
Slc16a10	-2.4811	7.29252	7.39797e-84	9.55306e-82
Rnf123	-2.73291	7.39369	8.51781e-83	1.08973e-80
Sppl2b	-2.78052	6.4327	5.68529e-82	7.20675e-80
Gypc	-3.12408	6.60925	2.87115e-81	3.60642e-79
Dyrk3	-3.71302	4.4692	4.39562e-81	5.47156e-79
Tfrc	-2.85079	8.96407	1.05951e-80	1.30707e-78
Abcg2	-2.96687	5.23505	3.08219e-80	3.76872e-78
Mboat2	-4.99917	3.97636	7.40259e-80	8.97207e-78
H2aw	-2.67588	7.39887	2.64312e-79	3.17565e-77
Marchf2	-2.44473	7.28679	3.50995e-79	4.18077e-77
Txnrd2	-3.06388	5.03457	3.83478e-79	4.52865e-77
Atp2b4	-2.69286	7.43363	1.25279e-78	1.46693e-76
Smim1	-4.49445	3.83144	1.70571e-78	1.98049e-76
Fam210b	-3.52067	5.33583	1.94096e-78	2.23485e-76
Garem1	-4.64581	3.93558	1.17029e-77	1.33635e-75
Specc1	-2.24312	7.94372	8.87883e-77	1.00556e-74
Socs3	3.59459	6.23912	1.8579e-76	2.08704e-74
Itsn1	-2.48362	6.81824	2.54401e-76	2.83473e-74
Mpp2	-4.44542	4.37985	1.54491e-75	1.70769e-73
Lpl	-2.63394	5.962	6.61158e-75	7.25017e-73
Sec14l2	-4.09622	4.51805	5.78844e-74	6.29755e-72
Slc22a23	-4.17833	5.7678	1.97944e-73	2.13672e-71
Redrum	-8.42944	3.82892	2.87925e-73	3.08393e-71
Pcx	-2.97716	5.06069	1.063e-71	1.12981e-69
Slc30a10	-8.49307	3.11578	1.73815e-71	1.83328e-69
Arhgef12	-2.48582	7.56848	1.7669e-71	1.84948e-69
Trim58	-4.10308	5.2437	7.94728e-71	8.2562e-69
Capn5	-2.91306	4.70167	1.98499e-70	2.04676e-68
Arl4a	-2.98658	4.57538	4.06281e-70	4.15821e-68
Agtr1a	-8.322	2.94772	1.1081e-68	1.12578e-66
Minpp1	-2.29611	6.16657	1.69004e-68	1.70447e-66
Denn2b	-2.77513	5.6351	4.58592e-68	4.59157e-66
Abcb6	-2.61193	5.31386	4.4491e-67	4.42254e-65
Dusp8	-5.28458	3.35073	1.25721e-66	1.24078e-64
Ncoa7	-2.42522	5.92951	3.8754e-66	3.79761e-64
Mfhas1	-2.60128	5.36931	6.44792e-66	6.27401e-64
Ninl	-3.32253	4.19824	2.1143e-65	2.04289e-63
Fam117a	-2.3823	7.44681	1.23229e-64	1.1824e-62
Hectd4	-2.26174	9.42348	1.64648e-64	1.56892e-62
Asb1	-2.39225	6.6408	2.4908e-64	2.35722e-62
Gm867	-5.28134	3.90426	2.55428e-63	2.40085e-61
Stard10	-2.7748	5.27415	4.70703e-63	4.3944e-61
Sptb	-5.46059	9.42241	7.42294e-63	6.88341e-61
Scd1	-2.72362	5.72188	1.19905e-62	1.10449e-60
Iba57	-2.96402	4.62127	3.74719e-62	3.42881e-60
Slc25a39	-2.05243	6.86665	1.09757e-61	9.97706e-60
Mical3	-2.24605	6.48144	1.33996e-61	1.21008e-59
Nxpe4	-4.49851	3.5228	2.82973e-61	2.53885e-59
Upp1	3.50546	4.82719	5.79484e-61	5.16563e-59
Mkrn1	-2.30322	8.5386	1.39234e-60	1.2332e-58
Snca	-5.01714	6.41648	1.47518e-60	1.29825e-58
Tmem120b	-3.84278	4.19509	2.09195e-60	1.82939e-58
Pfkm	-2.71811	4.788	4.33429e-60	3.76647e-58
Ank	-2.82688	5.78195	5.46311e-60	4.71774e-58
Ackr1	-3.5667	4.32278	9.69064e-60	8.31649e-58
Cyth3	-2.22135	5.65717	1.0461e-58	8.9222e-57
Btrc	-2.23709	5.67376	2.05025e-58	1.73794e-56
Steap4	3.0159	7.32325	2.33229e-58	1.96495e-56
Tmcc2	-6.33605	8.63009	4.39357e-58	3.67915e-56
Slc14a1	-3.14209	6.87521	1.89915e-57	1.58075e-55
Clcn3	-1.94107	6.94582	2.52396e-56	2.08823e-54
Camsap2	-2.17644	6.46267	4.5812e-56	3.76777e-54
Paqr9	-5.32399	6.47285	7.14129e-56	5.83853e-54
Sh2d4a	-6.66864	2.63782	8.37863e-56	6.80986e-54
Pcyt1b	-3.66553	4.34461	1.54289e-55	1.24667e-53
Marchf8	-2.41562	7.18398	1.65755e-55	1.33154e-53
Pdzk1ip1	-3.35285	4.42364	2.04444e-55	1.63283e-53
Lrg1	2.76206	9.04009	7.11923e-55	5.65324e-53
Cln8	-2.53175	6.07552	1.13461e-54	8.95819e-53
Brpf3	-2.02009	7.52314	1.6872e-54	1.32455e-52
Chst10	-4.8003	3.46477	8.24178e-54	6.43371e-52
Fahd1	-3.19217	3.73027	5.51494e-53	4.28089e-51
Cpeb3	-3.36781	4.17734	1.2347e-52	9.53067e-51
Chac2	-2.69093	4.43752	3.65384e-52	2.80473e-50
A730036I17Rik	-5.98127	2.63964	1.06932e-51	8.16285e-50
Mettl27	-3.49455	3.42535	1.21855e-51	9.25092e-50
Zdhhc14	-2.91572	4.83007	1.43291e-51	1.08189e-49
Cd59a	-4.54238	3.22482	2.78961e-51	2.09479e-49
Gch1	-2.55931	5.63515	5.37562e-51	4.01487e-49
Chrdl1	-3.48848	3.56069	7.40625e-51	5.50173e-49
Bcl2l1	-1.99025	7.2853	1.01338e-50	7.48762e-49
Slc25a38	-1.93913	5.98022	1.94207e-50	1.42732e-48
Gclc	-2.0262	6.57306	2.44697e-50	1.78887e-48
Csf2rb2	2.59848	7.1034	2.60688e-50	1.89575e-48
Nmnat3	-3.14855	4.17855	1.19693e-49	8.65863e-48
Ms4a1	-2.81125	4.35985	2.73569e-49	1.9687e-47
Csf2rb	2.52572	9.08352	6.23466e-49	4.46344e-47
Nrip3	-4.57254	2.87948	1.01611e-48	7.23689e-47
Ppox	-1.9028	6.26554	5.69605e-48	4.03602e-46
Vangl1	-3.38235	4.27193	7.7886e-48	5.49057e-46
Gm15816	-6.84154	2.31607	8.333e-47	5.84452e-45
Pnpo	-2.10526	5.86589	1.78496e-46	1.2456e-44
Afmid	-2.60842	4.16302	1.79992e-46	1.24973e-44
Pabpc4	-1.92864	7.42616	3.7977e-46	2.62364e-44
Tfr2	-2.64548	4.49914	4.66894e-46	3.20949e-44
Samd14	-2.98134	6.5665	6.37043e-46	4.35744e-44
Mtfr1	-1.83047	5.99231	7.55557e-46	5.14262e-44
Nfil3	2.27503	5.78105	1.37502e-45	9.31306e-44
Slc25a51	-1.86429	7.04565	1.55624e-45	1.0489e-43
Tmem9	-2.80212	3.96403	1.91496e-45	1.28442e-43
Sertad2	-1.77254	6.03124	4.20742e-45	2.8084e-43
Igtp	-1.9114	5.46332	6.41618e-45	4.26213e-43
Psmf1	-1.91643	5.80896	2.17972e-44	1.44102e-42
Rap1gap	-4.02072	3.24825	2.38605e-44	1.56991e-42
Cebpb	2.32304	7.14184	2.42789e-44	1.58987e-42
Nhlrc4	-7.54045	2.21293	3.16142e-44	2.06044e-42
Mefv	2.06044	5.62708	4.48714e-44	2.91074e-42
Memo1	-1.83244	5.8041	4.99556e-44	3.2254e-42
Jmy	-1.8657	5.81395	8.18715e-44	5.26148e-42
Clcn2	-3.43176	3.25378	2.59038e-43	1.657e-41
Ybx3	-1.75742	8.10306	4.20733e-43	2.67893e-41
Map4k5	-1.87052	6.16906	4.60623e-43	2.91946e-41
Scrn3	-2.22956	4.69689	6.41972e-43	4.05028e-41
Siglec1	-2.66797	5.00174	7.89016e-43	4.95538e-41
Cdc25b	-1.98517	7.90807	1.32216e-42	8.2662e-41
Cfd	-4.49688	2.62868	1.9975e-42	1.24322e-40
Myh10	-2.74697	6.37966	2.14132e-42	1.32675e-40
Cd163	-2.1712	5.11453	5.37771e-42	3.31713e-40
Mir144	-6.57003	2.53661	6.297e-42	3.86692e-40
Metap2	-1.83689	7.52309	8.58056e-42	5.24591e-40
Bcl3	2.35875	5.87954	1.02828e-41	6.25892e-40
Ell2	-1.79996	5.84517	4.09768e-41	2.48323e-39
Irgm2	-1.79205	5.67896	1.14913e-40	6.93341e-39
Gm10371	-5.76074	2.15709	1.58007e-40	9.49208e-39
Bsdc1	-1.6423	6.93899	4.94869e-40	2.96e-38
Col6a5	-3.14005	4.71449	5.68459e-40	3.38552e-38
Aldh3b2	-5.27723	2.43307	8.85396e-40	5.25044e-38
Eif2ak1	-1.62737	7.23589	1.2005e-39	7.08862e-38
Ckap4	1.68599	8.86954	2.1566e-39	1.26799e-37
Cd300lf	2.25343	7.35851	3.61657e-39	2.11738e-37
Hace1	-1.86053	5.58625	3.88647e-39	2.2658e-37
Chil1	1.72662	8.0354	5.29606e-39	3.07461e-37
Plaat3	-3.46623	4.87173	6.05933e-39	3.503e-37
Dennd2c	-2.13118	4.46078	8.11253e-39	4.67045e-37
Slfn4	2.41746	9.78682	2.20289e-38	1.26296e-36
Pglyrp1	1.80199	8.97247	3.46617e-38	1.97901e-36
Nfia	-2.05142	5.16584	7.28377e-38	4.14156e-36
Hp	1.96942	9.75245	7.7942e-38	4.41363e-36
Otub2	-2.33215	4.95287	7.88721e-38	4.44807e-36
Junb	1.75016	6.55365	8.23716e-38	4.62654e-36
Hs6st1	-3.05139	6.30079	8.96732e-38	5.01626e-36
Tgm1	2.57977	5.371	9.80181e-38	5.46095e-36
6030468B19Rik	-5.1755	2.5127	1.01608e-37	5.63823e-36
Tom1l1	-2.82721	4.49994	1.25625e-37	6.94306e-36
Prokr1	-4.85676	2.51981	1.29293e-37	7.11727e-36
Neu3	-2.69325	3.60386	2.35702e-37	1.29234e-35
Nipa1	-3.61029	2.93137	2.71463e-37	1.48253e-35
Ttll12	-1.77498	5.88944	2.82082e-37	1.53446e-35
Dnajb4	-2.20536	5.11148	4.16218e-37	2.25525e-35
Tbcel	-1.64108	6.52863	4.29362e-37	2.31738e-35
Car3	-4.91048	2.69857	4.85631e-37	2.61088e-35
Bsg	-1.52339	7.67001	8.426e-37	4.51248e-35
Prtn3	2.22014	10.0055	1.06527e-36	5.68296e-35
Nrip1	-1.79649	5.89103	1.08526e-36	5.7673e-35
Fzr1	-1.54992	7.24907	1.09054e-36	5.7732e-35
Lmo2	-1.59506	7.02599	1.26878e-36	6.69113e-35
Zbtb7b	1.68015	7.58151	1.8693e-36	9.8206e-35
Dpf3	-4.65064	2.57652	2.38893e-36	1.2503e-34
Adam15	1.8236	6.48946	3.94265e-36	2.05568e-34
Cyb5a	-1.73098	5.69556	5.03013e-36	2.61283e-34
Acmsd	-4.28181	2.44703	6.22828e-36	3.22308e-34
Sema6b	3.23593	5.91033	6.33425e-36	3.26568e-34
Slc25a42	-2.16922	4.28396	7.84161e-36	4.02779e-34
Slc22a4	-1.96314	4.71035	1.12487e-35	5.75642e-34
Slc26a1	-2.22866	4.23067	1.36811e-35	6.97534e-34
Micall2	-1.67178	5.50689	2.75949e-35	1.40176e-33
Adap1	1.69052	5.93469	3.58094e-35	1.81238e-33
Ryk	-2.34243	4.55845	3.88908e-35	1.96115e-33
Gpr155	-2.29286	4.06512	3.9581e-35	1.98869e-33
Sema4a	1.80151	7.91967	4.35805e-35	2.18171e-33
Flot2	1.85703	8.0764	4.46854e-35	2.22895e-33
Cited4	-3.01292	3.73596	5.71982e-35	2.84283e-33
Cebpd	1.70174	7.11393	5.8372e-35	2.89077e-33
Ncf4	1.68463	8.72536	7.03509e-35	3.47157e-33
Col15a1	4.49709	3.71261	7.11208e-35	3.49707e-33
Cercam	-2.49238	4.58876	9.17084e-35	4.49339e-33
Ifitm3	1.97536	7.83909	9.8741e-35	4.82087e-33
Rufy4	2.49867	4.23289	1.03331e-34	5.02718e-33
Gpc4	-2.77151	3.75993	1.09971e-34	5.33145e-33
Ppp1r3d	2.1053	6.1914	1.13212e-34	5.46942e-33
Slc28a2	1.75066	6.16194	1.34128e-34	6.45729e-33
S100a6	2.4262	7.79409	1.47073e-34	7.05595e-33
Rfx2	-2.34478	5.0488	3.15949e-34	1.51054e-32
Rbm38	-1.70092	8.1324	4.44588e-34	2.11823e-32
Fcmr	-2.99166	3.51452	5.62344e-34	2.67007e-32
Fbxo7	-1.78736	5.55467	6.44219e-34	3.04835e-32
Cd177	1.90249	10.5845	8.18955e-34	3.86195e-32
Slc20a1	-1.5684	6.69904	8.72483e-34	4.10037e-32
Anxa2	1.62327	8.38306	1.46081e-33	6.84202e-32
Atp11a	2.12709	8.23394	1.62343e-33	7.57801e-32
Katnal1	-2.39294	4.08681	2.00279e-33	9.31736e-32
Aldh1a7	-6.44711	1.96271	2.87464e-33	1.33285e-31
Hck	1.64097	7.95365	2.94602e-33	1.36138e-31
Marchf5	-1.53222	6.31578	4.40553e-33	2.02904e-31
Slc16a3	1.63397	7.35377	5.02426e-33	2.30632e-31
Itgad	-2.09697	4.71649	5.46939e-33	2.50234e-31
Nudt9	-1.80246	4.79193	6.16968e-33	2.81342e-31
Slfn1	1.75076	6.99322	6.81577e-33	3.09781e-31
Trim59	-1.95425	6.59669	9.5638e-33	4.33256e-31
Josd2	-1.69504	5.29879	1.14737e-32	5.18081e-31
C5ar1	1.84809	7.72729	1.35674e-32	6.1062e-31
Aldh3b1	1.64339	6.8526	1.48041e-32	6.64119e-31
Lpcat1	-1.48964	7.02347	3.12407e-32	1.39694e-30
Celsr3	2.10993	5.61995	3.20503e-32	1.42851e-30
Ptp4a3	-2.483	7.3144	6.13263e-32	2.72458e-30
Gstt1	-3.98513	2.59601	6.9295e-32	3.06875e-30
Reep6	-4.34364	2.28313	7.81581e-32	3.45019e-30
Amigo3	-1.96564	4.19731	8.53878e-32	3.75734e-30
Lin28a	1.673	6.132	8.79456e-32	3.8576e-30
Fgr	1.53409	8.14146	1.18702e-31	5.19022e-30
Olfm1	2.3125	4.50275	1.19568e-31	5.21159e-30
Cadm3	-3.42828	2.98025	1.55498e-31	6.75633e-30
Ctsf	-2.72478	3.09721	1.63579e-31	7.08519e-30
Ugt1a7c	2.09626	4.39416	2.08575e-31	9.00586e-30
Cdkl1	-3.03946	3.13307	3.05143e-31	1.31345e-29
Map3k9	1.51139	7.64758	3.19976e-31	1.37302e-29
Il1f9	1.70373	6.69949	3.81959e-31	1.63391e-29
Glipr2	1.70359	7.47108	4.67704e-31	1.99453e-29
Siglece	1.89651	6.86686	5.22897e-31	2.22304e-29
Mapk13	2.21207	6.1128	6.35936e-31	2.69532e-29
Hbq1b	-6.95056	1.68191	7.4359e-31	3.14195e-29
Diaph3	-1.45699	6.3292	8.50371e-31	3.58219e-29
Sh3yl1	-2.83732	3.11501	9.9992e-31	4.19936e-29
Ormdl3	-1.89067	5.20596	1.0403e-30	4.35572e-29
Apeh	-1.44654	6.52079	1.15974e-30	4.84112e-29
Nfam1	1.45666	8.74064	1.26946e-30	5.28316e-29
Mfsd13a	1.61127	5.84112	1.43625e-30	5.95936e-29
Ncf1	1.58311	10.2614	1.58295e-30	6.54838e-29
Arrb1	-1.6379	8.66033	1.96744e-30	8.11468e-29
Cacna1i	-3.52042	2.5049	2.19554e-30	9.02849e-29
Adcy6	-2.10626	6.28158	2.373e-30	9.72929e-29
Fam126a	-1.58869	6.71625	2.61606e-30	1.06941e-28
Fam53b	-1.6544	8.05009	2.63734e-30	1.07493e-28
Mllt3	-2.09154	4.57202	2.78039e-30	1.1299e-28
Pfkfb4	1.66213	7.28151	5.03502e-30	2.04014e-28
Tab3	-1.73305	5.79868	5.34864e-30	2.16088e-28
Lilr4b	2.24828	7.2506	5.40663e-30	2.17794e-28
Sbno2	1.59188	8.64767	8.28887e-30	3.32928e-28
Cdc42bpa	-1.57372	5.39174	1.44265e-29	5.77769e-28
Stx2	-1.67623	6.5695	1.97278e-29	7.87263e-28
B4galt6	1.95767	7.6702	1.97713e-29	7.87263e-28
Gstm5	-3.03653	2.85687	2.12944e-29	8.45473e-28
Il7r	-1.50573	5.60945	2.22156e-29	8.79523e-28
Ccr2	1.83409	7.40614	2.26166e-29	8.92837e-28
Rsad2	-5.84118	7.16004	2.31715e-29	9.12139e-28
Fcrla	-1.69307	5.49353	2.5225e-29	9.90153e-28
Gpsm2	-1.48365	6.07159	2.85459e-29	1.11733e-27
Rnf149	1.55021	6.58429	3.81478e-29	1.48895e-27
Pstpip1	1.48364	7.37729	3.98562e-29	1.55125e-27
Adipoq	-2.95904	3.92241	4.50002e-29	1.74654e-27
Ccne1	-1.90443	5.77848	5.08276e-29	1.96719e-27
Rbm47	1.65212	5.49273	5.18532e-29	2.00127e-27
Card9	1.75108	6.70885	5.28753e-29	2.03504e-27
Olfml2b	1.66347	6.96326	7.06127e-29	2.71015e-27
Pgd	1.52037	9.34116	7.16724e-29	2.74321e-27
Spi1	1.56748	8.12125	8.15205e-29	3.11152e-27
Mrm1	-2.03406	4.30101	9.15363e-29	3.48418e-27
Qsox1	1.63985	7.18187	9.28978e-29	3.52629e-27
Cul4a	-1.40945	6.88202	9.32313e-29	3.52925e-27
Aacs	1.51329	5.85387	1.2923e-28	4.87861e-27
Tac2	-6.87828	1.62095	1.34878e-28	5.07794e-27
Sox12	-2.28775	3.57355	1.51568e-28	5.69081e-27
Trem3	1.48968	6.69814	1.69414e-28	6.3436e-27
Cxcr2	2.19133	8.56788	1.7745e-28	6.62658e-27
Ly75	1.81736	7.52358	1.99732e-28	7.43853e-27
Tlcd1	-2.37543	3.57672	2.76342e-28	1.0264e-26
Myadm	1.52275	7.49281	2.77949e-28	1.0296e-26
Mmp25	1.41519	7.96953	2.8224e-28	1.0427e-26
Gsdme	1.65048	5.7161	3.4571e-28	1.27378e-26
Cd24a	-1.44627	10.0029	3.51783e-28	1.29271e-26
Selplg	1.417	8.0526	3.6741e-28	1.34655e-26
Natd1	-1.84499	5.6164	3.83268e-28	1.40096e-26
Stxbp4	-2.16887	3.72057	4.89869e-28	1.78589e-26
Rnd1	2.06685	5.0572	5.00678e-28	1.82049e-26
Cyp4b1	-3.13342	2.5257	5.04742e-28	1.83045e-26
Fam20c	4.73998	5.82941	5.74105e-28	2.07655e-26
Marcksl1	1.55153	6.50789	6.6064e-28	2.38331e-26
Lgals3	1.47368	7.77812	8.06505e-28	2.90195e-26
Rflnb	1.39876	8.2827	8.60793e-28	3.08924e-26
1700001L05Rik	-2.43283	4.21279	9.06526e-28	3.24494e-26
Cep76	-1.91939	5.60535	9.14051e-28	3.26342e-26
Pirb	1.71672	8.04438	9.32752e-28	3.32161e-26
Rgs12	-2.28219	5.61152	9.48072e-28	3.36748e-26
Myd88	1.85851	6.72224	1.57765e-27	5.58934e-26
Anxa11	1.43061	7.30583	1.96416e-27	6.94088e-26
Frmd4a	-1.78152	6.49482	2.32979e-27	8.21193e-26
Pik3r5	1.40918	7.12699	2.81864e-27	9.9097e-26
Tgfbi	2.24831	8.1013	2.99712e-27	1.05104e-25
Foxo3	-1.37229	7.42585	3.15555e-27	1.1038e-25
Mns1	-2.98108	4.31885	3.24996e-27	1.13396e-25
Id1	1.73568	4.70666	3.51632e-27	1.2238e-25
Wrn	-1.41359	6.74669	3.99591e-27	1.38722e-25
Gm9895	-3.94313	2.14983	4.47789e-27	1.55065e-25
Gcnt2	1.8141	6.55808	4.92529e-27	1.70132e-25
Atpif1	-1.39177	6.67139	5.57234e-27	1.92003e-25
Reln	-2.44218	6.15522	5.60352e-27	1.92597e-25
D5Ertd579e	-1.42149	6.36284	6.25239e-27	2.14365e-25
Vim	1.44775	9.65293	6.48609e-27	2.21828e-25
Lrba	-1.32736	6.6975	8.63022e-27	2.94093e-25
St3gal6	-1.8528	4.31984	8.64167e-27	2.94093e-25
Tbc1d2	1.52565	6.0279	9.05189e-27	3.07297e-25
Csf3r	1.71737	9.62566	9.38084e-27	3.17684e-25
Inhba	1.66881	6.35594	9.51673e-27	3.21498e-25
Cachd1	-3.36059	2.58551	1.12849e-26	3.803e-25
Ceacam10	2.3794	5.03986	1.2207e-26	4.10375e-25
Rhov	4.09959	2.88376	1.45985e-26	4.8958e-25
Ctsc	1.88907	7.18562	1.69003e-26	5.65403e-25
Isg15	-2.9693	3.90783	1.78697e-26	5.96392e-25
Pygl	1.48673	9.42136	1.84417e-26	6.13998e-25
Daam1	-1.4776	6.90177	1.8926e-26	6.28606e-25
Bnip3l	-1.63007	7.47726	2.60185e-26	8.62104e-25
Alox5ap	2.05669	8.90443	2.92079e-26	9.65468e-25
Nprl3	-1.84955	4.48432	3.42207e-26	1.12847e-24
Tnfrsf14	-1.39451	6.67672	4.38447e-26	1.44239e-24
Slc11a2	-1.93875	5.57915	4.50531e-26	1.47862e-24
Mfsd2b	-2.64566	6.90767	4.52657e-26	1.48096e-24
Spp1	1.86165	5.08933	4.53389e-26	1.48096e-24
Slc30a9	-1.38671	6.39601	5.31278e-26	1.73129e-24
Slc2a1	1.88485	5.62841	5.35077e-26	1.73957e-24
Rasgrp4	1.48571	8.00302	6.5498e-26	2.12438e-24
Akap7	-2.38741	3.98766	6.86565e-26	2.22161e-24
Trmo	-3.58932	3.99514	6.97429e-26	2.25149e-24
Cyp4b1-ps2	-8.55743	1.3632	7.44676e-26	2.39841e-24
Sntb2	1.38034	6.14342	8.14036e-26	2.61571e-24
Armc9	-2.13313	3.69996	8.25616e-26	2.64676e-24
Lilrb4a	2.24632	7.78633	9.51167e-26	3.04219e-24
Arhgap9	1.41076	7.48169	9.95081e-26	3.1753e-24
Alox5	1.35474	7.99547	1.10176e-25	3.50761e-24
Pi16	1.37288	7.05738	1.1979e-25	3.80491e-24
E2f4	-1.28612	7.06933	1.21751e-25	3.85834e-24
Mrc1	-1.31262	6.78955	1.27812e-25	4.04113e-24
Anxa3	1.67799	7.77176	1.67317e-25	5.27812e-24
1600014C10Rik	1.90778	7.31545	1.76457e-25	5.55379e-24
6430548M08Rik	1.36875	8.19329	1.97512e-25	6.20233e-24
Rhou	1.35371	6.77646	3.24818e-25	1.01769e-23
Yod1	-1.69387	5.1141	3.3917e-25	1.06025e-23
Emilin2	1.36784	8.29827	3.85321e-25	1.2018e-23
Cyb5r3	-1.4077	5.70192	4.215e-25	1.31168e-23
Litaf	1.3172	7.58317	4.24687e-25	1.31863e-23
Slc12a9	1.44863	5.38466	6.31567e-25	1.95658e-23
Mcam	2.9949	4.8642	7.27325e-25	2.2482e-23
Aatk	1.46698	6.17489	8.33962e-25	2.57207e-23
Icam5	-4.69878	1.48901	8.48317e-25	2.61051e-23
Tpd52	2.04424	6.96397	8.75616e-25	2.68853e-23
Mcemp1	1.69098	7.42085	8.78694e-25	2.692e-23
Narf	-1.3812	7.25884	8.97163e-25	2.7425e-23
Hk3	1.34351	8.5849	9.64938e-25	2.94317e-23
Kcnj2	1.85451	6.03057	9.73822e-25	2.96372e-23
Itgam	1.35434	9.99389	1.02475e-24	3.11186e-23
Pml	-1.53471	6.98268	1.13311e-24	3.43337e-23
H1f1	-1.54264	8.95651	1.13828e-24	3.44149e-23
Dcaf6	-1.36835	5.72807	1.29995e-24	3.92169e-23
Ldlr	1.71645	6.35228	1.37358e-24	4.12966e-23
Cd22	-1.88505	4.99968	1.37486e-24	4.12966e-23
Mmp9	1.38521	10.219	1.41988e-24	4.25565e-23
Clic4	-1.34272	7.35388	1.53475e-24	4.58998e-23
Rgs19	1.33045	7.39553	1.69852e-24	5.06877e-23
Ankle1	-1.36822	5.42675	1.7428e-24	5.18972e-23
Samd4	-2.23223	3.41372	1.92137e-24	5.70914e-23
Tspo	1.78453	7.79737	2.10907e-24	6.25344e-23
Slfn2	1.29417	7.6137	2.15499e-24	6.3759e-23
Hdc	1.61632	7.91718	2.65972e-24	7.85243e-23
Tlr2	1.71264	5.7987	2.66559e-24	7.85299e-23
Rab27a	1.31779	7.78429	3.16241e-24	9.29682e-23
Rasgrp1	-1.71589	4.34082	3.24778e-24	9.5275e-23
Col12a1	1.61632	5.96598	3.2971e-24	9.65171e-23
C3	1.3376	10.2866	4.25779e-24	1.24376e-22
Mvd	1.51185	5.24323	4.80193e-24	1.39975e-22
Mocos	1.33998	6.08529	5.57501e-24	1.62168e-22
Ppp1r3b	1.63414	5.74715	5.78553e-24	1.67938e-22
Ceacam1	1.49664	7.86195	5.83428e-24	1.68998e-22
Plpp1	-1.82225	4.25172	6.41109e-24	1.85318e-22
Unc5cl	-2.98729	2.72779	6.82066e-24	1.96745e-22
Ncf2	1.26983	8.52167	7.4441e-24	2.14281e-22
Ltf	1.45821	12.7419	8.98408e-24	2.58073e-22
Usp32	-1.2676	7.94939	9.34483e-24	2.67879e-22
Pkm	1.38937	10.1268	9.72787e-24	2.78282e-22
Ppp2r5b	-1.75631	5.08147	9.96777e-24	2.84555e-22
Slc2a6	1.44044	5.44693	1.02306e-23	2.91456e-22
Naaa	1.50635	5.38168	1.05565e-23	3.00123e-22
Carm1	-1.32201	5.57565	1.07601e-23	3.05281e-22
Cemip2	1.44008	7.6182	1.11452e-23	3.1556e-22
Arg2	1.55769	5.16646	1.40724e-23	3.97624e-22
Lepr	-1.24464	5.78623	1.71532e-23	4.83686e-22
Cybb	1.56836	10.5858	1.72471e-23	4.85342e-22
Cpeb4	-1.5031	8.02273	1.83245e-23	5.14612e-22
Plec	1.33309	9.78428	1.92459e-23	5.39393e-22
Sorl1	1.37543	10.0675	2.0292e-23	5.6756e-22
Arrb2	1.29255	8.43977	2.42565e-23	6.77076e-22
Arrdc2	-1.74016	4.46354	2.49853e-23	6.96013e-22
Pxn	1.25271	8.81852	2.76901e-23	7.69807e-22
Smox	-2.00906	6.61351	2.95794e-23	8.20681e-22
Tsc22d1	-1.40694	6.40435	3.10879e-23	8.60805e-22
Nadk2	-1.28768	6.47567	3.29245e-23	9.09836e-22
Dach1	1.36364	7.02459	3.4701e-23	9.57015e-22
Mov10	1.48087	6.53103	3.52743e-23	9.70887e-22
Xk	-1.36341	6.10156	4.25031e-23	1.16753e-21
Evi5	-1.2981	6.20133	4.55794e-23	1.24954e-21
App	1.72142	8.71656	4.61568e-23	1.26287e-21
Pdia2	-3.77084	2.00843	4.87675e-23	1.33166e-21
Lcp1	1.42287	10.7897	4.91364e-23	1.33909e-21
Il6ra	1.33242	7.02582	5.19716e-23	1.41357e-21
Lcn2	1.73609	11.2051	5.23535e-23	1.42116e-21
Abtb2	1.40983	5.94743	6.32296e-23	1.71303e-21
Pck2	-1.48097	5.88495	6.44992e-23	1.744e-21
Sfxn5	1.35284	6.15523	6.52435e-23	1.76068e-21
Ralgps2	-1.92221	5.46761	7.2746e-23	1.95875e-21
Msrb1	1.29326	8.40857	7.28666e-23	1.95875e-21
Arpc1b	1.24374	9.12876	7.72905e-23	2.07364e-21
Acod1	3.28373	3.80919	7.79157e-23	2.08636e-21
Gpi1	1.41156	9.91532	8.14932e-23	2.17793e-21
Slc1a5	-1.31864	7.2431	8.21066e-23	2.19009e-21
Inka1	-1.91962	4.24737	8.25761e-23	2.19837e-21
Klhl2	1.67181	6.15828	8.6894e-23	2.30887e-21
Ppm1m	1.323	6.84506	9.38854e-23	2.48986e-21
Camsap1	-1.36413	5.11443	1.0375e-22	2.7462e-21
Hmgn2	1.35058	7.973	1.05998e-22	2.80034e-21
Fbxo30	-1.44672	6.39551	1.2856e-22	3.3899e-21
Lbp	2.36834	7.05405	1.29782e-22	3.4156e-21
Runx1t1	-3.07149	2.28634	1.38689e-22	3.64309e-21
Rinl	1.27084	6.79795	1.62182e-22	4.25213e-21
Smap1	-1.31319	5.891	1.72134e-22	4.50449e-21
Artn	-8.12757	0.97338	2.01126e-22	5.25323e-21
B4galt5	1.53263	6.14983	2.12361e-22	5.53622e-21
Axl	-1.30071	6.85427	2.14001e-22	5.56845e-21
Fpr2	1.96332	7.17887	2.32457e-22	6.03371e-21
Mirt2	1.82468	4.17349	2.32754e-22	6.03371e-21
Cxcr1	3.94124	2.36849	2.35013e-22	6.08085e-21
Cdc6	-1.3	6.64352	2.40131e-22	6.20167e-21
Mtus1	1.98034	8.69673	2.42199e-22	6.24341e-21
Prdx5	1.40644	8.44014	2.78925e-22	7.17674e-21
Fes	1.27363	8.34973	2.79824e-22	7.18649e-21
Nxn	1.40149	5.55162	2.88954e-22	7.40719e-21
Klf16	-1.76771	4.70799	2.94193e-22	7.52752e-21
Elane	1.51667	9.79004	2.98965e-22	7.63548e-21
Tacstd2	1.88789	3.98664	3.12482e-22	7.96597e-21
C1rl	1.68859	5.38948	3.29795e-22	8.39185e-21
Slc29a1	-1.3172	6.07127	3.31129e-22	8.4103e-21
Traf4	-1.64654	4.59072	3.33041e-22	8.44335e-21
AA467197	2.6399	4.20593	3.34453e-22	8.46361e-21
Plac8	1.63431	7.87339	3.60238e-22	9.09947e-21
Mapkapk3	1.30169	7.08415	3.786e-22	9.54583e-21
Tnfrsf1a	1.26429	7.57684	4.02402e-22	1.01275e-20
Rnpep	1.48792	7.24517	4.30173e-22	1.08067e-20
Prkar2b	-1.3305	7.26969	4.78086e-22	1.19886e-20
Nabp1	1.30929	5.59878	5.39972e-22	1.35159e-20
Plin3	1.51339	6.55719	5.99827e-22	1.4987e-20
Col14a1	-2.01508	3.9546	6.07289e-22	1.51461e-20
Tinagl1	-1.39844	5.20272	6.17963e-22	1.53845e-20
Olfr419	-6.42972	1.22145	6.21664e-22	1.54488e-20
Lmo1	2.44088	3.47085	6.22856e-22	1.54506e-20
Tbccd1	-1.46171	4.89494	6.32452e-22	1.56606e-20
Tesk2	1.3043	5.59484	6.53549e-22	1.61398e-20
Lpcat2	1.28219	6.42882	6.54144e-22	1.61398e-20
AB124611	1.31636	7.13436	6.72224e-22	1.65564e-20
Jak3	1.58058	6.74729	7.1669e-22	1.76201e-20
Sirpa	1.24631	9.01086	7.35171e-22	1.80424e-20
Plppr3	1.67395	5.7414	7.61778e-22	1.86622e-20
Skap2	1.3214	7.32725	7.79909e-22	1.90726e-20
Tspan5	1.47564	5.7354	8.0234e-22	1.95864e-20
Tex9	-1.85896	3.92367	9.05885e-22	2.20752e-20
Bloodlinc	-8.09382	0.942006	9.77163e-22	2.37702e-20
Tmem38b	1.38136	5.51531	1.06181e-21	2.57838e-20
Ms4a6d	2.7988	4.67044	1.09846e-21	2.66271e-20
Ppm1l	-2.11139	3.76853	1.13492e-21	2.74627e-20
Vegfa	1.31871	5.93406	1.21799e-21	2.94213e-20
Ngp	1.38271	12.9753	1.28111e-21	3.08869e-20
Edem2	1.29972	6.46247	1.28313e-21	3.08869e-20
Popdc2	-3.20209	1.9295	1.39267e-21	3.34653e-20
Rac2	1.24029	9.81251	1.41812e-21	3.40177e-20
Def6	1.26501	6.8754	1.46926e-21	3.51834e-20
Usp6nl	-1.32655	5.48933	1.54375e-21	3.69031e-20
Ggt1	6.37925	5.23292	1.59989e-21	3.81791e-20
Sgms2	1.5188	7.57908	1.6313e-21	3.88615e-20
Dmxl2	1.99065	8.02569	1.7749e-21	4.22095e-20
Ctsg	2.2866	9.02659	1.85684e-21	4.40824e-20
Cldn15	1.55488	4.98581	1.87444e-21	4.4424e-20
Ltbr	1.35168	5.70369	2.09686e-21	4.96101e-20
Dennd11	1.67121	6.4752	2.40111e-21	5.67113e-20
Aprt	1.50066	6.23729	2.52804e-21	5.96073e-20
AA986860	-3.15219	2.45099	2.63416e-21	6.20037e-20
Alas1	1.40899	8.3176	2.65298e-21	6.23406e-20
Ppp6r2	-1.21021	5.89706	2.66176e-21	6.24406e-20
Uhrf1bp1	-1.19467	5.73799	3.25039e-21	7.60168e-20
Cotl1	1.22762	9.06768	3.2515e-21	7.60168e-20
Prss57	1.44111	5.86273	3.27387e-21	7.64106e-20
Ltb4r1	1.25675	7.07503	3.76313e-21	8.76816e-20
Agpat3	-1.67445	5.02863	3.96291e-21	9.21811e-20
Hsd11b1	1.97033	5.75421	4.05431e-21	9.41485e-20
Mvp	1.50647	6.38008	4.46007e-21	1.03397e-19
Atp8b4	1.24223	8.67117	4.69842e-21	1.0874e-19
Fmo2	-2.29591	3.05356	4.77347e-21	1.10293e-19
Rps6ka1	1.18957	8.27109	5.5132e-21	1.27145e-19
Pgk1	1.28258	7.37261	5.52122e-21	1.27145e-19
Myo1f	1.26639	9.08774	5.54246e-21	1.27421e-19
Ap1b1	-1.1719	7.37082	5.83071e-21	1.33826e-19
Csf2ra	1.38171	7.93408	5.98685e-21	1.37181e-19
Phex	-2.28689	2.89298	6.37924e-21	1.4593e-19
Plek2	-4.07355	1.6784	7.16939e-21	1.63735e-19
Rab30	-3.30583	1.78949	7.40275e-21	1.68785e-19
Mtss1	-1.23167	6.48238	7.4865e-21	1.70414e-19
Prdx3	-1.21853	5.85995	8.10247e-21	1.84131e-19
Kctd7	-1.68518	4.19267	8.2842e-21	1.87952e-19
Asb17os	-8.05394	0.918486	8.32219e-21	1.88504e-19
Fcna	-2.27214	5.45093	9.28124e-21	2.09884e-19
Mgam	2.15204	8.29149	1.00703e-20	2.27355e-19
Ccdc92b	-4.52506	1.34263	1.0165e-20	2.29119e-19
Tpm2	-2.22457	3.66992	1.03844e-20	2.33682e-19
Dhrs7	1.30319	6.23909	1.14647e-20	2.57574e-19
Abr	1.19361	7.53195	1.38354e-20	3.1033e-19
Snx18	1.27406	7.49789	1.39031e-20	3.11343e-19
Lgals3bp	-1.32171	5.38819	1.43402e-20	3.20613e-19
Sdf2l1	1.43499	6.46054	1.53015e-20	3.41552e-19
Mylk3	-3.84195	4.24148	1.59689e-20	3.55874e-19
Soat1	1.56734	7.4867	1.63103e-20	3.62898e-19
Lipg	3.90492	8.03935	1.68444e-20	3.74179e-19
Pstpip2	1.21644	6.13034	1.73985e-20	3.85866e-19
Orc1	-1.35699	4.91543	1.86005e-20	4.11863e-19
Igfbp6	9.10371	2.2633	1.90194e-20	4.20466e-19
Nlrp12	1.35072	6.3044	1.93745e-20	4.27632e-19
Myef2	-1.44928	4.72405	1.97231e-20	4.34631e-19
Aplf	-1.75528	4.26944	2.5397e-20	5.58774e-19
Lpin2	-1.19502	7.18129	2.57911e-20	5.66544e-19
Chd7	1.19173	7.96854	2.77683e-20	6.09007e-19
Comt	-1.1929	5.4626	2.95591e-20	6.47255e-19
Pla2g7	1.49036	6.31218	3.23216e-20	7.06625e-19
Tmem50b	1.39997	6.53834	3.44021e-20	7.50922e-19
Spta1	-8.02974	9.26211	3.6272e-20	7.9049e-19
Slc31a2	1.26322	5.92508	3.73169e-20	8.11981e-19
Fam129a	1.17164	7.36499	3.84606e-20	8.35551e-19
Ifngr2	1.24941	6.44453	3.9047e-20	8.46958e-19
Dclk2	-1.65109	4.33122	3.91239e-20	8.47296e-19
Pram1	1.44228	8.04912	4.03204e-20	8.71843e-19
Arhgap26	1.45552	6.87733	4.17471e-20	9.0128e-19
Bst1	1.33351	6.0593	4.34858e-20	9.37354e-19
Mrvi1	-1.38334	6.87249	4.41092e-20	9.49309e-19
Nckap1	-1.25509	5.13062	4.47143e-20	9.60837e-19
Card10	1.25203	6.13	4.49022e-20	9.63375e-19
Plaur	1.27997	6.5921	4.57244e-20	9.79494e-19
Trem1	1.73214	5.94001	4.73604e-20	1.01297e-18
Klhl25	-1.39419	5.34802	4.90504e-20	1.04698e-18
Creg1	-1.24925	7.14747	4.91021e-20	1.04698e-18
Epdr1	-1.90743	3.74965	4.92521e-20	1.04856e-18
Fam160a2	1.18494	7.40319	4.94951e-20	1.05211e-18
Rspo2	-3.02758	1.85484	5.26324e-20	1.11708e-18
4930430F08Rik	-2.20846	2.80869	5.52752e-20	1.17138e-18
Pdlim2	1.31101	5.43137	5.64221e-20	1.19385e-18
Alkbh8	-1.4323	4.44803	5.74662e-20	1.21408e-18
Ermap	-8.07689	8.17357	5.83578e-20	1.23104e-18
AI839979	1.93519	4.08605	5.8469e-20	1.2315e-18
Myl9	-1.90789	5.6967	5.87849e-20	1.23627e-18
Gsr	1.20387	8.13046	5.9033e-20	1.2396e-18
Atrnl1	1.83454	6.60987	6.13442e-20	1.28618e-18
Tns1	-1.26513	6.48327	6.2617e-20	1.31088e-18
Spon2	-3.37768	1.67552	6.29025e-20	1.31486e-18
Psme3	-1.21302	7.7189	6.89781e-20	1.43968e-18
Grap2	-1.90882	5.95181	7.11337e-20	1.48244e-18
B3gnt3	-2.51127	2.65834	7.37006e-20	1.53362e-18
Vasp	1.19093	9.11459	9.77753e-20	2.03152e-18
Tarm1	2.49714	4.75515	1.04648e-19	2.17104e-18
Tarsl2	-1.58948	4.37005	1.11192e-19	2.30336e-18
Hmox1	-1.20418	6.26994	1.16144e-19	2.40234e-18
Cd14	1.92408	4.42853	1.16832e-19	2.41296e-18
Pheta2	-2.72048	5.29696	1.21645e-19	2.50862e-18
Plau	1.42443	5.04974	1.23364e-19	2.54026e-18
Tmem231	-3.438	1.81319	1.29766e-19	2.66813e-18
Acp1	-1.56503	4.07862	1.32234e-19	2.71483e-18
C1qb	-1.28781	5.29127	1.37039e-19	2.80931e-18
Xdh	1.2785	8.70277	1.40684e-19	2.87975e-18
Tbc1d8	1.21793	7.61626	1.41323e-19	2.88855e-18
Gca	1.8322	7.05559	1.45948e-19	2.97867e-18
Acsl6	-5.95742	0.800912	1.47808e-19	3.01219e-18
Cd300ld	2.47809	3.14931	1.49748e-19	3.04722e-18
Orc5	-1.59786	4.39848	1.52487e-19	3.09841e-18
Flot1	1.25707	7.18651	1.5754e-19	3.19637e-18
Bola3	-1.63097	4.44203	1.60841e-19	3.25856e-18
Vsir	1.15693	9.32639	1.71055e-19	3.46042e-18
Pitrm1	-1.14275	6.21062	1.95683e-19	3.95285e-18
Cr2	-2.05576	3.03573	2.08428e-19	4.20416e-18
Sipa1l2	1.38477	6.59293	2.11855e-19	4.26706e-18
Irak4	1.19135	6.15145	2.30821e-19	4.64229e-18
Numb	1.19499	6.99894	2.8173e-19	5.65793e-18
Tpcn1	-1.17437	6.93014	2.86946e-19	5.75433e-18
Efhd2	1.48306	7.13015	3.03893e-19	6.08535e-18
G6pdx	2.15734	9.47197	3.06474e-19	6.12815e-18
Snx20	1.39445	5.64784	3.15998e-19	6.30946e-18
Fcgr3	1.38708	7.29903	3.44504e-19	6.8687e-18
Cd52	1.68227	7.68358	3.57989e-19	7.12728e-18
Tmem273	2.25612	4.37034	3.68631e-19	7.32859e-18
Rab31	1.39317	7.19222	3.71162e-19	7.36831e-18
St6gal1	-1.19334	5.44048	3.80518e-19	7.54321e-18
Cep19	1.58704	5.17476	4.02802e-19	7.97352e-18
Mthfd1	-1.30421	6.16738	4.06056e-19	8.02643e-18
Tm6sf1	1.22501	6.48125	4.0881e-19	8.06933e-18
Clec4e	2.31994	5.83778	4.26819e-19	8.41278e-18
Kif3b	1.20818	6.61518	4.51591e-19	8.88057e-18
4930438A08Rik	1.34217	6.1538	4.51838e-19	8.88057e-18
Hrh2	1.45105	5.47421	4.64556e-19	9.11758e-18
Cd59b	-7.77797	0.667444	4.77412e-19	9.35659e-18
Panct2	1.53099	4.44943	4.78647e-19	9.36752e-18
Jdp2	1.17414	5.75135	4.99106e-19	9.7541e-18
Il13ra1	3.19538	5.61672	5.81015e-19	1.13388e-17
F13a1	1.20526	8.24257	6.43841e-19	1.25472e-17
Tbkbp1	1.27715	6.09206	7.00872e-19	1.36394e-17
Eno1b	1.25296	5.78551	7.4145e-19	1.44087e-17
Aldoa	1.17161	9.51339	7.62233e-19	1.47918e-17
Cmtm6	1.12889	7.85406	8.01776e-19	1.55374e-17
Zbtb46	-1.95252	3.22926	8.61245e-19	1.66664e-17
Rnf139	-1.31516	5.66516	8.83288e-19	1.70691e-17
Adpgk	1.23981	9.4538	9.03923e-19	1.74434e-17
Gatm	1.86079	6.82277	9.51723e-19	1.83402e-17
Arid3a	1.12623	8.29889	9.64575e-19	1.8562e-17
Atg4a	-1.65934	4.72198	1.02233e-18	1.9646e-17
Neu1	1.25966	6.66032	1.02941e-18	1.97547e-17
Pla2g4c	-2.42239	3.23219	1.06271e-18	2.03654e-17
Dennd5b	-1.33716	4.82	1.14032e-18	2.18224e-17
Pir	-2.97553	1.94303	1.14465e-18	2.1875e-17
Ralb	1.27405	6.48969	1.18618e-18	2.26373e-17
Ssbp3	-1.42352	6.10027	1.22326e-18	2.33128e-17
Ucp2	-1.24951	10.0493	1.27034e-18	2.41767e-17
Dmxl1	-1.29915	7.4346	1.28349e-18	2.43933e-17
Zfp39	-1.69536	3.775	1.28998e-18	2.4483e-17
Padi4	1.32494	7.9085	1.33094e-18	2.52257e-17
Tmed3	1.16311	6.60025	1.36387e-18	2.58144e-17
Agpat4	-2.02275	4.25207	1.4248e-18	2.69308e-17
Plin2	1.22175	7.17513	1.47048e-18	2.77563e-17
Syne2	1.16287	8.52292	1.52121e-18	2.86747e-17
Sesn1	-1.38794	5.32755	1.52699e-18	2.87444e-17
Lasp1	1.10024	8.49852	1.59095e-18	2.99077e-17
Rab4b	1.19518	5.71221	1.60003e-18	3.00012e-17
Adcy5	-1.52855	4.26087	1.60027e-18	3.00012e-17
Ago2	-1.10785	8.6698	1.62229e-18	3.03728e-17
Kdm6b	1.18905	8.17185	1.71405e-18	3.20475e-17
Cmas	-1.09605	6.79798	1.89577e-18	3.53971e-17
Gas2l1	-1.41755	6.08835	1.90909e-18	3.55976e-17
Hmgb3	-1.37525	4.81072	1.99226e-18	3.70984e-17
Plod3	1.13738	6.63385	2.05063e-18	3.81339e-17
Palm	1.1603	7.15441	2.17124e-18	4.03227e-17
Orai1	1.15017	6.08212	2.19461e-18	4.07019e-17
Lrrc8c	-1.41913	5.32586	2.32739e-18	4.31067e-17
Ccl9	1.49912	5.25282	2.42365e-18	4.48295e-17
Lonrf2	-5.33153	0.963098	2.58238e-18	4.77016e-17
Wipi2	-1.13562	6.60001	2.64293e-18	4.87548e-17
Lrig1	-2.52111	2.61039	2.7011e-18	4.97614e-17
Tnf	1.59289	4.44132	2.75496e-18	5.06861e-17
Rnf187	-1.20848	6.78439	2.80719e-18	5.15783e-17
Pla2g12a	-1.47689	4.20142	2.96878e-18	5.44749e-17
Zfp516	1.10965	7.33796	3.02124e-18	5.5364e-17
B430306N03Rik	1.11594	7.34625	3.0431e-18	5.56908e-17
Mcm2	-1.07895	7.87971	3.11902e-18	5.70047e-17
Cecr2	-1.75349	7.77851	3.22238e-18	5.88159e-17
Bcl6	1.12127	6.73583	3.25241e-18	5.92858e-17
Myo1e	-1.38414	4.74132	3.37699e-18	6.14755e-17
Wdhd1	-1.15579	6.53528	3.49048e-18	6.34579e-17
Galns	1.14258	6.52552	4.11788e-18	7.47657e-17
Mxd1	1.19637	9.78066	4.32082e-18	7.83474e-17
Igfbp2	4.47755	2.72593	4.4191e-18	8.00246e-17
Agpat2	1.4331	6.4282	4.5027e-18	8.14316e-17
Mcph1	-1.11419	5.90844	4.5333e-18	8.1878e-17
Pld1	1.35198	5.73262	4.67895e-18	8.43982e-17
Reck	1.50546	5.11203	4.75105e-18	8.55871e-17
Rassf2	1.09869	7.97008	4.76957e-18	8.58088e-17
Dbi	1.45126	5.50676	4.77952e-18	8.5876e-17
Gramd2	2.2748	2.82616	5.08245e-18	9.12003e-17
Galc	1.26961	5.47725	5.11159e-18	9.16041e-17
Slc8b1	1.19509	6.51573	5.1405e-18	9.20029e-17
Cpm	-1.94279	4.78898	5.30426e-18	9.4811e-17
Anxa1	1.97732	10.7798	5.8383e-18	1.04222e-16
Ifnlr1	1.14489	5.84208	5.95824e-18	1.06226e-16
Fxyd5	1.11772	6.85524	6.40358e-18	1.14018e-16
Dtx4	1.17679	5.76836	7.03083e-18	1.25026e-16
Hlx	1.13642	6.03824	7.09946e-18	1.26084e-16
Tk1	-1.10871	6.02497	7.15327e-18	1.26876e-16
Slc12a4	-1.44883	4.27396	7.19829e-18	1.27511e-16
Lck	-2.09656	3.17541	7.23611e-18	1.28017e-16
Serinc3	-1.08676	10.1321	7.52025e-18	1.32874e-16
Atg3	1.14612	6.35163	7.61489e-18	1.34374e-16
Itgb2	1.13015	9.74417	7.84771e-18	1.38306e-16
Gpsm3	1.19605	7.55878	8.09253e-18	1.42439e-16
Osm	1.54515	4.33479	8.91043e-18	1.56635e-16
Slc46a3	-1.6688	3.75353	9.74773e-18	1.71136e-16
Acvr1b	1.68539	5.59803	1.01673e-17	1.78277e-16
Ggt5	1.30404	5.3049	1.03302e-17	1.80903e-16
Pilra	1.4782	6.65464	1.19977e-17	2.09839e-16
Ilrun	-1.07251	7.44498	1.20818e-17	2.11041e-16
Slc17a9	1.68364	5.02905	1.24561e-17	2.17305e-16
Rb1	-1.1762	7.27963	1.49429e-17	2.60361e-16
Blm	-1.16124	6.33159	1.5338e-17	2.66909e-16
Gys1	1.27217	6.85076	1.59418e-17	2.77067e-16
Usp18	-1.92715	3.55318	1.73872e-17	3.01807e-16
Sem1	1.19115	6.45613	1.81811e-17	3.15192e-16
Brca2	-1.13036	6.33375	1.89231e-17	3.27645e-16
Selenbp1	-1.55196	4.00448	1.92164e-17	3.32306e-16
Septin5	1.09482	6.59054	1.93614e-17	3.34396e-16
Bin3	1.16353	6.63296	2.01246e-17	3.47143e-16
Tyrobp	1.29961	7.97726	2.12261e-17	3.65687e-16
Parvg	1.07146	7.66661	2.22663e-17	3.83131e-16
Dock5	1.06983	8.06016	2.27598e-17	3.91134e-16
Diras2	-1.85081	3.93074	2.52098e-17	4.327e-16
Rec114	-2.25096	2.92693	2.52676e-17	4.33154e-16
Trps1	1.51723	6.19997	2.54505e-17	4.35749e-16
Cers6	1.32825	7.80114	2.66795e-17	4.56227e-16
Msra	1.12659	6.30083	2.83642e-17	4.84436e-16
Gm5088	-1.7295	3.40747	3.14364e-17	5.36242e-16
Tcirg1	1.1414	7.55278	3.24901e-17	5.53533e-16
C1qc	-1.17224	5.20252	3.30748e-17	5.628e-16
Fxn	-1.82207	3.4745	3.35144e-17	5.6958e-16
Otud1	-1.60645	3.98271	3.36737e-17	5.71584e-16
Tlr1	2.71569	5.21793	3.41106e-17	5.78289e-16
Gmfg	1.09751	6.57826	3.50451e-17	5.93404e-16
Dram1	1.31181	5.54913	3.53041e-17	5.97059e-16
Dmwd	-2.24434	3.20364	3.63924e-17	6.14711e-16
Sp4	-1.05898	5.86321	3.69668e-17	6.23651e-16
Carhsp1	-1.07732	7.26942	3.76883e-17	6.35047e-16
Tmem14c	-1.05911	6.63699	4.27131e-17	7.1884e-16
Ints10	-1.09251	5.71828	4.30561e-17	7.23731e-16
Lmna	-2.4216	6.94067	4.40679e-17	7.39838e-16
Eno1	1.29907	8.35653	4.43338e-17	7.43399e-16
Nin	1.07622	9.42424	4.49247e-17	7.52393e-16
Fosl2	1.23113	7.97209	4.50994e-17	7.54404e-16
Cd99l2	-1.63941	3.83494	4.72775e-17	7.89883e-16
Gapdh	1.69486	3.84202	5.05371e-17	8.43323e-16
Ctse	-1.96748	8.8329	5.1899e-17	8.65004e-16
Pcna	-1.03774	7.68794	5.25119e-17	8.74165e-16
Pag1	1.3255	8.0921	5.78969e-17	9.62649e-16
Oas2	1.68902	5.60832	5.88544e-17	9.77393e-16
Mboat7	1.19522	7.14045	5.91174e-17	9.80583e-16
Cpd	1.56999	8.66136	6.09809e-17	1.01028e-15
Apobr	1.44313	7.15141	6.43781e-17	1.06528e-15
Gfi1b	-2.91574	5.55652	6.52109e-17	1.07777e-15
Ankrd22	1.54286	5.24227	6.65429e-17	1.09847e-15
Rab24	1.15502	6.34686	6.92919e-17	1.14249e-15
Asb7	1.30038	6.31494	7.13647e-17	1.17526e-15
Agfg2	-1.50208	5.92624	7.30862e-17	1.20218e-15
S100a11	1.31528	7.64682	7.37088e-17	1.21098e-15
Ano10	1.23305	6.32441	7.77307e-17	1.27554e-15
Gramd1b	1.11166	6.82707	8.26513e-17	1.35468e-15
Slc22a15	1.38421	6.25596	8.34651e-17	1.3664e-15
Hpcal1	1.13085	6.02679	8.51045e-17	1.39159e-15
Ccpg1	1.05097	7.86605	8.69926e-17	1.42078e-15
Gypa	-7.97758	7.30146	9.0227e-17	1.47186e-15
Ms4a6c	1.34277	6.21734	9.29142e-17	1.51391e-15
Klf4	1.42262	4.97326	9.38933e-17	1.52806e-15
Rnf212	-7.55727	0.489529	9.60195e-17	1.56083e-15
Ikbke	1.26087	5.93554	9.77794e-17	1.58757e-15
Lrrk2	1.08474	8.39993	1.02719e-16	1.66581e-15
Sqor	1.14987	6.1442	1.02936e-16	1.66737e-15
Dgat2	2.38645	6.48756	1.04285e-16	1.68624e-15
Txn1	1.1173	7.86385	1.04345e-16	1.68624e-15
Gm1966	2.05725	5.04297	1.08967e-16	1.75887e-15
Orc2	-1.18046	5.55398	1.11251e-16	1.79364e-15
Pde8a	1.51388	5.31902	1.20937e-16	1.94754e-15
Dtx1	-2.17413	2.50511	1.28224e-16	2.06249e-15
Midn	1.07786	7.82265	1.29815e-16	2.08565e-15
Optn	-1.14928	6.02116	1.35555e-16	2.17534e-15
Clic1	1.04402	7.83358	1.38307e-16	2.21693e-15
Cmah	2.08043	8.08091	1.42231e-16	2.27717e-15
Pard3b	-1.25745	4.73507	1.42656e-16	2.28134e-15
Twf2	1.08462	7.01913	1.47532e-16	2.3566e-15
Ero1l	1.27951	6.58314	1.60761e-16	2.56494e-15
Fam205c	-7.82941	0.735777	1.65017e-16	2.6298e-15
Ccr7	-2.49898	2.67398	1.65801e-16	2.63673e-15
Dnajb13	-1.58132	4.16661	1.65834e-16	2.63673e-15
Ube2r2	-1.13274	6.59428	1.6837e-16	2.67399e-15
Prelid1	1.08441	7.15008	1.83972e-16	2.91842e-15
Vat1	1.10598	6.83614	1.87329e-16	2.96826e-15
Lrrc29	-1.33447	4.50362	1.92592e-16	3.04816e-15
Herc1	-1.08707	9.27425	2.02264e-16	3.19757e-15
St3gal5	-1.59794	7.07377	2.0265e-16	3.20002e-15
Prelp	-1.39418	4.00638	2.03667e-16	3.2124e-15
Clec5a	1.83247	6.88319	2.08302e-16	3.28177e-15
Hopx	2.29017	4.34384	2.10188e-16	3.3077e-15
Sh3bgrl2	-1.69137	4.63316	2.21084e-16	3.47522e-15
Ipcef1	1.16295	7.01956	2.22187e-16	3.48859e-15
Klhl14	-2.19542	3.38297	2.2614e-16	3.54662e-15
Blk	-1.93568	4.79789	2.3333e-16	3.65524e-15
Rab3d	1.05473	7.44463	2.46988e-16	3.86482e-15
Pak1	1.18575	5.98372	2.58202e-16	4.03573e-15
B230303A05Rik	4.30724	3.9173	2.62104e-16	4.09208e-15
Timp3	-1.16748	6.87861	2.71794e-16	4.23857e-15
Klhl12	-1.0339	5.71186	2.80911e-16	4.37582e-15
Stom	-1.28826	7.96308	2.83092e-16	4.40482e-15
Gpr84	2.16823	4.86355	2.86798e-16	4.45746e-15
Ccdc24	-4.06451	1.1834	2.91144e-16	4.51993e-15
Abi3bp	-1.91194	3.03107	2.97628e-16	4.6154e-15
Osgin1	1.33361	4.65145	2.98225e-16	4.61947e-15
Adh1	-3.61987	1.99134	3.0075e-16	4.65338e-15
Atp6v1b2	1.05103	8.01782	3.1508e-16	4.86964e-15
Sat1	1.05712	6.85114	3.24481e-16	5.00933e-15
Snx15	-1.64451	4.64762	3.25526e-16	5.01986e-15
6530402F18Rik	1.16415	6.57938	3.28961e-16	5.06717e-15
Nhsl2	1.0206	8.597	3.30887e-16	5.09116e-15
Cat	-1.32969	7.27115	3.36002e-16	5.16412e-15
Bmp6	-1.95846	3.35316	3.53225e-16	5.42279e-15
Fbxo9	-1.16139	6.37177	3.5705e-16	5.47542e-15
Milr1	1.34189	5.21516	3.61043e-16	5.53052e-15
Prom1	2.02395	6.9904	3.72473e-16	5.69929e-15
Ank1	-7.73333	8.69532	3.74271e-16	5.72047e-15
Ptch1	-1.27587	4.84764	3.85633e-16	5.88762e-15
Lpcat4	1.3199	5.40872	3.87707e-16	5.91275e-15
Iqcd	-4.27446	1.1402	4.20733e-16	6.40934e-15
Klf6	1.03468	7.65074	4.24235e-16	6.45556e-15
Pnkp	1.16349	7.70751	4.26422e-16	6.4817e-15
Ethe1	1.12751	5.8552	4.40004e-16	6.6808e-15
Zfp318	-1.18698	4.7605	4.41024e-16	6.68894e-15
Rara	1.21827	6.56235	4.62315e-16	7.00418e-15
Atrn	1.26308	8.32082	4.86421e-16	7.36132e-15
Peli2	1.16547	5.80223	4.94215e-16	7.47108e-15
Ntng2	1.14376	5.69629	5.05623e-16	7.63519e-15
E2f2	-1.05694	8.63583	5.1111e-16	7.70961e-15
Igsf6	1.28749	8.05003	5.36994e-16	8.09121e-15
Dhrs9	1.69958	6.50308	5.54544e-16	8.34656e-15
Pkn2	-1.14241	6.80666	5.61557e-16	8.44291e-15
Slc36a1	1.17514	6.43425	6.21329e-16	9.33141e-15
Ghitm	-1.00488	7.08742	6.23827e-16	9.35876e-15
Ddi2	1.25356	6.43244	6.29695e-16	9.43655e-15
Tmem86b	-1.3812	4.32198	6.8498e-16	1.02539e-14
B3gnt5	-1.33868	4.22857	6.97531e-16	1.04305e-14
Alpk1	1.26932	6.09026	7.06348e-16	1.05509e-14
Gpr35	1.70706	4.44229	7.65203e-16	1.14177e-14
Fbxo5	-1.10505	6.19794	7.82724e-16	1.16666e-14
Trim24	-1.07694	5.39278	7.87383e-16	1.17233e-14
Cib2	1.62225	3.98246	7.9229e-16	1.17837e-14
Ankrd61	-1.73506	3.50237	7.99356e-16	1.1876e-14
Cep290	-1.39422	4.63826	8.46801e-16	1.25674e-14
Fam78a	-1.58052	5.9303	9.15679e-16	1.3575e-14
P2ry2	1.43077	4.3045	9.20289e-16	1.36288e-14
Ptafr	1.11208	6.26469	9.55211e-16	1.41308e-14
Nde1	-1.01189	6.01885	9.67353e-16	1.42951e-14
Cln3	1.15703	6.29898	9.97377e-16	1.4723e-14
Trib2	-1.77376	6.27113	1.00509e-15	1.48211e-14
Svil	1.03906	8.65367	1.11033e-15	1.63555e-14
Fabp4	-1.41443	4.18255	1.13618e-15	1.67184e-14
Arhgdib	1.23014	10.0386	1.25409e-15	1.84308e-14
St3gal2	-1.22097	6.72193	1.25641e-15	1.84308e-14
Plp2	1.11796	6.04626	1.25655e-15	1.84308e-14
Sbk1	-1.33026	5.92935	1.26103e-15	1.84769e-14
Fmo5	1.15701	6.2433	1.29019e-15	1.88841e-14
Il1b	1.64128	5.54009	1.30111e-15	1.90237e-14
Ostf1	1.08274	7.74548	1.36179e-15	1.98899e-14
Actr3	1.01122	9.35942	1.42075e-15	2.07292e-14
Mast4	-1.33126	5.66341	1.46394e-15	2.13368e-14
Dock9	1.7284	7.21452	1.5126e-15	2.20227e-14
Naip2	1.19078	6.57857	1.53241e-15	2.22877e-14
Slc3a2	-1.00507	6.64486	1.55989e-15	2.26635e-14
Il2ra	-1.41578	3.78664	1.59602e-15	2.31641e-14
Hsd17b11	1.16933	6.6058	1.64456e-15	2.38435e-14
Mettl9	1.5292	7.35166	1.70156e-15	2.4644e-14
Slamf1	-1.54765	5.13543	1.7073e-15	2.47013e-14
Trim30a	1.33989	6.54127	1.72653e-15	2.49534e-14
Lrrfip1	1.01485	7.95901	1.76007e-15	2.54116e-14
Col18a1	1.82397	3.55178	1.85745e-15	2.67896e-14
Ccdc88b	1.33003	8.14121	1.97077e-15	2.83943e-14
Coro2a	1.73872	6.32151	2.05136e-15	2.95036e-14
Zranb3	-1.26073	4.36498	2.05203e-15	2.95036e-14
Prr5l	1.3276	4.99304	2.09005e-15	3.00189e-14
Prr13	1.1338	7.62996	2.16863e-15	3.11152e-14
Plxna4	-1.30407	5.60502	2.17508e-15	3.11753e-14
Eif4e3	1.07982	5.67482	2.20499e-15	3.15713e-14
Il4ra	3.03376	7.51431	2.22329e-15	3.18003e-14
Adam8	1.2406	7.94646	2.30911e-15	3.29938e-14
Dpep1	-2.50911	2.62115	2.54903e-15	3.63843e-14
Col4a2	1.21236	6.60749	2.5627e-15	3.65417e-14
Marveld1	1.35807	6.09875	2.58637e-15	3.6841e-14
Tlr13	1.35418	6.40366	2.65412e-15	3.77672e-14
Mdc1	-0.992268	6.88447	2.7105e-15	3.85299e-14
F630028O10Rik	1.38232	10.0882	2.72054e-15	3.86327e-14
Cyba	1.21829	8.23229	2.73968e-15	3.88646e-14
Pawr	-2.32616	2.36308	2.79787e-15	3.96494e-14
Thsd4	-2.16371	2.9082	2.82139e-15	3.99417e-14
Acpp	1.33912	5.31413	2.92471e-15	4.1362e-14
H6pd	1.02145	7.10684	2.93465e-15	4.14601e-14
Egln3	1.86428	4.57239	2.98647e-15	4.21492e-14
Ampd2	1.1368	6.67572	3.11246e-15	4.38825e-14
Arid5a	1.07192	6.99521	3.19101e-15	4.49441e-14
Slc25a45	1.1126	5.63405	3.19741e-15	4.49884e-14
Lta4h	1.10832	8.75758	3.41699e-15	4.8029e-14
Eif5a2	-1.87172	2.76324	3.49782e-15	4.91152e-14
Slc35a5	1.18889	6.33532	3.56788e-15	5.00482e-14
Evi2a	1.37692	4.58116	3.62684e-15	5.08236e-14
Tpm1	-1.07745	6.4038	3.66036e-15	5.12413e-14
Slco2a1	2.3817	4.17616	3.7792e-15	5.28514e-14
Pax9	-4.26124	0.854324	3.88299e-15	5.4248e-14
Gm43915	-2.16616	2.5447	4.10211e-15	5.72513e-14
Ccr1	2.03577	7.0936	4.12153e-15	5.74644e-14
Arhgap27	1.0668	6.58001	4.16908e-15	5.80688e-14
Klhl18	1.03009	6.09287	4.31893e-15	6.00953e-14
Ube2e3	-1.03546	5.70766	4.41392e-15	6.13553e-14
Mafk	-1.21534	5.95027	4.68876e-15	6.51102e-14
Slc38a9	-1.22519	5.74909	4.75476e-15	6.59604e-14
Rhog	1.04389	7.79994	5.01706e-15	6.95293e-14
S1pr2	1.52915	4.20342	5.15408e-15	7.13566e-14
Entpd7	1.07358	6.33693	5.22967e-15	7.23306e-14
H2bu1-ps	-3.72815	1.23909	5.44017e-15	7.51668e-14
Pxylp1	1.0974	6.74578	5.69964e-15	7.86732e-14
Dcun1d1	-0.994492	5.46224	5.77452e-15	7.96273e-14
Slc35c1	1.03651	6.15995	6.03153e-15	8.30496e-14
Coro1a	1.05211	10.0328	6.03473e-15	8.30496e-14
Il17ra	1.02771	8.4051	6.06199e-15	8.33418e-14
Slco4c1	1.22604	5.60575	6.10063e-15	8.37897e-14
Cyth4	0.992545	7.36996	6.13086e-15	8.41213e-14
Agtrap	1.03292	6.75181	6.14116e-15	8.4179e-14
Fam217b	1.50514	4.86212	6.23975e-15	8.54456e-14
Tgfb1i1	-1.46731	4.48878	6.33464e-15	8.66591e-14
Zbtb42	1.19249	4.98998	6.47341e-15	8.84699e-14
Sdsl	-2.3083	2.12242	6.54039e-15	8.9297e-14
Atg4b	-0.97383	5.89906	6.70261e-15	9.14215e-14
Ltbp1	-1.28737	6.16976	6.77742e-15	9.23507e-14
Sptlc2	0.979999	7.03387	6.92897e-15	9.43227e-14
Ubtd1	1.24363	4.79744	6.95867e-15	9.46338e-14
Gnai2	1.01372	10.0932	7.01781e-15	9.53442e-14
Ap5b1	1.02321	6.96625	7.66131e-15	1.03985e-13
Tmem154	1.30558	6.89096	7.7004e-15	1.04413e-13
C530008M17Rik	-2.30139	5.84052	7.87984e-15	1.06741e-13
Zfpm1	-3.114	7.86175	7.98737e-15	1.08092e-13
Megf9	1.03702	7.30243	8.04871e-15	1.08815e-13
Rbpms2	-1.60744	4.30695	8.12355e-15	1.09719e-13
Snx25	-1.14095	4.74841	8.2962e-15	1.11942e-13
A330032B11Rik	-4.56793	0.780458	8.74314e-15	1.17858e-13
Cebpe	1.31029	7.80888	8.7716e-15	1.18126e-13
Scube1	-3.87085	1.37652	8.98147e-15	1.20834e-13
Tbc1d14	1.22502	7.00167	9.00338e-15	1.21011e-13
Ankrd9	-1.28499	4.44108	9.06986e-15	1.21722e-13
Fcer2a	-2.092	2.80879	9.07385e-15	1.21722e-13
Gnaz	-1.68062	5.59225	9.18008e-15	1.23027e-13
Col4a1	1.2393	7.13756	9.29138e-15	1.24398e-13
Fcgr2b	1.04716	6.58663	9.43071e-15	1.26142e-13
Bcl11a	-1.12895	6.17076	1.01253e-14	1.35302e-13
Fam129b	1.17616	5.0695	1.02355e-14	1.36642e-13
Kctd14	-2.12267	2.99093	1.04184e-14	1.38949e-13
Net1	-1.06855	5.98262	1.0471e-14	1.39516e-13
Syn3	-1.87916	2.91324	1.06134e-14	1.41277e-13
Atxn10	1.37667	7.59089	1.07526e-14	1.42992e-13
F930017D23Rik	-3.00439	3.7606	1.21258e-14	1.61099e-13
Gm6093	4.41953	1.2327	1.29852e-14	1.7235e-13
Gcdh	-1.23891	4.48259	1.35442e-14	1.79598e-13
Tnfrsf1b	1.05019	6.92236	1.3582e-14	1.79926e-13
Rbms1	1.14266	7.01641	1.37493e-14	1.81967e-13
Ccp110	-1.03248	5.46106	1.48373e-14	1.96178e-13
Zdhhc18	0.993707	7.19598	1.51231e-14	1.99767e-13
Gas6	-1.36871	5.06663	1.5243e-14	2.01158e-13
Pgam1	1.34258	5.99025	1.56817e-14	2.0675e-13
Pgm1	1.33476	5.38781	1.58267e-14	2.08463e-13
Wdr91	-1.2515	5.09945	1.60987e-14	2.11844e-13
Plcb2	0.974041	8.1552	1.63311e-14	2.14697e-13
Gpc1	1.07722	7.21159	1.68615e-14	2.21459e-13
Pira1	1.55166	5.50075	1.77492e-14	2.32898e-13
Gldc	4.28961	2.19686	1.79101e-14	2.34786e-13
Itga6	-1.23266	7.29626	1.82368e-14	2.38842e-13
Bhlhe40	1.25193	5.18991	1.86411e-14	2.43905e-13
Acox3	0.998967	6.6165	1.95586e-14	2.55668e-13
Bcl2l11	-1.00988	5.76901	1.97243e-14	2.5759e-13
Rdh12	1.24578	5.36077	1.98529e-14	2.59025e-13
Sp140	1.20876	5.91953	2.09025e-14	2.72462e-13
H2ac4	-0.985197	6.66229	2.19134e-14	2.8537e-13
Cystm1	3.20484	2.16586	2.20857e-14	2.87342e-13
Tfec	1.69425	4.94699	2.2455e-14	2.91872e-13
9530068E07Rik	0.976453	7.09061	2.25054e-14	2.92253e-13
P4hb	1.04635	8.96761	2.27004e-14	2.94508e-13
Adgrg3	1.07951	7.04192	2.27628e-14	2.95041e-13
Aspm	-0.944951	7.75206	2.31865e-14	3.00251e-13
Cxcl12	-1.12921	9.12298	2.34344e-14	3.03177e-13
Tmem268	1.59363	5.33456	2.59593e-14	3.35528e-13
Atg4d	-1.06897	5.90414	2.62531e-14	3.39008e-13
Zfp367	-1.09159	5.91447	2.64728e-14	3.41526e-13
Gm7457	4.82679	1.98813	2.73537e-14	3.52561e-13
Mfap3l	-1.56031	4.55041	2.7721e-14	3.56962e-13
Adssl1	1.06677	6.54405	2.93948e-14	3.78164e-13
Mast2	-1.04772	6.95926	2.96556e-14	3.81164e-13
Myl4	-1.9562	4.22144	3.02612e-14	3.88587e-13
Iqgap1	1.00412	10.3246	3.05974e-14	3.92538e-13
Ptpn1	1.03438	7.88435	3.16796e-14	4.06045e-13
Trerf1	1.0981	5.63992	3.28723e-14	4.20942e-13
Pde5a	-1.52607	6.78697	3.31477e-14	4.24076e-13
Itpripl2	1.05048	6.87883	3.38993e-14	4.3329e-13
Gfi1	1.26588	6.40911	3.42356e-14	4.37184e-13
Gm10536	-3.90314	0.822057	3.4537e-14	4.40626e-13
Gm16793	-4.77323	0.966596	3.59403e-14	4.58107e-13
2310022B05Rik	-1.37467	4.05272	3.72269e-14	4.74068e-13
Asprv1	3.81709	7.04893	3.91418e-14	4.97994e-13
Elmo3	-1.06763	5.0101	3.96868e-14	5.04031e-13
Map7d1	1.02338	6.93046	3.96892e-14	5.04031e-13
Cpne3	1.38878	8.5845	4.00787e-14	5.0851e-13
Agbl1	-3.18162	1.41861	4.04539e-14	5.128e-13
Ndst1	0.957904	7.50609	4.167e-14	5.27731e-13
Cxxc5	-1.25814	4.95134	4.23234e-14	5.35515e-13
Fn1	1.25047	9.40318	4.3035e-14	5.44021e-13
Nos1ap	1.0106	5.77585	4.49623e-14	5.67865e-13
Snx10	1.10542	5.41014	4.64277e-14	5.85837e-13
Rnf130	0.940192	7.38987	4.72906e-14	5.96181e-13
Mki67	-1.05786	11.3245	4.88721e-14	6.15557e-13
Itga2	-1.20559	5.13879	4.97768e-14	6.26381e-13
Nrg1	1.80425	4.45182	5.03751e-14	6.33333e-13
1700071M16Rik	1.63457	4.0571	5.05531e-14	6.34993e-13
Scd2	0.984842	7.07969	5.59285e-14	7.01875e-13
Tmem120a	1.35279	4.33075	5.64037e-14	7.07195e-13
Zc3h12d	1.44872	4.90598	5.68276e-14	7.11865e-13
Parvb	-1.98592	7.6828	5.86052e-14	7.33467e-13
Cd5l	-1.4067	3.9036	6.10924e-14	7.63903e-13
Fam214b	-0.962505	6.50863	6.12272e-14	7.64898e-13
Meis1	-1.35015	4.23167	6.27948e-14	7.83772e-13
Ppm1d	-1.01026	5.42205	6.30721e-14	7.86523e-13
Adcy4	1.18285	4.88784	6.46581e-14	8.05573e-13
Hscb	-1.69605	3.53848	6.74631e-14	8.39763e-13
Otulinl	1.20138	4.58579	6.76932e-14	8.41869e-13
Clec12a	0.967626	7.88872	6.77691e-14	8.42055e-13
Camkk1	1.55078	3.6785	6.82069e-14	8.46734e-13
Tnfrsf13c	-2.00541	3.69013	6.86341e-14	8.51272e-13
Hif1a	1.19584	6.94711	6.89009e-14	8.53815e-13
Trim2	-1.36414	4.43887	7.16364e-14	8.86917e-13
H3c4	-1.10348	7.07924	7.51457e-14	9.29532e-13
Mcm6	-0.930535	7.9087	7.57671e-14	9.36382e-13
Surf4	1.02214	7.92976	7.90127e-14	9.7562e-13
Kif18b	-1.03463	6.71442	8.12165e-14	1.00194e-12
Omp	-2.95206	1.4187	8.13145e-14	1.00225e-12
Cd82	-0.973827	7.24594	8.20147e-14	1.00998e-12
Clec7a	1.4158	6.00835	8.28622e-14	1.01951e-12
Ctsz	0.962172	6.95166	8.36582e-14	1.02839e-12
Usp25	-0.919907	7.87332	8.41051e-14	1.03296e-12
Glud1	0.949502	7.66602	8.44675e-14	1.03649e-12
Rab27b	-1.52167	6.17117	8.74317e-14	1.07191e-12
Rassf5	0.973578	7.3858	8.76247e-14	1.07332e-12
Usp2	1.3739	4.35687	8.89236e-14	1.08827e-12
Emb	1.51004	7.13981	8.99743e-14	1.10015e-12
1810053B23Rik	-4.46762	0.690668	9.1007e-14	1.1118e-12
Ly6d	-1.73476	3.31729	9.11903e-14	1.11305e-12
Mpg	-1.60581	3.31789	9.14359e-14	1.11507e-12
Mcl1	0.963724	8.97258	9.20968e-14	1.12214e-12
Cenpf	-0.995026	8.09474	9.45751e-14	1.15132e-12
Dtl	-0.965766	6.53473	9.48077e-14	1.15313e-12
Slc2a3	0.978224	8.63075	9.77436e-14	1.1878e-12
Smpdl3a	1.42977	6.74763	1.01881e-13	1.23698e-12
Nkg7	1.31395	5.8586	1.0605e-13	1.28647e-12
Diaph2	1.22738	6.5684	1.10528e-13	1.33962e-12
Hk2	1.19713	6.90025	1.11538e-13	1.35067e-12
Ccrl2	-1.48451	3.55797	1.12366e-13	1.35951e-12
Cnnm1	-3.27855	1.29634	1.13837e-13	1.3761e-12
Mmrn1	-1.41496	6.29804	1.14377e-13	1.38143e-12
Scoc	-1.66459	2.92019	1.17035e-13	1.41229e-12
Rab11fip1	1.02174	6.80057	1.21716e-13	1.46749e-12
Gpd1	-1.89878	2.69528	1.23293e-13	1.48521e-12
BC017158	-1.31197	4.48633	1.27711e-13	1.53709e-12
Gja5	2.67329	2.70598	1.41269e-13	1.69837e-12
Galnt6	1.13605	5.58064	1.41357e-13	1.69837e-12
4931403G20Rik	-1.92175	2.59967	1.50935e-13	1.81187e-12
Ptprc	1.02723	9.55965	1.5157e-13	1.81792e-12
Usp49	-2.02302	2.50113	1.53779e-13	1.84282e-12
R3hdm4	0.913945	8.16496	1.5476e-13	1.85297e-12
Slc43a3	-0.903219	7.06708	1.5791e-13	1.88905e-12
Msn	0.986328	9.71647	1.7222e-13	2.05844e-12
Pgr	-2.99282	1.27305	1.74295e-13	2.08144e-12
A830010M20Rik	-1.36187	3.72808	1.7556e-13	2.09474e-12
Hcls1	1.05128	8.31466	1.86824e-13	2.22721e-12
Ms4a4c	1.41588	3.93405	1.90155e-13	2.26498e-12
Slc24a5	-1.76174	3.19665	1.93401e-13	2.30165e-12
Brca1	-0.928191	6.83955	1.95516e-13	2.32482e-12
Kcnab2	0.992299	7.60282	1.97181e-13	2.3426e-12
Cenpk	-1.501	3.593	1.99728e-13	2.37083e-12
Dcaf12	-0.997477	8.05257	2.06467e-13	2.44871e-12
Armc7	1.04398	5.23878	2.12135e-13	2.51379e-12
Abat	-2.15911	2.49298	2.12678e-13	2.51806e-12
Cbl	0.945971	8.25779	2.21415e-13	2.61926e-12
Fam114a1	1.35809	3.96429	2.4948e-13	2.94873e-12
Fer1l6	-4.05105	0.952817	2.54595e-13	3.00662e-12
Trpc6	-1.46595	4.58438	2.60444e-13	3.07306e-12
Herc6	-1.12716	4.9237	2.64597e-13	3.1194e-12
Cdt1	-1.00033	6.61594	2.75239e-13	3.2421e-12
Zdhhc9	1.23044	5.22754	2.82793e-13	3.32824e-12
Mcm7	-0.882071	7.90511	2.92757e-13	3.44257e-12
Vcan	4.51354	5.03251	3.00428e-13	3.52977e-12
Fhl1	-1.59894	4.91712	3.01527e-13	3.53967e-12
Blnk	-1.42438	5.60039	3.09129e-13	3.62584e-12
Lyst	1.26277	10.0751	3.13346e-13	3.67218e-12
Angptl1	-2.22916	1.90559	3.25639e-13	3.81302e-12
Gid8	-0.943445	6.93064	3.7509e-13	4.38833e-12
Rab43	-0.951525	7.91851	3.90729e-13	4.56743e-12
Angpt1	-1.5607	4.99309	3.99141e-13	4.66182e-12
Slc36a4	1.02645	5.53705	4.11371e-13	4.8006e-12
Ptges2	1.25117	4.52688	4.14728e-13	4.83569e-12
Btla	-1.37541	3.53975	4.2168e-13	4.9126e-12
Fndc3b	1.139	6.72608	4.33214e-13	5.04273e-12
Fmnl1	0.926132	8.95069	4.37041e-13	5.08299e-12
Tmem156	1.57489	4.88803	4.43426e-13	5.15291e-12
Msh2	-0.977666	5.32702	4.51109e-13	5.23779e-12
Entpd1	1.00702	6.27578	4.56248e-13	5.29302e-12
Sort1	0.975396	8.86627	4.59985e-13	5.33189e-12
Map2k1	0.933817	6.41823	4.68472e-13	5.42572e-12
Sgk1	1.11776	5.94419	4.79357e-13	5.54713e-12
Prkcd	0.918733	8.31837	4.81679e-13	5.56933e-12
Abca13	1.64783	9.33243	4.82113e-13	5.56969e-12
Mpo	1.37231	11.7744	4.83355e-13	5.57938e-12
Gcnt1	0.950118	6.94012	4.88489e-13	5.63393e-12
Ctbp2	1.20733	5.70123	4.91867e-13	5.66816e-12
Zdhhc3	1.01868	7.81885	4.97955e-13	5.73353e-12
Mertk	-1.23013	4.43401	4.99623e-13	5.74796e-12
Eral1	-1.08013	4.78433	5.03436e-13	5.787e-12
Dgat1	0.938616	5.9234	5.09226e-13	5.84869e-12
Mc5r	-2.66807	1.76565	5.279e-13	6.05351e-12
Fignl2	2.37078	3.40163	5.27935e-13	6.05351e-12
Otud5	-0.97608	7.55725	5.3212e-13	6.09644e-12
Ibtk	-0.874207	7.34495	5.40671e-13	6.18927e-12
Hdac4	0.920806	6.87695	5.44478e-13	6.22769e-12
C1galt1c1	1.12198	4.62858	5.47097e-13	6.25248e-12
Tmsb4x	0.977227	11.1239	5.50852e-13	6.29018e-12
Gtf2ird2	1.03094	5.36147	5.56667e-13	6.35133e-12
Pak2	0.974869	8.2685	5.75458e-13	6.56031e-12
Snn	-1.49381	5.91697	5.79466e-13	6.60056e-12
Gmip	1.04783	7.70075	5.86908e-13	6.67983e-12
Gramd1a	0.940863	6.67733	5.94067e-13	6.75574e-12
Ache	-2.65231	5.7614	6.02913e-13	6.8507e-12
Lsmem2	-2.47198	1.95387	6.08036e-13	6.90323e-12
Mylip	-1.1752	5.68944	6.17336e-13	7.00306e-12
Gp1ba	-1.56729	6.39929	6.27482e-13	7.11232e-12
Bend4	1.22681	5.77042	6.39621e-13	7.24397e-12
A530064D06Rik	1.11184	4.70439	6.42764e-13	7.2736e-12
Tpcn2	0.989568	5.63706	6.4701e-13	7.31566e-12
Ammecr1	-1.0852	6.03667	6.56356e-13	7.41526e-12
Gab2	1.1658	6.1328	6.70071e-13	7.56403e-12
C430002N11Rik	-7.11636	0.127498	6.71969e-13	7.57926e-12
Entpd3	5.23896	3.30946	6.84017e-13	7.70886e-12
Osbpl9	0.983994	7.34926	6.8776e-13	7.74472e-12
Ccna2	-0.973344	7.91625	6.95516e-13	7.82569e-12
Dapk2	-1.85221	4.80476	7.00557e-13	7.87599e-12
Sh3bgrl3	0.985183	8.02428	7.17861e-13	8.06397e-12
Ccdc27	-7.32137	0.274517	7.32233e-13	8.21874e-12
Dennd4a	-1.17214	8.48614	7.50784e-13	8.42011e-12
Arpc4	0.923088	7.75903	7.71049e-13	8.64038e-12
2010016I18Rik	1.24966	4.52932	7.8813e-13	8.82462e-12
Ppif	-1.19144	4.92304	8.0725e-13	9.03139e-12
Zdhhc15	-2.2311	2.65779	8.13744e-13	9.09669e-12
Fen1	-0.879031	6.95621	8.25919e-13	9.22533e-12
Mmp13	1.73608	5.50068	8.4335e-13	9.41242e-12
Clspn	-0.939775	6.68714	8.51737e-13	9.49834e-12
Cd74	-1.05753	7.19872	8.55792e-13	9.53587e-12
Sh2b2	1.16812	4.62513	8.94004e-13	9.95363e-12
Map11	0.997574	7.4517	9.15024e-13	1.01795e-11
Rgl1	-1.08951	5.06855	9.16479e-13	1.01874e-11
Tlr6	1.44438	4.71362	9.28033e-13	1.03076e-11
Prc1	-0.886789	7.3853	9.62508e-13	1.06819e-11
Cd44	0.930827	8.719	9.67365e-13	1.07272e-11
Xbp1	1.22136	7.56063	1.0469e-12	1.15998e-11
Plscr4	-2.16884	1.94003	1.04931e-12	1.16172e-11
Arhgap30	1.02261	8.7327	1.05871e-12	1.17119e-11
Arhgap6	-1.35294	4.33194	1.1187e-12	1.23656e-11
Vav1	0.994528	7.96889	1.16571e-12	1.2875e-11
Tapt1	-0.940351	7.13021	1.20248e-12	1.32705e-11
Them6	-1.51062	3.40866	1.20656e-12	1.33049e-11
Fcer1g	1.18904	6.90867	1.28855e-12	1.41977e-11
Cpne2	0.923831	6.88218	1.44212e-12	1.58772e-11
Dhrs1	1.00799	5.46077	1.45155e-12	1.59683e-11
Chek2	-1.02661	4.82763	1.46648e-12	1.61196e-11
S100a4	1.48404	3.77393	1.50021e-12	1.64772e-11
Myom1	-1.49648	4.77541	1.52215e-12	1.67049e-11
Ebi3	1.34202	4.51565	1.59098e-12	1.74465e-11
B4galnt1	0.984905	6.83676	1.61048e-12	1.76463e-11
Nek8	-1.54229	2.99299	1.64155e-12	1.79725e-11
Napa	-0.8933	6.50891	1.65594e-12	1.81157e-11
Agt	-1.96498	2.99869	1.69332e-12	1.851e-11
Cd244a	1.55931	4.40408	1.73511e-12	1.89518e-11
Cd226	-1.329	5.00263	1.76746e-12	1.92899e-11
Pik3r6	1.15848	6.0295	1.78958e-12	1.95158e-11
Arpc2	0.905631	9.06906	1.79378e-12	1.95462e-11
H2ac10	-0.982813	7.08154	1.81608e-12	1.97736e-11
Pde3a	-1.35763	5.79738	1.8444e-12	2.00662e-11
Npepps	0.990839	7.95708	1.84919e-12	2.01025e-11
Dennd3	0.909634	6.20194	1.85299e-12	2.0128e-11
Bach2	-1.77848	6.76076	1.89669e-12	2.05865e-11
C130050O18Rik	1.25927	4.1303	1.96683e-12	2.13309e-11
Ptpn6	0.86962	8.39993	1.97363e-12	2.13879e-11
Rgs14	0.991769	6.34785	1.98085e-12	2.14493e-11
Sh3bp1	0.905931	6.62277	2.08704e-12	2.25816e-11
Vcam1	-1.12376	7.78469	2.09105e-12	2.26073e-11
Apmap	0.91285	5.97475	2.14923e-12	2.32181e-11
Sh3bp2	0.922685	6.15881	2.15545e-12	2.3267e-11
Pkn1	0.949833	8.08118	2.18037e-12	2.35177e-11
Pls1	-1.50408	4.53979	2.19855e-12	2.36953e-11
Tmem184b	0.939579	6.20813	2.31289e-12	2.49081e-11
Gadd45b	1.20454	4.22766	2.37778e-12	2.55871e-11
Samsn1	1.00788	5.87581	2.38092e-12	2.56009e-11
Gdpd2	-1.33771	4.45544	2.40884e-12	2.5881e-11
Foxo4	-1.27652	5.74347	2.51083e-12	2.69558e-11
Dek	-0.995178	7.8525	2.55118e-12	2.73678e-11
Gm11837	-4.7183	0.466804	2.57839e-12	2.76381e-11
Hspg2	1.08985	7.20932	2.59402e-12	2.77842e-11
Ntn4	-2.84887	1.1638	2.60068e-12	2.78339e-11
Recql4	-1.14216	4.54069	2.64655e-12	2.83029e-11
4931406P16Rik	-0.891962	5.83164	2.67296e-12	2.85426e-11
Stxbp2	0.986884	7.96589	2.67309e-12	2.85426e-11
Rasal1	-2.04699	1.96496	2.69147e-12	2.87166e-11
Dgkg	0.905569	6.51685	2.70526e-12	2.88415e-11
Tkt	0.999157	9.8645	2.7102e-12	2.88548e-11
Plscr1	2.33763	6.11765	2.71069e-12	2.88548e-11
Pgm2l1	-1.37345	5.94424	2.76394e-12	2.9399e-11
Cox6b2	-1.59719	3.53186	2.79392e-12	2.96951e-11
Acap2	0.947837	7.84773	2.82353e-12	2.99867e-11
Aoc2	-1.36105	3.71193	2.82989e-12	3.00312e-11
Ptprn	-3.03211	1.31267	2.87313e-12	3.04667e-11
Ccndbp1	-0.863776	6.10216	2.90256e-12	3.07551e-11
Atxn1	1.01174	6.27612	2.92145e-12	3.09315e-11
Kalrn	-1.18228	5.9021	2.92426e-12	3.09376e-11
Zfhx3	1.04289	6.92957	3.00535e-12	3.17712e-11
Tspoap1	1.11385	6.12385	3.07656e-12	3.24991e-11
Lrrc25	1.05354	4.99129	3.10644e-12	3.27896e-11
Pitpnm2	-0.987643	5.34987	3.17024e-12	3.34376e-11
Ptpa	-0.872108	7.96133	3.1836e-12	3.35528e-11
Dnajb1	-1.15593	6.30255	3.2041e-12	3.37431e-11
Frmd4b	-1.13029	4.75059	3.25743e-12	3.42787e-11
Mpl	-1.84013	5.44893	3.485e-12	3.66456e-11
Cttn	-1.2375	5.24149	3.53581e-12	3.71516e-11
H1f5	-0.983827	9.29194	3.55865e-12	3.73631e-11
Sytl4	-1.57088	4.08653	3.6328e-12	3.81127e-11
Acadsb	1.05697	5.53211	3.63696e-12	3.81274e-11
Trp53inp2	0.89793	7.64144	3.78254e-12	3.96234e-11
Pola1	-0.88374	6.89917	3.78698e-12	3.96399e-11
Stard5	1.08208	5.09535	4.0143e-12	4.19876e-11
Esco2	-0.923722	5.77418	4.13583e-12	4.3226e-11
Sphkap	4.50399	0.837833	4.20209e-12	4.38853e-11
Stim2	0.915104	6.07358	4.23185e-12	4.41627e-11
Klf7	1.02863	5.44258	4.35932e-12	4.54586e-11
Slc6a6	0.889033	7.85078	4.37388e-12	4.55761e-11
Hal	1.33551	3.85175	4.41812e-12	4.60024e-11
Itgb2l	1.09817	6.68125	4.44754e-12	4.62738e-11
Bicdl1	2.09908	3.26977	4.7114e-12	4.89823e-11
Scp2	1.0133	6.54439	4.75781e-12	4.94276e-11
Vps37c	0.959806	5.70968	4.85062e-12	5.03539e-11
Furin	0.883868	7.89186	4.92564e-12	5.10942e-11
Fuca2	0.906601	6.15766	4.97524e-12	5.15701e-11
Slpi	0.946877	7.2697	5.00261e-12	5.18149e-11
Clec4d	1.25006	4.91249	5.09284e-12	5.271e-11
Cask	0.944957	5.65616	5.19637e-12	5.37412e-11
Plekhg3	0.93104	6.84093	5.24464e-12	5.41999e-11
Scml4	-2.04054	2.16089	5.25306e-12	5.42463e-11
Bcas3	-0.883202	5.44476	5.32941e-12	5.49937e-11
Aplnr	1.4638	3.97497	5.41526e-12	5.58378e-11
Klf5	1.06225	5.74798	5.56315e-12	5.73199e-11
Nlrx1	1.12293	6.83756	5.65749e-12	5.82485e-11
Slc27a4	1.13873	7.16791	5.70584e-12	5.87026e-11
Casp4	2.07382	4.581	5.82466e-12	5.98805e-11
Tmem108	-1.83587	2.29195	5.87338e-12	6.03364e-11
Cd200r1	1.42361	4.8448	5.95528e-12	6.11323e-11
Nfix	-1.25259	6.14849	5.96868e-12	6.12244e-11
Rnf144a	0.951863	6.63166	6.25666e-12	6.41308e-11
Gyg	1.74042	6.98315	6.33195e-12	6.48543e-11
Prickle3	1.10373	4.77686	6.47013e-12	6.62206e-11
Tifab	1.05028	7.07993	6.49221e-12	6.63973e-11
Syt11	1.79525	2.95968	6.49863e-12	6.64139e-11
Cavin1	-1.38376	5.85729	6.56732e-12	6.70662e-11
Bmpr1a	1.24629	5.06212	6.57938e-12	6.71398e-11
Morrbid	1.42521	4.78336	6.64866e-12	6.77967e-11
Ppp1r18	0.926687	7.75776	6.6789e-12	6.80549e-11
Cd209f	-6.99964	0.0356519	6.80499e-12	6.92885e-11
Lrrc27	2.57368	1.87056	6.88866e-12	7.00888e-11
Rab32	1.07308	6.43484	6.92396e-12	7.03961e-11
Birc5	-0.880391	6.61031	7.11299e-12	7.22648e-11
Rhbdf2	0.879217	6.59459	7.15026e-12	7.25901e-11
Rcsd1	0.8682	8.08294	7.30051e-12	7.40611e-11
Ppbp	-1.84604	8.65796	7.3088e-12	7.40908e-11
Lipe	1.01422	5.07574	7.34956e-12	7.44493e-11
Cd72	-1.74573	5.09221	7.38919e-12	7.47959e-11
Bex3	-1.12067	4.48338	7.42497e-12	7.51031e-11
Mpig6b	-1.62337	4.38335	7.45948e-12	7.5397e-11
Pfkfb3	1.04471	7.09321	7.48427e-12	7.55922e-11
Exoc3l4	-1.39922	3.39527	7.50109e-12	7.57067e-11
H2bc13	-1.05824	7.713	7.60098e-12	7.66589e-11
Pigx	1.24678	4.36709	7.62044e-12	7.67916e-11
Prss16	2.68335	3.54217	7.62525e-12	7.67916e-11
Wfdc17	6.93652	6.78355	7.70729e-12	7.75613e-11
Rnf10	-0.843554	8.8478	7.71872e-12	7.76198e-11
Rmnd5a	-0.831453	7.24594	7.76486e-12	7.80269e-11
Zgrf1	-0.867416	6.19342	7.78499e-12	7.81724e-11
Tpm3	0.911272	7.83598	7.79835e-12	7.82497e-11
Slc4a1	-8.40483	10.9012	7.83182e-12	7.85285e-11
Rassf3	0.899219	7.50042	8.06564e-12	8.08143e-11
Tifa	-1.00087	6.25475	8.07906e-12	8.08902e-11
N4bp1	1.06343	7.40928	8.26065e-12	8.26484e-11
Slc48a1	-0.917791	6.86823	8.27258e-12	8.27079e-11
Pttg1	-0.897611	5.29044	8.40434e-12	8.39644e-11
Man1c1	0.99729	6.11213	8.41875e-12	8.40476e-11
Pik3cd	0.916303	8.4666	8.44194e-12	8.42183e-11
Tiam2	1.06294	4.83197	8.4631e-12	8.43684e-11
Ica1	1.01348	4.92565	8.62312e-12	8.59017e-11
Fancl	-1.26963	3.66823	8.74288e-12	8.70319e-11
1700063H04Rik	-7.0956	0.122607	8.75883e-12	8.7128e-11
Antxr2	1.00483	6.29536	8.9683e-12	8.91475e-11
Mturn	-1.77677	4.43826	9.23729e-12	9.17553e-11
D17H6S56E-5	-0.98305	8.61513	9.57398e-12	9.50314e-11
Dusp10	-1.34085	3.98628	9.64537e-12	9.56713e-11
Ncln	0.880579	7.23267	9.83932e-12	9.74974e-11
Lpgat1	1.01684	7.55196	9.84359e-12	9.74974e-11
Kcnj5	-1.4948	4.71442	9.98364e-12	9.88138e-11
Spic	-1.78567	2.48649	1.04177e-11	1.03036e-10
Csf1	0.938482	5.74676	1.06951e-11	1.05704e-10
Map3k8	1.42273	4.5194	1.07486e-11	1.06157e-10
Arpc5	0.840493	8.6739	1.08689e-11	1.07268e-10
Slc15a3	0.915774	5.48951	1.0955e-11	1.0804e-10
Sema3f	1.79016	3.25877	1.11898e-11	1.10278e-10
Klhdc8b	-1.97734	2.01979	1.14547e-11	1.12808e-10
Myo1g	0.948846	7.60762	1.15112e-11	1.13284e-10
Arhgap21	-0.871906	6.39464	1.16175e-11	1.14248e-10
Arhgef6	0.976247	7.2493	1.16785e-11	1.14767e-10
Pafah1b3	-1.26739	4.89869	1.17372e-11	1.15261e-10
Paqr7	1.0034	5.23572	1.19187e-11	1.16961e-10
Cbr1	-1.47196	3.04993	1.21688e-11	1.1933e-10
Msi2	-0.854441	5.69605	1.2496e-11	1.22452e-10
Tenm4	-1.1882	4.16274	1.31403e-11	1.28674e-10
Aknad1	-7.25123	0.261009	1.33216e-11	1.30357e-10
Alms1	-0.854406	6.0295	1.36084e-11	1.3307e-10
Npas4	-3.31709	0.928259	1.38686e-11	1.35518e-10
Tmem43	0.864143	6.52246	1.44329e-11	1.40932e-10
Cnnm4	0.953657	5.51426	1.47499e-11	1.43926e-10
Arhgap23	-0.946934	7.01132	1.56143e-11	1.52253e-10
Btaf1	-0.859459	7.19692	1.58067e-11	1.5402e-10
Lgr5	-1.60472	3.21905	1.58334e-11	1.54172e-10
Ppm1h	0.918099	5.69887	1.62478e-11	1.58096e-10
Cabin1	-0.847726	7.44141	1.63078e-11	1.58568e-10
Ier3	2.0976	3.67366	1.65816e-11	1.61117e-10
Eomes	-2.3852	1.551	1.67866e-11	1.62994e-10
Syngr1	-1.55402	3.11633	1.72027e-11	1.66917e-10
Sdc3	-0.98662	6.3468	1.77905e-11	1.72499e-10
Polq	-0.862044	6.54709	1.83472e-11	1.77772e-10
Ski	0.910549	6.95265	1.88321e-11	1.82343e-10
Vpreb3	-1.35748	5.2457	1.91772e-11	1.85554e-10
Arhgef17	-1.12924	4.24234	1.95717e-11	1.89239e-10
Npy	-1.47654	4.12532	1.97559e-11	1.90886e-10
Ufsp1	-1.64253	3.6392	2.05435e-11	1.98357e-10
Msantd3	1.38215	4.54176	2.08456e-11	2.01134e-10
Irak3	0.975859	5.70611	2.09264e-11	2.01772e-10
Fam49b	1.1962	8.07346	2.14846e-11	2.0701e-10
Gp6	-1.65056	4.38353	2.17243e-11	2.09174e-10
Cpeb2	0.927852	5.63556	2.19373e-11	2.11078e-10
Retnlg	1.12087	9.54764	2.26206e-11	2.17501e-10
Pgm2	1.04951	5.85664	2.28567e-11	2.19618e-10
Il18rap	0.954189	7.01764	2.31338e-11	2.22126e-10
Lpcat3	-0.862178	6.39677	2.35325e-11	2.25798e-10
Tirap	1.14599	6.43077	2.35568e-11	2.25874e-10
Dlg2	-1.55973	4.33104	2.38599e-11	2.28622e-10
Vps26b	0.877621	7.08477	2.39101e-11	2.28943e-10
Fth1	-0.944033	9.02468	2.41009e-11	2.30483e-10
Arap3	1.12303	8.24423	2.41042e-11	2.30483e-10
H2bc21	-1.74799	3.41407	2.4207e-11	2.31306e-10
Gucy1a1	-1.3796	4.72254	2.44421e-11	2.33391e-10
Ptgr1	0.918163	5.8796	2.48445e-11	2.37069e-10
Lamtor4	1.04717	5.89618	2.5749e-11	2.45531e-10
Cbx4	0.872249	6.36047	2.62912e-11	2.50528e-10
Gucy1b1	-1.24095	4.47275	2.70649e-11	2.57722e-10
Arsg	1.11473	4.84652	2.72727e-11	2.59522e-10
Ptpn7	0.827185	7.39744	2.73986e-11	2.60541e-10
Aebp1	1.97706	2.80415	2.80276e-11	2.66339e-10
Pam	1.15901	6.13472	2.8648e-11	2.72044e-10
Tnfaip8l2	0.987212	5.11342	2.86673e-11	2.72044e-10
Lrrc32	-1.42032	5.0289	2.88702e-11	2.73701e-10
Nadk	0.858341	8.27579	2.88815e-11	2.73701e-10
Oip5	-1.15637	4.11819	3.00566e-11	2.84642e-10
Gusb	0.895758	6.48208	3.03717e-11	2.87428e-10
Ttc28	-1.02008	5.56853	3.04722e-11	2.88183e-10
Nrros	0.868151	7.44958	3.06335e-11	2.8951e-10
Mapk3	0.837474	7.59168	3.07294e-11	2.90217e-10
Hars	-0.955519	5.94335	3.18425e-11	3.00524e-10
Nsmaf	-0.85286	5.60749	3.27164e-11	3.08561e-10
Usp15	-0.878503	7.65486	3.37283e-11	3.17888e-10
Tcn2	0.886294	7.30163	3.38682e-11	3.18989e-10
Myo15	-2.93867	1.02596	3.42439e-11	3.22308e-10
Mmp14	1.0483	5.15963	3.42826e-11	3.22452e-10
Mpst	-0.943286	5.40299	3.43106e-11	3.22496e-10
Myl12b	0.848968	7.65327	3.45129e-11	3.24177e-10
1810037I17Rik	1.12581	5.48349	3.51757e-11	3.30179e-10
Mt2	-1.88009	2.10772	3.58488e-11	3.36268e-10
Enpp3	-2.38011	1.59313	3.59002e-11	3.36522e-10
Msr1	1.66608	3.57163	3.62346e-11	3.39426e-10
Inpp4a	0.865857	7.562	3.72815e-11	3.48997e-10
Mfsd6	0.85439	6.58007	3.73314e-11	3.49227e-10
Wipf1	0.839341	7.96326	3.93048e-11	3.67439e-10
St6galnac3	-1.84488	2.37246	3.95602e-11	3.69576e-10
Cst7	1.39565	5.07304	4.05063e-11	3.78159e-10
Cd79b	-1.69515	6.49865	4.0639e-11	3.79142e-10
Stard8	0.92825	5.27739	4.08599e-11	3.80945e-10
Entpd5	0.984994	6.24588	4.10958e-11	3.82887e-10
Dcaf4	-1.35232	3.62593	4.12515e-11	3.84078e-10
Pole	-0.845655	6.71215	4.16113e-11	3.87167e-10
Srebf2	0.825816	7.671	4.17584e-11	3.88125e-10
Edem1	0.880231	8.5535	4.17704e-11	3.88125e-10
Casp7	0.879338	5.61478	4.24259e-11	3.93951e-10
Asap2	-1.02324	4.43384	4.30812e-11	3.99767e-10
Wdr35	-1.64808	2.87573	4.42142e-11	4.10005e-10
Slc22a20	1.80913	2.90038	4.42577e-11	4.10133e-10
Mgst1	0.949712	6.70497	4.544e-11	4.20807e-10
Mettl7a1	-1.243	4.50064	4.55155e-11	4.21224e-10
Slc24a3	-1.68405	3.0831	4.56561e-11	4.22243e-10
Klf3	-0.83291	7.16255	4.59086e-11	4.24293e-10
Uba7	-0.924734	6.70032	4.76248e-11	4.39861e-10
Mfsd1	0.841048	6.3641	4.77068e-11	4.40324e-10
Hpn	-2.11629	2.47503	4.90893e-11	4.52781e-10
Gm7694	1.0467	5.55155	4.98028e-11	4.59056e-10
Treml2	0.843473	7.90689	4.98881e-11	4.59536e-10
Mtss2	-1.10366	4.87842	5.19826e-11	4.7851e-10
Wfdc21	2.18368	7.64052	5.22128e-11	4.80309e-10
Usp7	-0.939901	8.49919	5.30528e-11	4.87712e-10
Kif18a	-1.21386	5.16835	5.34372e-11	4.90919e-10
Gsta4	-3.12463	0.926291	5.40094e-11	4.95846e-10
Lig4	-1.0177	4.37771	5.51127e-11	5.05639e-10
Zfyve27	0.840948	6.78294	5.57556e-11	5.11198e-10
H2bc15	-1.17547	6.5113	5.65454e-11	5.18095e-10
Gm9199	-1.95561	2.12989	5.69632e-11	5.21578e-10
Tmem216	1.12816	4.97496	5.75509e-11	5.2661e-10
Camk2g	0.899331	6.10634	5.77575e-11	5.2815e-10
Cyp4f18	1.25713	6.97526	5.9123e-11	5.40279e-10
Gnai3	0.866238	7.81345	5.93213e-11	5.41733e-10
Slamf6	-1.0932	4.54352	6.01136e-11	5.48606e-10
Atp6v1g2	1.64979	3.00642	6.14904e-11	5.608e-10
Gpr65	1.19918	4.7344	6.18498e-11	5.63706e-10
Ssx2ip	-0.939772	5.72068	6.22172e-11	5.66681e-10
Pax5	-1.5586	7.33423	6.27244e-11	5.70925e-10
Hebp1	-1.04387	5.10653	6.42734e-11	5.84638e-10
Ddx4	-4.40428	0.215698	6.43184e-11	5.84663e-10
Usp10	-0.928153	5.69749	6.48876e-11	5.89399e-10
Mpzl3	1.33269	4.24312	6.49247e-11	5.89399e-10
Themis2	0.960827	6.65429	6.56864e-11	5.95922e-10
Slc7a5	-1.57426	6.65616	6.67912e-11	6.05548e-10
Ggnbp2os	-1.78864	2.31303	6.73686e-11	6.10382e-10
Tlk1	-0.796291	7.12989	6.78152e-11	6.14025e-10
Zfp507	-1.19121	4.84497	6.8896e-11	6.23402e-10
Noxred1	2.75818	1.56442	7.12874e-11	6.44619e-10
Maco1	-0.844577	5.49395	7.30446e-11	6.60077e-10
Afdn	1.19453	5.618	7.44981e-11	6.72771e-10
Gpr160	1.1932	5.16045	7.78178e-11	7.02292e-10
Smpd5	2.23645	2.76961	7.82675e-11	7.05889e-10
Abhd5	1.299	6.84666	7.86184e-11	7.08591e-10
Elac1	1.17257	4.60275	8.24564e-11	7.42699e-10
Islr	-1.38894	3.19144	8.30837e-11	7.47862e-10
Gm16938	-3.89065	0.793635	8.3167e-11	7.48124e-10
Ebf1	-1.29232	6.71178	8.39241e-11	7.54443e-10
Ccdc125	0.891049	6.11487	8.50386e-11	7.63965e-10
AI504432	-1.16257	5.45548	8.89671e-11	7.98738e-10
Pgs1	0.862332	6.35936	9.02308e-11	8.09558e-10
Fbxl5	1.6589	7.59123	9.26804e-11	8.30996e-10
Hexb	0.986456	6.57446	9.28503e-11	8.3198e-10
Tubb4b	-0.917786	7.70417	9.53098e-11	8.53464e-10
Mgll	-2.10361	6.4409	9.72668e-11	8.70424e-10
Zbtb32	-1.51585	2.7126	9.88871e-11	8.84352e-10
Dysf	1.17522	4.17779	9.90805e-11	8.85508e-10
Srxn1	-1.19402	4.13536	9.96746e-11	8.90242e-10
Map4	0.809417	7.41033	1.01002e-10	9.01515e-10
Hcn3	-3.01763	0.839351	1.01383e-10	9.04335e-10
Mogat2	1.33244	4.06466	1.02576e-10	9.14379e-10
Gtpbp2	-0.911236	7.25115	1.0314e-10	9.18821e-10
Dok3	0.892838	7.77571	1.04237e-10	9.27991e-10
Fignl1	-0.82824	5.89838	1.05667e-10	9.40114e-10
Pabpc1	-0.818692	10.6663	1.0778e-10	9.58295e-10
Snx24	1.66671	2.91714	1.09622e-10	9.74052e-10
C1qa	-1.2008	5.43108	1.10071e-10	9.77407e-10
Tonsl	-0.882795	5.16409	1.11781e-10	9.9165e-10
Cry1	0.988799	4.96874	1.11818e-10	9.9165e-10
Spatc1	2.67829	1.38261	1.14012e-10	1.01045e-09
H2-Ea	-1.02602	5.16917	1.14171e-10	1.01122e-09
Spice1	-1.11042	4.10803	1.16269e-10	1.02914e-09
Mst1	-1.69977	2.82748	1.20742e-10	1.06805e-09
Gna15	0.963417	5.49406	1.21593e-10	1.07489e-09
Kif24	-0.800313	5.79212	1.24649e-10	1.1012e-09
Pdia6	0.885074	7.85109	1.27419e-10	1.12495e-09
Mpzl2	4.41013	1.84034	1.32282e-10	1.16714e-09
Tmem64	-1.41078	4.86887	1.38807e-10	1.22393e-09
Cep70	-1.00781	4.59521	1.406e-10	1.23895e-09
Grk6	0.796806	8.39258	1.41194e-10	1.24339e-09
Arf5	-0.774725	7.07205	1.43542e-10	1.26326e-09
Wdr1	0.832105	9.04835	1.44241e-10	1.2686e-09
Dnmbp	0.821023	5.93927	1.48593e-10	1.30605e-09
Ifitm6	3.06924	8.67654	1.52064e-10	1.33571e-09
Fntb	-1.26981	4.27126	1.53319e-10	1.34588e-09
Hmgn1	-1.06771	4.75	1.56804e-10	1.37517e-09
Pdk2	-1.35085	3.26458	1.56855e-10	1.37517e-09
Khdc3	1.55938	3.12921	1.57136e-10	1.37676e-09
Abcd2	1.30992	6.58555	1.59462e-10	1.39625e-09
Fkbp5	0.996846	6.60248	1.65255e-10	1.44606e-09
Cap1	0.841389	9.7972	1.74891e-10	1.52941e-09
Mcoln2	-1.55134	2.88114	1.77707e-10	1.55305e-09
Aff3	-1.31323	6.2116	1.84051e-10	1.60748e-09
Napsa	0.894728	6.77865	1.90011e-10	1.65849e-09
Actn1	0.79396	8.89271	1.92925e-10	1.68286e-09
Tmc4	1.32776	3.60324	1.95504e-10	1.70427e-09
Mef2c	-0.863318	5.95004	1.97382e-10	1.71956e-09
Gp1bb	-1.60361	5.51377	1.98217e-10	1.72575e-09
Cysltr2	-1.65711	2.89378	2.01082e-10	1.74959e-09
Ier2	0.956784	6.26535	2.038e-10	1.77132e-09
Ncapg2	-0.809891	7.54824	2.03835e-10	1.77132e-09
C5ar2	1.14086	4.41553	2.05088e-10	1.78108e-09
Sdc4	-1.22036	4.41464	2.07474e-10	1.80067e-09
Nfatc2	0.953973	4.71784	2.14361e-10	1.85928e-09
Mavs	-1.4393	5.37744	2.21037e-10	1.91598e-09
Pdlim5	0.814825	6.11421	2.21287e-10	1.91694e-09
4930512B01Rik	-1.97266	1.83932	2.22656e-10	1.92759e-09
Pf4	-1.78896	7.09553	2.31224e-10	2.00052e-09
Atp6v0b	0.847614	6.46365	2.3306e-10	2.01514e-09
Cox11	-1.15022	3.81587	2.33265e-10	2.01565e-09
B3glct	-1.23752	3.88874	2.34188e-10	2.02236e-09
Pappa	-1.19383	4.19413	2.35168e-10	2.02956e-09
Spryd3	0.945432	5.24409	2.3753e-10	2.04866e-09
Osbpl2	0.854975	6.29871	2.39188e-10	2.06168e-09
Tnfsf14	0.94579	5.39072	2.4415e-10	2.10313e-09
Vps18	0.811942	5.73126	2.47529e-10	2.13091e-09
Actr2	0.906411	9.24385	2.50433e-10	2.15457e-09
Kif4	-0.775716	6.92535	2.51594e-10	2.16321e-09
Atad5	-0.844206	6.66441	2.62628e-10	2.25667e-09
Fry	0.906059	7.10603	2.6632e-10	2.28698e-09
Rasa2	1.25314	6.26579	2.72679e-10	2.33936e-09
Plbd1	0.849041	7.98942	2.72759e-10	2.33936e-09
Sox6	-7.47881	7.03822	2.78877e-10	2.39035e-09
Ppp1r16b	-0.822965	5.55777	2.81912e-10	2.41487e-09
Pfn1	0.843768	10.1402	2.83041e-10	2.42304e-09
Pprc1	-0.796383	6.26615	2.86634e-10	2.45227e-09
Usp45	-0.973625	5.69812	2.87778e-10	2.46054e-09
Igf1	-1.11464	4.15464	2.89091e-10	2.47024e-09
Srpk3	-1.4198	3.1162	2.97678e-10	2.54204e-09
Ank3	-1.41114	4.25051	2.97967e-10	2.54294e-09
Rnf11	-0.850695	6.4936	2.98422e-10	2.54524e-09
Rassf7	-1.62385	2.58008	2.99641e-10	2.55407e-09
Grn	0.797481	8.21003	3.01381e-10	2.56731e-09
H2-Eb1	-1.01067	4.92084	3.02401e-10	2.57442e-09
Pilrb2	0.920806	5.51627	3.07968e-10	2.62019e-09
Mcu	0.827262	6.40802	3.08212e-10	2.62065e-09
Lancl3	-6.7261	-0.170219	3.20393e-10	2.72255e-09
Acyp2	-2.81297	0.93078	3.22306e-10	2.73712e-09
Tspan9	-1.03529	4.66254	3.24762e-10	2.75629e-09
Pim1	0.879402	8.0096	3.31661e-10	2.81312e-09
Ccne2	-1.08644	4.68242	3.32462e-10	2.81818e-09
S100a9	1.75559	12.8842	3.33946e-10	2.82902e-09
Aldh2	0.902955	9.47409	3.34621e-10	2.833e-09
Dll1	1.91953	2.47415	3.44209e-10	2.91239e-09
Pnpla1	2.49541	2.98117	3.48365e-10	2.94575e-09
Mst1r	-1.8972	2.12239	3.55375e-10	3.00319e-09
Fcgr4	2.16646	4.88679	3.5793e-10	3.02294e-09
Notch1	0.826393	8.33677	3.682e-10	3.10777e-09
Arhgef1	0.86262	8.96413	3.68471e-10	3.10816e-09
Ybx2	-4.05303	0.372457	3.73611e-10	3.14959e-09
H1f2	-0.937893	10.1666	3.7416e-10	3.15229e-09
Arap2	-1.09195	4.34728	3.75777e-10	3.16399e-09
Aox4	-6.72234	-0.171223	3.79951e-10	3.19719e-09
Scamp1	1.57152	6.07971	3.93701e-10	3.31087e-09
Bach1	0.812326	7.46011	3.97355e-10	3.33957e-09
Sun2	0.954319	9.77079	4.01811e-10	3.37497e-09
Nefh	-2.82823	0.823258	4.08748e-10	3.43115e-09
Myof	1.44152	4.00481	4.18576e-10	3.51083e-09
Psd4	0.791039	7.85198	4.18748e-10	3.51083e-09
Fos	1.42746	3.31065	4.27723e-10	3.5839e-09
Naa60	0.957905	6.95325	4.29018e-10	3.59257e-09
Mgst2	1.0653	4.85979	4.3545e-10	3.64423e-09
Ms4a4a	2.65374	3.09064	4.37473e-10	3.65894e-09
Pidd1	-1.02213	4.9785	4.39911e-10	3.6771e-09
Pbx3	-1.35873	3.47189	4.52933e-10	3.78366e-09
Lgalsl	-1.22034	5.78462	4.65124e-10	3.88316e-09
Ccn5	1.25933	3.47668	4.67705e-10	3.90235e-09
Dlgap5	-0.807602	6.65286	4.74346e-10	3.95537e-09
4933431E20Rik	-3.03237	0.855031	4.78476e-10	3.9874e-09
Ppt1	0.90272	6.68049	4.80756e-10	4.00398e-09
Nrp2	0.914645	5.62283	4.8213e-10	4.01301e-09
Sirpb1c	2.28296	2.36684	4.85234e-10	4.03641e-09
E130308A19Rik	-1.09969	4.22059	4.92364e-10	4.09326e-09
S1pr4	0.879365	6.59668	4.93627e-10	4.10129e-09
Igsf3	-0.967831	4.52606	4.96594e-10	4.12346e-09
Btg2	-1.1524	7.63198	4.97874e-10	4.1316e-09
Crybg3	0.94749	6.53265	5.03239e-10	4.17362e-09
Aplp2	-0.826312	7.12886	5.05622e-10	4.19087e-09
Triobp	0.890992	7.57367	5.15703e-10	4.27038e-09
Chchd10	-1.20082	5.1803	5.15833e-10	4.27038e-09
Lair1	0.998315	5.00983	5.21002e-10	4.31059e-09
Itgal	0.773826	8.21901	5.35897e-10	4.43117e-09
Pm20d2	-4.40292	0.216139	5.37066e-10	4.43818e-09
Ext1	-0.949922	4.95308	5.46796e-10	4.51588e-09
Fmnl3	0.827866	6.25028	5.50264e-10	4.54181e-09
Gm16894	3.61154	2.64222	5.56216e-10	4.5882e-09
Pbxip1	0.836552	7.66986	5.67911e-10	4.68188e-09
Fam120c	-1.09232	4.06296	5.78918e-10	4.76977e-09
Ttc3	-0.815415	5.704	5.89951e-10	4.85778e-09
Mical2	1.16609	3.88639	5.97974e-10	4.92091e-09
Cavin2	-1.49719	6.31684	6.11907e-10	5.03257e-09
Ndfip1	0.784261	6.25753	6.14526e-10	5.05111e-09
Fanci	-0.833892	5.16216	6.17578e-10	5.07317e-09
Gm5150	1.60598	3.03522	6.27131e-10	5.14859e-09
5330416C01Rik	-4.31627	0.154148	6.39876e-10	5.2501e-09
Ints12	0.909149	5.90001	6.49647e-10	5.32711e-09
Rgl2	0.920569	6.93337	6.50913e-10	5.33432e-09
Slc35e1	0.804282	7.44821	6.57662e-10	5.38644e-09
Sema4b	-1.31741	6.3877	6.65822e-10	5.45004e-09
Rab28	0.906572	5.45755	6.71684e-10	5.49477e-09
Rasl10a	-1.89795	1.9998	6.77693e-10	5.54064e-09
Tmco3	0.881792	5.32543	6.83227e-10	5.58258e-09
Nuak2	0.899373	5.29422	6.91943e-10	5.65046e-09
Wnk4	-1.47912	3.02409	7.0726e-10	5.77213e-09
Gramd1c	-1.55052	2.96459	7.13806e-10	5.82211e-09
Cenpn	-0.936677	4.75493	7.20626e-10	5.87427e-09
Tpst1	-1.31472	3.32442	7.45778e-10	6.07572e-09
Tyms	-0.892955	5.81215	7.46245e-10	6.07594e-09
Micall1	0.893125	6.14806	7.532e-10	6.12895e-09
Batf	1.37505	3.23266	7.62251e-10	6.19895e-09
H2ax	-0.858062	8.87349	7.83452e-10	6.36468e-09
Slc35f5	1.22407	4.16362	7.83551e-10	6.36468e-09
Kcnn3	10.1508	3.30531	7.85358e-10	6.37562e-09
Zfp710	0.856398	7.56635	7.87351e-10	6.38804e-09
Erlin1	0.857486	5.64954	7.89693e-10	6.40328e-09
Extl3	-0.878023	6.05918	7.90447e-10	6.40563e-09
Ankrd33b	0.975776	6.33116	7.91917e-10	6.41379e-09
Klf15	-2.64766	0.913156	7.9471e-10	6.43264e-09
Esyt1	0.823488	8.48744	7.95697e-10	6.43685e-09
Trak2	-1.43062	9.1104	7.96168e-10	6.43689e-09
F10	0.975647	5.88308	7.99924e-10	6.46348e-09
Vsig10l	1.19729	3.94921	8.01893e-10	6.4756e-09
Dhdds	0.788536	6.67786	8.2223e-10	6.63595e-09
Nusap1	-0.967011	7.03553	8.29492e-10	6.69065e-09
Uhrf1	-0.766685	8.16126	8.373e-10	6.74969e-09
Hdac9	-1.34335	3.91615	8.4307e-10	6.79224e-09
Plcb1	1.19534	4.20114	8.58889e-10	6.91566e-09
Thbs1	-1.36843	9.30787	8.60071e-10	6.92115e-09
Chp1	0.854204	7.51758	8.93313e-10	7.18446e-09
Afg3l2	-0.857582	5.69937	9.09227e-10	7.30819e-09
Nuak1	-1.14103	4.1716	9.12413e-10	7.32954e-09
Cyp4f16	1.40749	3.82864	9.26905e-10	7.44163e-09
Slc45a3	-2.00189	2.51919	9.31314e-10	7.47269e-09
Ranbp17	-1.54568	2.4322	9.33321e-10	7.48445e-09
Plin1	-6.66952	-0.208938	9.66663e-10	7.74732e-09
Shtn1	1.82613	2.84361	9.72656e-10	7.79083e-09
Gp9	-1.92902	5.2958	9.76573e-10	7.81768e-09
C4b	-0.9428	5.6105	9.81884e-10	7.85564e-09
Cidec	-6.80374	-0.128439	9.89607e-10	7.91285e-09
Nacc2	-1.07337	5.27712	1.02299e-09	8.17502e-09
Fdps	2.26751	6.04507	1.02849e-09	8.21422e-09
Hyou1	0.807978	8.31448	1.0342e-09	8.25505e-09
Gnb2	0.754209	8.69092	1.03603e-09	8.26368e-09
Tmem165	0.857861	6.26023	1.03647e-09	8.26368e-09
Tmem170b	0.965599	7.33561	1.03997e-09	8.28678e-09
Psen1	0.811028	7.14963	1.04442e-09	8.31747e-09
Sdc1	-1.52303	3.49457	1.0545e-09	8.39286e-09
Pfkp	0.794774	5.95617	1.05642e-09	8.40335e-09
Mxd3	-0.970332	4.85761	1.06698e-09	8.48243e-09
Rfk	-0.853224	5.30172	1.08674e-09	8.63457e-09
Cd83	-2.03537	1.9589	1.09179e-09	8.6697e-09
Pcyox1	0.902795	6.48131	1.11437e-09	8.84394e-09
Ldha	0.906931	8.4791	1.12088e-09	8.89051e-09
Fcnb	0.986849	7.77729	1.13329e-09	8.98377e-09
Mical1	0.851876	6.71453	1.13665e-09	9.0052e-09
Miga2	-1.03228	4.0267	1.14317e-09	9.05168e-09
Inhbb	2.47933	2.8927	1.15786e-09	9.16274e-09
Nmral1	-1.01154	4.80945	1.15856e-09	9.16304e-09
Prkx	0.861415	5.39236	1.15965e-09	9.16644e-09
Hc	2.62114	1.92511	1.17612e-09	9.29125e-09
Tiam1	0.809874	7.49591	1.18035e-09	9.31938e-09
Serinc5	-1.30389	7.1338	1.19741e-09	9.44863e-09
Dipk2a	-0.93629	4.71785	1.22169e-09	9.63472e-09
Bbs1	-1.44338	2.71555	1.22865e-09	9.68415e-09
Fgf1	-2.04357	1.77723	1.23687e-09	9.74333e-09
Pira6	1.15393	4.73481	1.2445e-09	9.79787e-09
Slc9a3r1	0.926106	7.25472	1.2603e-09	9.91658e-09
Irs1	-1.23681	4.20259	1.26366e-09	9.9374e-09
Stk38	0.818401	7.67921	1.31894e-09	1.03662e-08
Clec1b	-1.45369	5.04632	1.34317e-09	1.05506e-08
Stxbp5	0.758309	8.08915	1.39135e-09	1.09229e-08
Lig1	-0.758201	7.54989	1.41117e-09	1.10722e-08
Fbxo34	-0.821042	5.52299	1.41571e-09	1.11015e-08
Klhl5	0.998578	6.03111	1.42343e-09	1.11557e-08
Impa2	0.90831	5.42037	1.44959e-09	1.13543e-08
Csrnp1	0.849042	5.47169	1.47558e-09	1.15498e-08
Src	-1.34465	5.83222	1.47622e-09	1.15498e-08
Gsdmd	0.962558	6.06739	1.48138e-09	1.15836e-08
Dpp9	0.788219	6.92909	1.50428e-09	1.1756e-08
C730036E19Rik	-6.79217	-0.103585	1.52129e-09	1.18823e-08
Itga4	-0.797102	8.5967	1.52828e-09	1.19301e-08
Rap1gap2	0.880544	7.10651	1.53744e-09	1.19948e-08
Fsd1l	-1.27474	3.33632	1.55062e-09	1.20908e-08
Il12a	-1.17275	3.38775	1.56662e-09	1.22087e-08
Ankrd44	0.760329	7.79992	1.60145e-09	1.2473e-08
1700025G04Rik	1.02586	4.31161	1.62243e-09	1.26293e-08
Kri1	0.843106	5.79968	1.65069e-09	1.28421e-08
Kcnj10	-1.2038	4.15994	1.65246e-09	1.28487e-08
Pcp4l1	-1.57117	3.81771	1.67612e-09	1.30253e-08
Jade3	-1.02502	4.13674	1.69139e-09	1.31366e-08
Mrtfa	0.800035	7.8289	1.71223e-09	1.32909e-08
Flna	0.821176	11.9764	1.74033e-09	1.35015e-08
Sirpb1a	1.97321	4.04428	1.74539e-09	1.35332e-08
Sec14l1	0.76676	7.49536	1.80507e-09	1.3988e-08
Med12	-0.760391	7.411	1.81809e-09	1.4081e-08
Tet2	1.07032	7.14324	1.86144e-09	1.44087e-08
Lilra6	0.855113	5.90717	1.87775e-09	1.4525e-08
Washc2	0.770336	7.07684	1.87857e-09	1.4525e-08
Degs1	0.934835	6.9523	1.89539e-09	1.46468e-08
Capn1	0.741693	8.09556	1.89914e-09	1.46676e-08
Fam222b	0.819152	6.10835	1.92762e-09	1.48772e-08
Ube2c	-0.777555	7.09028	1.92843e-09	1.48772e-08
Proser2	-1.61577	3.64146	1.94062e-09	1.49629e-08
Ambp	4.67871	0.993123	1.98937e-09	1.53302e-08
Cep97	-0.909874	4.51875	2.01119e-09	1.54898e-08
Atp1a3	0.849546	6.91155	2.02199e-09	1.55642e-08
Rab5if	0.779779	6.72533	2.02454e-09	1.55752e-08
Neb	-1.60928	2.95017	2.04918e-09	1.5756e-08
Eng	-0.828514	5.80342	2.08851e-09	1.60494e-08
Ppard	1.09983	5.31872	2.10953e-09	1.6202e-08
Caprin2	-1.68478	2.5086	2.12273e-09	1.62943e-08
Ankrd26	-0.990835	4.68402	2.18909e-09	1.67931e-08
Smad7	0.95743	5.08202	2.19015e-09	1.67931e-08
Rfc4	-0.997356	4.6395	2.24339e-09	1.71919e-08
Syne1	0.917678	11.7235	2.24491e-09	1.7194e-08
Ubxn2b	-1.07647	4.25734	2.34953e-09	1.79853e-08
Sec14l5	-1.75465	2.26465	2.41271e-09	1.84587e-08
Cep89	-0.949561	4.52349	2.45805e-09	1.87952e-08
Tmprss3	-1.13291	3.44419	2.50081e-09	1.91116e-08
Lsp1	0.78962	8.42289	2.50526e-09	1.9135e-08
Lrrc75b	2.31865	1.74055	2.50751e-09	1.91416e-08
Prelid3a	-3.75429	0.466758	2.51908e-09	1.92193e-08
Pola2	-0.775032	5.98185	2.54887e-09	1.94358e-08
H1f3	-0.749798	9.35813	2.58592e-09	1.97075e-08
Idh1	0.792075	6.40116	2.59662e-09	1.97781e-08
Ro60	-1.08334	5.19622	2.60829e-09	1.9856e-08
Wfdc18	4.74727	0.320094	2.63648e-09	2.00596e-08
Tcf19	-0.774711	5.85988	2.65336e-09	2.01769e-08
Fbxo42	-0.736266	6.43356	2.65851e-09	2.0205e-08
Dmpk	-1.92403	2.71998	2.68575e-09	2.04008e-08
Ccdc6	-0.809733	6.50229	2.69256e-09	2.04413e-08
Hspa12b	-1.07182	3.80096	2.70348e-09	2.05129e-08
Arhgef37	1.08343	4.39926	2.70905e-09	2.05439e-08
Ctla2b	-1.32927	2.99682	2.73033e-09	2.06939e-08
Wsb1	0.769665	6.69156	2.73834e-09	2.07432e-08
F2rl3	-1.37549	4.16138	2.77889e-09	2.10389e-08
Nqo1	-1.4071	2.97028	2.79824e-09	2.11737e-08
Clec4a2	0.950126	6.36615	2.82098e-09	2.13341e-08
Myct1	-1.30554	3.61565	2.85175e-09	2.15551e-08
Tle3	0.84979	7.88369	2.85546e-09	2.15713e-08
Adamts4	1.87535	3.02583	2.86153e-09	2.16021e-08
Bsn	-0.952607	5.08639	2.86267e-09	2.16021e-08
Srsf10	-0.734653	6.67332	2.8883e-09	2.17836e-08
Limd1	-0.773277	6.73252	2.89154e-09	2.17962e-08
Clstn3	-1.89575	2.24318	2.8971e-09	2.18262e-08
Tor1a	0.794093	5.56762	2.9012e-09	2.18452e-08
Fgfrl1	-1.53918	2.48724	2.90422e-09	2.1856e-08
Ifngr1	1.03517	7.41532	2.93685e-09	2.20895e-08
Rrm1	-0.849671	8.15157	2.94004e-09	2.20919e-08
Gbe1	0.903245	5.40461	2.94037e-09	2.20919e-08
Lrrc8d	0.775407	6.40714	2.95337e-09	2.21776e-08
Atg7	0.779179	6.78917	2.97376e-09	2.23186e-08
Mtmr6	0.799373	6.91148	2.97685e-09	2.23296e-08
Nanos1	-1.21184	3.4604	3.00143e-09	2.25018e-08
Prss50	-4.83213	-0.095353	3.03561e-09	2.27457e-08
Pbx1	0.815949	7.0871	3.08435e-09	2.30984e-08
Map3k3	0.746527	7.30617	3.10739e-09	2.32583e-08
Prickle1	-1.31801	3.44297	3.12323e-09	2.33642e-08
Gadd45g	1.30923	3.90931	3.16448e-09	2.366e-08
Dio2	1.28626	5.04948	3.25116e-09	2.42949e-08
Stc1	4.22922	3.01262	3.32873e-09	2.48611e-08
Stat3	0.809683	8.76775	3.35434e-09	2.50389e-08
Mrpl33	0.975787	5.5829	3.37006e-09	2.51426e-08
Dpp4	-1.01094	5.69793	3.41442e-09	2.54598e-08
Ptpre	0.789718	7.51606	3.42409e-09	2.55182e-08
Cdc42se1	0.755093	7.89789	3.47055e-09	2.58504e-08
Dnajc11	-0.789721	5.43379	3.49163e-09	2.59934e-08
Agl	0.760352	6.78929	3.52474e-09	2.62258e-08
Bak1	0.89689	6.60833	3.6105e-09	2.68495e-08
Tmem62	1.25267	3.69744	3.61372e-09	2.6859e-08
Rnf169	0.767404	6.87442	3.61775e-09	2.68745e-08
Clp1	-0.851062	4.8976	3.63316e-09	2.69744e-08
Abhd4	-0.991338	5.29496	3.66205e-09	2.71743e-08
Map1a	-1.8672	4.57691	3.6908e-09	2.73729e-08
H3c2	-0.87848	6.79368	3.72841e-09	2.7637e-08
Cmtm7	0.849893	7.52155	3.78124e-09	2.80136e-08
Fam189a1	-2.87038	0.969122	3.79741e-09	2.81183e-08
Gng12	1.04397	6.23753	3.83076e-09	2.83501e-08
Tmbim6	0.743031	9.36992	3.91694e-09	2.89723e-08
Myo5a	0.942784	7.85231	3.94173e-09	2.91401e-08
Prkag2	0.880551	4.89389	3.96894e-09	2.93256e-08
Asb17	-6.57878	-0.282357	3.97362e-09	2.93444e-08
Cbx5	-0.707573	8.73952	3.9995e-09	2.95198e-08
Parp16	-1.15864	3.41458	4.01408e-09	2.96116e-08
Tpi1	0.770747	7.02777	4.08807e-09	3.01414e-08
Slc39a8	-1.1601	4.08531	4.13281e-09	3.04549e-08
Fgd4	0.858389	7.17657	4.15896e-09	3.06313e-08
Nrxn1	-1.98997	1.65701	4.25273e-09	3.13052e-08
Mmp8	0.955346	9.08888	4.26666e-09	3.1375e-08
Rab11fip5	1.03084	4.61547	4.26674e-09	3.1375e-08
Ffar2	0.963612	4.97624	4.27272e-09	3.14022e-08
Sla	0.775467	7.91586	4.32393e-09	3.17617e-08
Ppp2r5a	0.733431	8.50675	4.45757e-09	3.27259e-08
Sh3glb1	-0.88511	7.59856	4.46624e-09	3.27722e-08
Gpd2	0.810134	6.92564	4.49364e-09	3.29558e-08
Mgat5	0.810945	6.46602	4.54505e-09	3.33151e-08
Rims3	-1.46698	3.19743	4.59106e-09	3.36345e-08
Fam107b	0.766421	8.71916	4.59894e-09	3.36744e-08
Prim1	-0.796083	5.31338	4.60444e-09	3.36968e-08
Ndufv3	0.774432	5.50567	4.60714e-09	3.36987e-08
Bmpr2	0.876982	6.70105	4.63935e-09	3.39164e-08
Otud7b	-0.833391	6.61432	4.70125e-09	3.43507e-08
Agps	0.985652	8.04683	4.7339e-09	3.45709e-08
Lins1	1.20021	4.68968	4.74166e-09	3.46093e-08
Ahdc1	-0.931784	5.50654	4.74838e-09	3.46401e-08
Raph1	1.1726	5.25784	4.90539e-09	3.57666e-08
Ftx	-0.952823	4.82266	4.93353e-09	3.59529e-08
Ckap2	-0.888018	5.34983	4.97492e-09	3.62294e-08
Trim44	-0.908742	6.22271	4.97673e-09	3.62294e-08
Ptger1	0.834765	6.404	5.01606e-09	3.64965e-08
Msmo1	1.34947	4.88128	5.19806e-09	3.78008e-08
Fcho1	-0.779304	6.87884	5.23562e-09	3.80539e-08
Sowahc	0.997128	4.80662	5.24123e-09	3.80747e-08
Ms4a3	2.07461	7.48128	5.25214e-09	3.81339e-08
Aldob	-2.95385	0.788652	5.31744e-09	3.85878e-08
Phtf2	-1.06824	4.2339	5.46969e-09	3.96718e-08
Ablim1	-1.36157	5.11653	5.51148e-09	3.99539e-08
A930006K02Rik	-2.03294	1.81209	5.57674e-09	4.04058e-08
Rogdi	0.810665	5.66598	5.63049e-09	4.07739e-08
H2ac20	-0.745737	7.84054	5.82059e-09	4.21284e-08
Adck5	-1.10979	3.42559	5.84111e-09	4.22548e-08
Nagpa	0.806683	5.2763	5.86381e-09	4.23968e-08
Por	0.9334	6.86623	5.91614e-09	4.27528e-08
Abcc4	0.734032	6.87383	5.95141e-09	4.29852e-08
Fgl2	0.997144	5.95856	6.01973e-09	4.34559e-08
Aldh3a2	0.764206	6.57482	6.05807e-09	4.37098e-08
Capza1	0.790277	7.43665	6.10708e-09	4.40405e-08
Dennd6a	-0.739769	5.70809	6.21203e-09	4.47739e-08
Gstp3	-2.2267	1.53976	6.22691e-09	4.48578e-08
Rexo2	-0.743794	5.39475	6.24643e-09	4.4975e-08
Mark2	0.747424	8.07008	6.28981e-09	4.52637e-08
C130026I21Rik	3.45689	1.03045	6.32813e-09	4.55158e-08
Gpr88	-2.54854	0.935339	6.3483e-09	4.56212e-08
Mybl2	-0.77027	6.16111	6.3506e-09	4.56212e-08
Il27	1.9799	2.01008	6.3527e-09	4.56212e-08
Slc9b2	3.43664	0.741503	6.38315e-09	4.58161e-08
Dstn	1.32107	8.2381	6.43212e-09	4.61436e-08
Plod1	0.850113	5.56956	6.52068e-09	4.67546e-08
Rundc3a	-2.48496	1.67535	6.59298e-09	4.72485e-08
Frmd8	0.742017	6.60397	6.73301e-09	4.82271e-08
Stap2	1.88596	2.70649	6.74449e-09	4.82843e-08
Smpd4	-0.764095	5.7397	6.8614e-09	4.90958e-08
Klf2	0.743865	6.55739	6.87435e-09	4.9163e-08
Csgalnact2	0.843285	7.33348	6.88969e-09	4.92242e-08
Foxo1	-0.954176	5.89071	6.89004e-09	4.92242e-08
Tmem164	0.723814	7.80698	7.04331e-09	5.02898e-08
Zfp280d	-0.967285	5.25619	7.04646e-09	5.02898e-08
Tanc1	0.858938	5.63321	7.05657e-09	5.03359e-08
Kctd11	1.05986	4.11199	7.12248e-09	5.07798e-08
Tango2	-1.11834	4.31312	7.132e-09	5.08215e-08
Krt80	1.26612	3.73875	7.22473e-09	5.14557e-08
Smg6	-0.760341	6.65374	7.23774e-09	5.15218e-08
Tacc2	1.38119	3.64868	7.39352e-09	5.26036e-08
Trim30b	2.0595	2.58136	7.41218e-09	5.27092e-08
Bmf	-0.884248	4.89858	7.45298e-09	5.29721e-08
Clk3	-0.753645	6.66591	7.64354e-09	5.42986e-08
Erg	0.801428	5.88638	7.67104e-09	5.4466e-08
H2-Aa	-0.939661	5.32238	7.71806e-09	5.47716e-08
Rcl1	-1.02269	4.23228	7.77752e-09	5.51653e-08
Gnb5	1.41095	3.03377	7.83494e-09	5.55441e-08
Kif1b	0.745584	7.20925	7.95548e-09	5.63697e-08
Fgd3	0.779792	7.31577	7.9944e-09	5.66164e-08
Slc28a2b	1.68347	3.77736	8.22749e-09	5.82373e-08
Donson	-0.901561	5.24312	8.53517e-09	6.03843e-08
Pbx2	0.792929	6.67626	8.56388e-09	6.05444e-08
Ahr	1.08351	4.25909	8.56656e-09	6.05444e-08
Zc3h7b	-0.794054	6.06938	8.58768e-09	6.06625e-08
Pde10a	-0.975566	4.22795	8.59637e-09	6.06929e-08
Alox12	-1.65147	7.1696	8.6903e-09	6.13248e-08
Ugp2	0.997578	6.54014	8.74082e-09	6.16498e-08
Fkbp11	2.05139	2.24819	8.87398e-09	6.2557e-08
Chst12	0.744524	7.03305	8.98588e-09	6.33135e-08
Zmpste24	0.805463	7.60705	9.13147e-09	6.43066e-08
Tnfaip8	0.846821	6.4705	9.24921e-09	6.51026e-08
Ly6a	2.0182	1.94235	9.29844e-09	6.54158e-08
Slc4a5	-2.18578	1.22635	9.31323e-09	6.54864e-08
Dnase2a	-0.84069	5.02051	9.41688e-09	6.61816e-08
Slco2b1	-1.13423	4.08831	9.43468e-09	6.6273e-08
Atp6v1g1	0.760024	5.70512	9.45276e-09	6.63662e-08
Dock8	0.735444	9.70227	9.53927e-09	6.69396e-08
Rnaseh2a	-0.809753	4.83046	9.64429e-09	6.76422e-08
Zfp526	-0.796826	5.12293	9.651e-09	6.76549e-08
Cdyl	-0.755848	5.65967	9.6588e-09	6.76753e-08
Yipf4	-0.82683	5.55236	9.68443e-09	6.78205e-08
Ssh2	0.74381	8.6982	9.79122e-09	6.85336e-08
H2-Ob	-1.68059	4.20641	9.8455e-09	6.88786e-08
Dnmt3l	3.0193	0.892217	9.87305e-09	6.90364e-08
Cd79a	-1.48768	6.00063	9.92466e-09	6.93622e-08
Rnf122	-1.45905	2.66324	9.93687e-09	6.94124e-08
Rpa1	-0.713276	7.04433	9.9465e-09	6.94445e-08
Trim3	1.12511	3.87661	1.00409e-08	7.00685e-08
Trabd	0.766888	6.3335	1.01558e-08	7.08343e-08
Ephx1	-1.57024	2.45486	1.02309e-08	7.13222e-08
Lancl2	-0.825094	5.04255	1.03088e-08	7.18292e-08
Fpr1	1.36255	5.97724	1.04142e-08	7.25268e-08
9830107B12Rik	0.826985	5.09317	1.04715e-08	7.28892e-08
Dhx38	0.72281	7.2581	1.0513e-08	7.31413e-08
Bex4	-3.90499	0.266532	1.05496e-08	7.33587e-08
Ttc7	0.704116	8.07341	1.06419e-08	7.39635e-08
Ripk1	0.81829	6.45615	1.075e-08	7.46768e-08
Slbp	-0.808071	6.58928	1.08342e-08	7.52239e-08
Ugt8a	1.32947	6.42766	1.09706e-08	7.61331e-08
Pkig	-1.00825	5.29447	1.11049e-08	7.70265e-08
Wdr76	-0.748794	5.88524	1.12062e-08	7.76896e-08
Gata1	-2.53544	6.21098	1.12616e-08	7.80349e-08
Mir8116	-2.28563	1.22455	1.1321e-08	7.84074e-08
Bcl2l13	-0.749739	6.66222	1.14221e-08	7.90466e-08
Card19	0.82534	4.9577	1.14248e-08	7.90466e-08
Igf2r	0.710779	7.3487	1.17321e-08	8.11321e-08
[truncated: 11,819 more rows]
